# Supplementary material for: RXR Gamma Enables Oligodendrocyte Differentiation by Suppressing Sonic Hedgehog Signaling
Source: Glia. 2026 Apr 3;74(6):e70151. doi: 10.1002/glia.70151 (PMC13049363; doi:10.1002/glia.70151)
Supplement: Supplementary file 2 — Table S1: Table. [file GLIA-74-0-s001.xlsx]

## Sheet: Comparison vRxrgKO vs vWT
RNAseq data for comparison of vehicle Rxrg-/- vs vehicle WT OPCs (FC>1; p<0.05)
UPREGULATED							DOWNREGULATED
Ensembl Gene ID	Gene name	Description	Log2 FC	P-value	Adjusted p-value		Ensembl Gene ID	Gene name	Description	Log2 FC	P-value	Adjusted p-value
ENSMUSG00000015852	Fcrls	Fc receptor-like S, scavenger receptor	4.22506	4.85954e-31	1.66229e-28		ENSMUSG00000032517	Mobp	myelin-associated oligodendrocytic basic protein	-4.7331	4.06237e-34	1.737e-31
ENSMUSG00000035783	Acta2	actin, alpha 2, smooth muscle, aorta	3.86392	8.3708e-44	5.80413e-41		ENSMUSG00000043448	Gjc2	gap junction protein, gamma 2	-4.48088	4.52412e-51	4.29875e-48
ENSMUSG00000036896	C1qc	complement component 1, q subcomponent, C chain	3.54729	1.86609e-19	2.57389e-17		ENSMUSG00000041607	Mbp	myelin basic protein	-4.33039	8.51368e-69	1.82015e-65
ENSMUSG00000025407	Gli1	GLI-Kruppel family member GLI1	3.54171	1.4363e-40	8.01051e-38		ENSMUSG00000097307	Gm26834	predicted gene, 26834	-4.17449	8.11591e-35	3.58989e-32
ENSMUSG00000027656	Ccn5	cellular communication network factor 5	3.48284	5.29812e-24	1.07876e-21		ENSMUSG00000020182	Ddc	dopa decarboxylase	-4.06737	1.23425e-41	7.3639e-39
ENSMUSG00000024679	Ms4a6d	membrane-spanning 4-domains, subfamily A, member 6D	3.4578	2.67714e-17	3.01237e-15		ENSMUSG00000004894	Hapln2	hyaluronan and proteoglycan link protein 2	-3.95187	3.63732e-67	7.17812e-64
ENSMUSG00000030905	Crym	crystallin, mu	3.40882	1.43558e-57	1.67408e-54		ENSMUSG00000104494	Gm37111	predicted gene, 37111	-3.84784	3.47326e-27	9.37962e-25
ENSMUSG00000004730	Adgre1	adhesion G protein-coupled receptor E1	3.39832	1.92123e-18	2.41614e-16		ENSMUSG00000051980	Casr	calcium-sensing receptor	-3.82415	2.17713e-38	1.09518e-35
ENSMUSG00000026043	Col3a1	collagen, type III, alpha 1	3.39766	1.21051e-25	2.98611e-23		ENSMUSG00000006403	Adamts4	a disintegrin-like and metallopeptidase (reprolysin type) with thrombospondin type 1 motif, 4	-3.75671	2.80023e-58	3.59199e-55
ENSMUSG00000037440	Vnn1	vanin 1	3.39503	4.04616e-26	1.03804e-23		ENSMUSG00000050854	Tmem125	transmembrane protein 125	-3.74272	4.1587e-26	1.05635e-23
ENSMUSG00000003283	Hck	hemopoietic cell kinase	3.35141	2.1379e-20	3.24543e-18		ENSMUSG00000045087	S1pr5	sphingosine-1-phosphate receptor 5	-3.6952	1.81102e-33	7.6167e-31
ENSMUSG00000032085	Tagln	transgelin	3.19152	1.83969e-25	4.39575e-23		ENSMUSG00000036634	Mag	myelin-associated glycoprotein	-3.48801	7.66295e-63	1.31062e-59
ENSMUSG00000001349	Cnn1	calponin 1	3.1789	4.33584e-22	7.51594e-20		ENSMUSG00000037625	Cldn11	claudin 11	-3.48798	1.07288e-50	9.17492e-48
ENSMUSG00000028031	Dkk2	dickkopf WNT signaling pathway inhibitor 2	3.16756	5.57053e-42	3.48566e-39		ENSMUSG00000102494	Gm36988	predicted gene, 36988	-3.42711	1.37056e-24	2.93014e-22
ENSMUSG00000017344	Vtn	vitronectin	3.15085	5.25934e-41	3.06656e-38		ENSMUSG00000026347	Tmem163	transmembrane protein 163	-3.37915	4.59188e-23	8.79139e-21
ENSMUSG00000024659	Anxa1	annexin A1	3.11849	1.94031e-28	5.59311e-26		ENSMUSG00000019996	Map7	microtubule-associated protein 7	-3.29837	6.49229e-82	4.16399e-78
ENSMUSG00000036103	Colec12	collectin sub-family member 12	3.07503	7.92152e-51	7.00781e-48		ENSMUSG00000048782	Insc	INSC spindle orientation adaptor protein	-3.28104	3.10611e-34	1.35063e-31
ENSMUSG00000026390	Marco	macrophage receptor with collagenous structure	3.03334	2.75323e-13	2.01812e-11		ENSMUSG00000103552	Gm38217	predicted gene, 38217	-3.18832	2.15739e-23	4.19302e-21
ENSMUSG00000001506	Col1a1	collagen, type I, alpha 1	3.01323	1.86721e-28	5.44357e-26		ENSMUSG00000036158	Prickle1	prickle planar cell polarity protein 1	-3.18064	1.76764e-130	4.53487e-126
ENSMUSG00000026674	Ddr2	discoidin domain receptor family, member 2	3.0031	2.62606e-58	3.54587e-55		ENSMUSG00000086844	B230206H07Rik	RIKEN cDNA B230206H07 gene	-3.1065	3.50249e-48	2.64283e-45
ENSMUSG00000051906	Cd209f	CD209f antigen	2.98585	1.05006e-10	5.28223e-09		ENSMUSG00000032289	Thsd4	thrombospondin, type I, domain containing 4	-3.08311	5.96884e-69	1.53131e-65
ENSMUSG00000058914	C1qtnf3	C1q and tumor necrosis factor related protein 3	2.96794	1.7305e-14	1.42753e-12		ENSMUSG00000040298	Btbd16	BTB (POZ) domain containing 16	-3.0262	4.04935e-17	4.47785e-15
ENSMUSG00000068196	Col8a1	collagen, type VIII, alpha 1	2.9595	2.19387e-31	7.8172e-29		ENSMUSG00000037996	Slc24a2	solute carrier family 24 (sodium/potassium/calcium exchanger), member 2	-2.98759	2.5066e-58	3.54587e-55
ENSMUSG00000013584	Aldh1a2	aldehyde dehydrogenase family 1, subfamily A2	2.95611	7.47145e-20	1.06489e-17		ENSMUSG00000020411	Nipal4	NIPA-like domain containing 4	-2.98756	1.02257e-31	3.74771e-29
ENSMUSG00000029484	Anxa3	annexin A3	2.9311	5.74281e-19	7.63377e-17		ENSMUSG00000026483	Fam129a	family with sequence similarity 129, member A	-2.96497	5.65856e-66	1.03693e-62
ENSMUSG00000091243	Vgll3	vestigial like family member 3	2.88738	2.61359e-44	1.86254e-41		ENSMUSG00000097825	9630001P10Rik	RIKEN cDNA 9630001P10 gene	-2.95467	1.38455e-40	7.89345e-38
ENSMUSG00000024529	Lox	lysyl oxidase	2.85331	3.19096e-24	6.65561e-22		ENSMUSG00000026437	Cdk18	cyclin-dependent kinase 18	-2.93423	2.05443e-20	3.13729e-18
ENSMUSG00000038642	Ctss	cathepsin S	2.82061	3.92717e-16	3.93561e-14		ENSMUSG00000034923	Ly6g6f	lymphocyte antigen 6 complex, locus G6F	-2.90579	2.22027e-25	5.17827e-23
ENSMUSG00000024397	Aif1	allograft inflammatory factor 1	2.80809	1.3594e-10	6.74574e-09		ENSMUSG00000041669	Prima1	proline rich membrane anchor 1	-2.8907	1.43169e-27	3.90744e-25
ENSMUSG00000048126	Col6a3	collagen, type VI, alpha 3	2.75598	5.34741e-43	3.61021e-40		ENSMUSG00000056755	Grm7	glutamate receptor, metabotropic 7	-2.85372	1.74076e-21	2.80875e-19
ENSMUSG00000036887	C1qa	complement component 1, q subcomponent, alpha polypeptide	2.75339	2.59236e-12	1.66684e-10		ENSMUSG00000066129	Kndc1	kinase non-catalytic C-lobe domain (KIND) containing 1	-2.84813	5.63688e-39	2.89228e-36
ENSMUSG00000032419	Tbx18	T-box18	2.74777	2.25051e-20	3.39629e-18		ENSMUSG00000022358	Fbxo32	F-box protein 32	-2.82828	4.97998e-37	2.32293e-34
ENSMUSG00000048636	A730049H05Rik	RIKEN cDNA A730049H05 gene	2.7457	2.88942e-17	3.23703e-15		ENSMUSG00000039904	Gpr37	G protein-coupled receptor 37	-2.82057	8.98769e-40	4.80373e-37
ENSMUSG00000046805	Mpeg1	macrophage expressed gene 1	2.74236	2.5138e-18	3.11554e-16		ENSMUSG00000056856	Jakmip3	janus kinase and microtubule interacting protein 3	-2.79734	2.53313e-73	1.08312e-69
ENSMUSG00000027955	Gask1b	golgi associated kinase 1B	2.73717	7.91132e-25	1.73474e-22		ENSMUSG00000063652	Slc22a21	solute carrier family 22 (organic cation transporter), member 21	-2.75951	5.62405e-52	5.54942e-49
ENSMUSG00000021876	Rnase4	ribonuclease, RNase A family 4	2.73614	1.55948e-15	1.44958e-13		ENSMUSG00000027375	Mal	myelin and lymphocyte protein, T cell differentiation protein	-2.75192	2.99071e-25	6.78998e-23
ENSMUSG00000002633	Shh	sonic hedgehog	2.69135	1.54595e-17	1.79463e-15		ENSMUSG00000036800	Fam135b	family with sequence similarity 135, member B	-2.72681	1.76194e-53	1.88344e-50
ENSMUSG00000033715	Akr1c14	aldo-keto reductase family 1, member C14	2.68114	6.41236e-11	3.35733e-09		ENSMUSG00000025701	Alox5	arachidonate 5-lipoxygenase	-2.72038	4.75725e-20	6.97413e-18
ENSMUSG00000015854	Cd5l	CD5 antigen-like	2.67142	1.82284e-13	1.34769e-11		ENSMUSG00000079304	Tex52	testis expressed 52	-2.67766	1.16883e-19	1.6386e-17
ENSMUSG00000105113	Gm2622	predicted gene 2622	2.66706	4.21699e-09	1.67961e-07		ENSMUSG00000029490	Mfsd7a	major facilitator superfamily domain containing 7A	-2.6724	1.66061e-25	4.01915e-23
ENSMUSG00000029661	Col1a2	collagen, type I, alpha 2	2.66045	1.83263e-23	3.61663e-21		ENSMUSG00000021573	Tppp	tubulin polymerization promoting protein	-2.66099	1.02663e-32	3.99063e-30
ENSMUSG00000048096	Lmod1	leiomodin 1 (smooth muscle)	2.65984	1.00228e-24	2.1608e-22		ENSMUSG00000061451	Tmem151a	transmembrane protein 151A	-2.62821	1.10871e-27	3.05848e-25
ENSMUSG00000036905	C1qb	complement component 1, q subcomponent, beta polypeptide	2.65371	1.09488e-13	8.26154e-12		ENSMUSG00000064325	Hhip	Hedgehog-interacting protein	-2.62634	4.62049e-69	1.3171e-65
ENSMUSG00000019929	Dcn	decorin	2.58385	3.58467e-13	2.58328e-11		ENSMUSG00000017868	Sgk2	serum/glucocorticoid regulated kinase 2	-2.59724	2.5905e-17	2.92772e-15
ENSMUSG00000001348	Acp5	acid phosphatase 5, tartrate resistant	2.57921	6.75431e-10	3.00359e-08		ENSMUSG00000032643	Fhl3	four and a half LIM domains 3	-2.5679	1.34852e-62	2.16226e-59
ENSMUSG00000074743	Thbd	thrombomodulin	2.5788	9.19622e-13	6.29144e-11		ENSMUSG00000078721	Fam205a1	family with sequence similarity 205, member A1	-2.50402	1.74065e-12	1.14211e-10
ENSMUSG00000079022	Col22a1	collagen, type XXII, alpha 1	2.57689	1.07114e-21	1.79608e-19		ENSMUSG00000035441	Myo1d	myosin ID	-2.49668	1.6517e-39	8.64784e-37
ENSMUSG00000031740	Mmp2	matrix metallopeptidase 2	2.57515	3.59009e-28	1.02337e-25		ENSMUSG00000064147	Rab44	RAB44, member RAS oncogene family	-2.48613	6.5238e-25	1.44283e-22
ENSMUSG00000033220	Rac2	Rac family small GTPase 2	2.56858	3.82122e-15	3.39216e-13		ENSMUSG00000040605	Bace2	beta-site APP-cleaving enzyme 2	-2.46351	9.74389e-71	3.57114e-67
ENSMUSG00000001123	Lgals9	lectin, galactose binding, soluble 9	2.56566	3.64064e-14	2.88274e-12		ENSMUSG00000030917	Tmem159	transmembrane protein 159	-2.44444	1.28898e-48	1.0334e-45
ENSMUSG00000026365	Cfh	complement component factor h	2.54023	1.0347e-14	8.78984e-13		ENSMUSG00000108393	Gm32633	predicted gene, 32633	-2.41232	1.22948e-11	7.12017e-10
ENSMUSG00000015133	Lrrk1	leucine-rich repeat kinase 1	2.53617	2.69845e-30	8.76313e-28		ENSMUSG00000040811	Eml2	echinoderm microtubule associated protein like 2	-2.39704	2.19337e-69	7.03387e-66
ENSMUSG00000040552	C3ar1	complement component 3a receptor 1	2.5317	8.01602e-11	4.12954e-09		ENSMUSG00000116913	Gm49566	predicted gene, 49566	-2.37292	2.00535e-11	1.13071e-09
ENSMUSG00000035407	Kank4	KN motif and ankyrin repeat domains 4	2.53009	1.23363e-28	3.63778e-26		ENSMUSG00000031425	Plp1	proteolipid protein (myelin) 1	-2.37161	5.44203e-31	1.83704e-28
ENSMUSG00000002900	Lamb1	laminin B1	2.52927	9.15155e-25	1.98969e-22		ENSMUSG00000039529	Atp8b1	ATPase, class I, type 8B, member 1	-2.36898	5.58876e-13	3.91748e-11
ENSMUSG00000039676	Capsl	calcyphosine-like	2.52425	7.06879e-19	9.34792e-17		ENSMUSG00000040268	Plekha1	pleckstrin homology domain containing, family A (phosphoinositide binding specific) member 1	-2.36153	8.3404e-69	1.82015e-65
ENSMUSG00000027750	Postn	periostin, osteoblast specific factor	2.52226	1.52317e-35	6.89652e-33		ENSMUSG00000020467	Efemp1	epidermal growth factor-containing fibulin-like extracellular matrix protein 1	-2.34635	3.22661e-79	1.65557e-75
ENSMUSG00000031253	Srpx2	sushi-repeat-containing protein, X-linked 2	2.50256	6.51728e-10	2.91799e-08		ENSMUSG00000026442	Nfasc	neurofascin	-2.30667	1.1176e-23	2.23999e-21
ENSMUSG00000020904	Cfap52	cilia and flagella associated protein 52	2.49687	1.48119e-21	2.4359e-19		ENSMUSG00000022129	Dct	dopachrome tautomerase	-2.29444	2.73627e-07	7.8964e-06
ENSMUSG00000027820	Mme	membrane metallo endopeptidase	2.49292	1.67596e-32	6.41741e-30		ENSMUSG00000020486	Sept4	septin 4	-2.29155	4.61507e-15	4.06872e-13
ENSMUSG00000003617	Cp	ceruloplasmin	2.48129	5.89016e-25	1.31402e-22		ENSMUSG00000041205	Map6d1	MAP6 domain containing 1	-2.28602	5.50926e-17	6.01447e-15
ENSMUSG00000036446	Lum	lumican	2.47136	4.44837e-24	9.12982e-22		ENSMUSG00000034918	Cdhr2	cadherin-related family member 2	-2.27628	2.09863e-12	1.36651e-10
ENSMUSG00000069516	Lyz2	lysozyme 2	2.45892	7.07436e-08	2.263e-06		ENSMUSG00000026657	Frmd4a	FERM domain containing 4A	-2.2688	3.32303e-61	5.01484e-58
ENSMUSG00000061353	Cxcl12	chemokine (C-X-C motif) ligand 12	2.45717	5.36276e-19	7.16571e-17		ENSMUSG00000105843	Gm19439	predicted gene, 19439	-2.25506	3.79933e-08	1.26423e-06
ENSMUSG00000049154	Fam183b	family with sequence similarity 183, member B	2.44764	2.96879e-13	2.16376e-11		ENSMUSG00000102831	Gm37382	predicted gene, 37382	-2.24141	3.05345e-12	1.94978e-10
ENSMUSG00000026532	Spta1	spectrin alpha, erythrocytic 1	2.44074	4.65832e-23	8.85253e-21		ENSMUSG00000032554	Trf	transferrin	-2.23578	1.08978e-23	2.20145e-21
ENSMUSG00000001435	Col18a1	collagen, type XVIII, alpha 1	2.4335	3.07356e-20	4.55793e-18		ENSMUSG00000026830	Ermn	ermin, ERM-like protein	-2.23189	7.62988e-08	2.43161e-06
ENSMUSG00000030579	Tyrobp	TYRO protein tyrosine kinase binding protein	2.42804	1.00246e-09	4.32965e-08		ENSMUSG00000027858	Tspan2	tetraspanin 2	-2.21144	4.68609e-22	8.01478e-20
ENSMUSG00000029718	Pcolce	procollagen C-endopeptidase enhancer protein	2.4173	1.17159e-23	2.33002e-21		ENSMUSG00000038925	E330034G19Rik	RIKEN cDNA E330034G19 gene	-2.2076	1.55041e-07	4.685e-06
ENSMUSG00000032372	Plscr2	phospholipid scramblase 2	2.40755	1.62314e-15	1.4979e-13		ENSMUSG00000080768	Gm12219	predicted gene 12219	-2.18851	6.76079e-08	2.1681e-06
ENSMUSG00000034324	Tmem132c	transmembrane protein 132C	2.37715	3.50162e-18	4.29828e-16		ENSMUSG00000052364	B630019K06Rik	RIKEN cDNA B630019K06 gene	-2.18517	5.27185e-13	3.70546e-11
ENSMUSG00000067818	Myl9	myosin, light polypeptide 9, regulatory	2.37701	1.27252e-26	3.33128e-24		ENSMUSG00000047797	Gjb1	gap junction protein, beta 1	-2.15497	3.16929e-16	3.18856e-14
ENSMUSG00000039883	Lrrc17	leucine rich repeat containing 17	2.37687	8.07504e-12	4.85164e-10		ENSMUSG00000091712	Sec14l5	SEC14-like lipid binding 5	-2.15093	7.16093e-20	1.02633e-17
ENSMUSG00000112343	Sfta3-ps	surfactant associated 3, pseudogene	2.36606	1.78979e-48	1.39143e-45		ENSMUSG00000029055	Plch2	phospholipase C, eta 2	-2.12401	4.42537e-13	3.13627e-11
ENSMUSG00000058715	Fcer1g	Fc receptor, IgE, high affinity I, gamma polypeptide	2.36447	2.39311e-10	1.14118e-08		ENSMUSG00000026475	Rgs16	regulator of G-protein signaling 16	-2.11676	5.22079e-32	1.94115e-29
ENSMUSG00000024087	Cyp1b1	cytochrome P450, family 1, subfamily b, polypeptide 1	2.34692	7.74613e-51	7.00781e-48		ENSMUSG00000073910	Mob3b	MOB kinase activator 3B	-2.10884	3.15373e-14	2.52052e-12
ENSMUSG00000027070	Lrp2	low density lipoprotein receptor-related protein 2	2.34561	8.24519e-23	1.5218e-20		ENSMUSG00000032033	Barx2	BarH-like homeobox 2	-2.09595	2.76224e-25	6.32725e-23
ENSMUSG00000005124	Ccn4	cellular communication network factor 4	2.33599	1.04358e-17	1.22813e-15		ENSMUSG00000047591	Mafa	v-maf musculoaponeurotic fibrosarcoma oncogene family, protein A (avian)	-2.08668	4.46416e-09	1.77014e-07
ENSMUSG00000028581	Laptm5	lysosomal-associated protein transmembrane 5	2.33145	6.5904e-10	2.94046e-08		ENSMUSG00000029622	Arpc1b	actin related protein 2/3 complex, subunit 1B	-2.08233	3.88145e-33	1.58061e-30
ENSMUSG00000030708	Dnajb13	DnaJ heat shock protein family (Hsp40) member B13	2.32634	3.7986e-23	7.3273e-21		ENSMUSG00000047881	Rell1	RELT-like 1	-2.07792	1.13262e-57	1.38369e-54
ENSMUSG00000062960	Kdr	kinase insert domain protein receptor	2.32014	1.85048e-25	4.39575e-23		ENSMUSG00000073413	Ly6g6d	lymphocyte antigen 6 complex, locus G6D	-2.07581	9.54086e-12	5.6529e-10
ENSMUSG00000026288	Inpp5d	inositol polyphosphate-5-phosphatase D	2.30471	1.64392e-10	8.04864e-09		ENSMUSG00000110500	Gm32568	predicted gene, 32568	-2.07398	4.55865e-06	9.9255e-05
ENSMUSG00000000290	Itgb2	integrin beta 2	2.29886	6.43889e-09	2.48033e-07		ENSMUSG00000022742	Cpox	coproporphyrinogen oxidase	-2.0738	1.07488e-42	6.894e-40
ENSMUSG00000030148	Clec4a2	C-type lectin domain family 4, member a2	2.29717	1.62886e-08	5.84453e-07		ENSMUSG00000032537	Ephb1	Eph receptor B1	-2.0734	1.54993e-16	1.61641e-14
ENSMUSG00000020241	Col6a2	collagen, type VI, alpha 2	2.29397	7.77405e-15	6.69273e-13		ENSMUSG00000019464	Ptger1	prostaglandin E receptor 1 (subtype EP1)	-2.07088	3.97789e-14	3.14008e-12
ENSMUSG00000027800	Tm4sf1	transmembrane 4 superfamily member 1	2.28615	1.41368e-11	8.11362e-10		ENSMUSG00000090671	Gm5067	predicted gene 5067	-2.06605	1.98668e-08	7.02043e-07
ENSMUSG00000028599	Tnfrsf1b	tumor necrosis factor receptor superfamily, member 1b	2.28298	1.24921e-07	3.83816e-06		ENSMUSG00000021451	Sema4d	sema domain, immunoglobulin domain (Ig), transmembrane domain (TM) and short cytoplasmic domain, (semaphorin) 4D	-2.0659	4.03994e-19	5.42643e-17
ENSMUSG00000030220	Arhgdib	Rho, GDP dissociation inhibitor (GDI) beta	2.27516	1.01737e-10	5.13794e-09		ENSMUSG00000109701	Gm32531	predicted gene, 32531	-2.05759	1.70433e-07	5.108e-06
ENSMUSG00000012428	Steap4	STEAP family member 4	2.27323	1.14279e-11	6.66323e-10		ENSMUSG00000056966	Gjc3	gap junction protein, gamma 3	-2.05721	3.47617e-18	4.28756e-16
ENSMUSG00000031502	Col4a1	collagen, type IV, alpha 1	2.26301	4.48899e-18	5.48405e-16		ENSMUSG00000039911	Spsb1	splA/ryanodine receptor domain and SOCS box containing 1	-2.04611	6.8894e-33	2.71919e-30
ENSMUSG00000024672	Ms4a7	membrane-spanning 4-domains, subfamily A, member 7	2.26015	8.51314e-07	2.21731e-05		ENSMUSG00000020099	Unc5b	unc-5 netrin receptor B	-2.04583	4.44603e-22	7.65522e-20
ENSMUSG00000078920	Ifi47	interferon gamma inducible protein 47	2.25861	6.53791e-08	2.10452e-06		ENSMUSG00000032036	Kirrel3	kirre like nephrin family adhesion molecule 3	-2.03755	9.34218e-27	2.47086e-24
ENSMUSG00000031503	Col4a2	collagen, type IV, alpha 2	2.24768	3.31834e-22	5.79129e-20		ENSMUSG00000045917	Tmem268	transmembrane protein 268	-2.01193	1.10082e-15	1.03449e-13
ENSMUSG00000004665	Cnn2	calponin 2	2.24315	1.46776e-12	9.78062e-11		ENSMUSG00000058070	Eml1	echinoderm microtubule associated protein like 1	-2.0049	8.54695e-12	5.11123e-10
ENSMUSG00000091415	Ak9	adenylate kinase 9	2.23124	2.74181e-16	2.76934e-14		ENSMUSG00000015202	Cnksr3	Cnksr family member 3	-2.0043	2.08299e-11	1.16679e-09
ENSMUSG00000026241	Nppc	natriuretic peptide type C	2.22764	6.02394e-11	3.17339e-09		ENSMUSG00000089809	Rasgef1b	RasGEF domain family, member 1B	-1.99835	1.29973e-14	1.08261e-12
ENSMUSG00000063506	Arhgap22	Rho GTPase activating protein 22	2.22758	9.71923e-14	7.39902e-12		ENSMUSG00000076439	Mog	myelin oligodendrocyte glycoprotein	-1.99596	1.52885e-15	1.42628e-13
ENSMUSG00000045655	Fam216b	family with sequence similarity 216, member B	2.21816	5.32657e-14	4.14101e-12		ENSMUSG00000102504	Gm21955	predicted gene, 21955	-1.99034	9.35075e-12	5.55309e-10
ENSMUSG00000000682	Cd52	CD52 antigen	2.21656	8.77974e-07	2.28199e-05		ENSMUSG00000038393	Txnip	thioredoxin interacting protein	-1.98747	2.16654e-32	8.17393e-30
ENSMUSG00000000489	Pdgfb	platelet derived growth factor, B polypeptide	2.21525	1.61922e-15	1.4979e-13		ENSMUSG00000026519	Tmem63a	transmembrane protein 63a	-1.98471	2.21937e-16	2.27752e-14
ENSMUSG00000035004	Igsf6	immunoglobulin superfamily, member 6	2.20601	9.27554e-07	2.3892e-05		ENSMUSG00000114163	Gm32296	predicted gene, 32296	-1.97852	2.643e-10	1.25103e-08
ENSMUSG00000109143	Gm10046	predicted gene 10046	2.20564	1.72395e-12	1.13405e-10		ENSMUSG00000021662	Arhgef28	Rho guanine nucleotide exchange factor (GEF) 28	-1.97589	7.72637e-07	2.0414e-05
ENSMUSG00000076617	Ighm	immunoglobulin heavy constant mu	2.1963	1.51074e-06	3.67374e-05		ENSMUSG00000038668	Lpar1	lysophosphatidic acid receptor 1	-1.97428	4.51528e-40	2.46467e-37
ENSMUSG00000079419	Ms4a6c	membrane-spanning 4-domains, subfamily A, member 6C	2.19565	1.00522e-06	2.56095e-05		ENSMUSG00000032854	Ugt8a	UDP galactosyltransferase 8A	-1.97226	1.69855e-31	6.13752e-29
ENSMUSG00000021998	Lcp1	lymphocyte cytosolic protein 1	2.18478	1.12538e-14	9.4661e-13		ENSMUSG00000065600	Mir338	microRNA 338	-1.97071	3.27827e-11	1.77953e-09
ENSMUSG00000047420	Fam180a	family with sequence similarity 180, member A	2.16662	5.97313e-07	1.62331e-05		ENSMUSG00000112367	A230081H15Rik	Riken cDNA A230081H15 gene	-1.95635	4.99433e-10	2.26377e-08
ENSMUSG00000028459	Cd72	CD72 antigen	2.16619	1.75122e-08	6.25733e-07		ENSMUSG00000097617	Gm10687	predicted gene 10687	-1.9534	1.16486e-13	8.73813e-12
ENSMUSG00000026840	Lamc3	laminin gamma 3	2.15373	7.43122e-12	4.48583e-10		ENSMUSG00000056738	A730036I17Rik	RIKEN cDNA A730036I17 gene	-1.94791	7.86052e-10	3.43546e-08
ENSMUSG00000042707	Dnali1	dynein, axonemal, light intermediate polypeptide 1	2.15077	9.36241e-19	1.19499e-16		ENSMUSG00000100837	1700063D05Rik	RIKEN cDNA 1700063D05 gene	-1.9475	1.8827e-06	4.46402e-05
ENSMUSG00000022126	Acod1	aconitate decarboxylase 1	2.14994	2.93655e-06	6.68475e-05		ENSMUSG00000040624	Plekhg1	pleckstrin homology domain containing, family G (with RhoGef domain) member 1	-1.94651	1.98405e-107	2.54504e-103
ENSMUSG00000031070	Mrgprf	MAS-related GPR, member F	2.14958	1.21977e-08	4.47687e-07		ENSMUSG00000068373	D430041D05Rik	RIKEN cDNA D430041D05 gene	-1.92526	6.43601e-07	1.73623e-05
ENSMUSG00000046192	Iqub	IQ motif and ubiquitin domain containing	2.14947	3.48796e-30	1.11855e-27		ENSMUSG00000008136	Fhl2	four and a half LIM domains 2	-1.92013	7.64724e-10	3.35368e-08
ENSMUSG00000000982	Ccl3	chemokine (C-C motif) ligand 3	2.14899	1.8255e-06	4.35657e-05		ENSMUSG00000028698	Pik3r3	phosphoinositide-3-kinase regulatory subunit 3	-1.91382	4.92571e-37	2.32293e-34
ENSMUSG00000057777	Mab21l2	mab-21-like 2	2.14846	2.17356e-07	6.40949e-06		ENSMUSG00000063531	Sema3e	sema domain, immunoglobulin domain (Ig), short basic domain, secreted, (semaphorin) 3E	-1.90486	7.92535e-16	7.58675e-14
ENSMUSG00000024401	Tnf	tumor necrosis factor	2.14582	1.08999e-06	2.75039e-05		ENSMUSG00000030747	Dgat2	diacylglycerol O-acyltransferase 2	-1.89018	9.90914e-38	4.79658e-35
ENSMUSG00000026679	Enkur	enkurin, TRPC channel interacting protein	2.14176	9.51781e-18	1.12525e-15		ENSMUSG00000032135	Mcam	melanoma cell adhesion molecule	-1.87307	8.55713e-42	5.22698e-39
ENSMUSG00000030074	Gxylt2	glucoside xylosyltransferase 2	2.13947	2.32971e-20	3.49525e-18		ENSMUSG00000078722	Gm12394	predicted gene 12394	-1.86051	6.52921e-06	0.000136517
ENSMUSG00000037683	Armc3	armadillo repeat containing 3	2.13776	1.01536e-16	1.07198e-14		ENSMUSG00000030256	Bhlhe41	basic helix-loop-helix family, member e41	-1.82829	2.46024e-31	8.64621e-29
ENSMUSG00000006270	Vax1	ventral anterior homeobox 1	2.1348	1.31193e-18	1.65801e-16		ENSMUSG00000022408	Fam83f	family with sequence similarity 83, member F	-1.8205	8.01446e-06	0.000164226
ENSMUSG00000015340	Cybb	cytochrome b-245, beta polypeptide	2.13318	1.44431e-07	4.39547e-06		ENSMUSG00000086384	Banf2os	barrier to autointegration factor 2, opposite strand	-1.81675	2.22296e-05	0.000413754
ENSMUSG00000036006	Ripor2	RHO family interacting cell polarization regulator 2	2.12772	3.28072e-29	9.90199e-27		ENSMUSG00000018166	Erbb3	erb-b2 receptor tyrosine kinase 3	-1.81529	1.53226e-35	6.89652e-33
ENSMUSG00000032500	Dclk3	doublecortin-like kinase 3	2.12583	8.20914e-15	7.04366e-13		ENSMUSG00000037469	Acp7	acid phosphatase 7, tartrate resistant	-1.79872	6.72631e-07	1.80168e-05
ENSMUSG00000038370	Pcp4l1	Purkinje cell protein 4-like 1	2.12206	2.29312e-25	5.3e-23		ENSMUSG00000035093	Secisbp2l	SECIS binding protein 2-like	-1.79641	2.23658e-19	3.06842e-17
ENSMUSG00000035799	Twist1	twist basic helix-loop-helix transcription factor 1	2.11986	6.80907e-09	2.60726e-07		ENSMUSG00000111065	Gm47676	predicted gene, 47676	-1.7906	1.56496e-05	0.000300517
ENSMUSG00000050295	Foxc1	forkhead box C1	2.11747	1.31125e-29	4.10245e-27		ENSMUSG00000021338	Carmil1	capping protein regulator and myosin 1 linker 1	-1.78607	3.29163e-49	2.72409e-46
ENSMUSG00000062980	Cped1	cadherin-like and PC-esterase domain containing 1	2.11225	7.07425e-20	1.01961e-17		ENSMUSG00000112003	Gm4864	predicted gene 4864	-1.78546	2.91421e-08	9.94203e-07
ENSMUSG00000017754	Pltp	phospholipid transfer protein	2.111	1.50104e-21	2.45281e-19		ENSMUSG00000022091	Sorbs3	sorbin and SH3 domain containing 3	-1.78262	7.26898e-84	6.21619e-80
ENSMUSG00000032766	Gng11	guanine nucleotide binding protein (G protein), gamma 11	2.10871	2.06126e-22	3.67233e-20		ENSMUSG00000025880	Smad7	SMAD family member 7	-1.78239	1.81579e-21	2.91151e-19
ENSMUSG00000006445	Epha2	Eph receptor A2	2.1052	5.27147e-10	2.38518e-08		ENSMUSG00000006469	Slc34a3	solute carrier family 34 (sodium phosphate), member 3	-1.77973	8.39688e-07	2.19594e-05
ENSMUSG00000020053	Igf1	insulin-like growth factor 1	2.10347	1.85557e-16	1.91955e-14		ENSMUSG00000089633	A230009B12Rik	RIKEN cDNA A230009B12 gene	-1.77693	6.30663e-11	3.30872e-09
ENSMUSG00000038071	Npy6r	neuropeptide Y receptor Y6	2.09933	2.70796e-08	9.2754e-07		ENSMUSG00000033066	Gas7	growth arrest specific 7	-1.77544	4.06697e-57	4.53644e-54
ENSMUSG00000057074	Ces1g	carboxylesterase 1G	2.09874	1.96274e-09	8.201e-08		ENSMUSG00000047109	Cldn14	claudin 14	-1.7729	1.94425e-06	4.59297e-05
ENSMUSG00000057722	Lepr	leptin receptor	2.08888	9.89084e-14	7.50738e-12		ENSMUSG00000027887	Sypl2	synaptophysin-like 2	-1.76496	5.33125e-08	1.74012e-06
ENSMUSG00000039552	Rsph4a	radial spoke head 4 homolog A (Chlamydomonas)	2.08814	1.38616e-14	1.15087e-12		ENSMUSG00000064945	Rny3	RNA, Y3 small cytoplasmic (associated with Ro protein)	-1.76025	6.07859e-08	1.96653e-06
ENSMUSG00000025017	Pik3ap1	phosphoinositide-3-kinase adaptor protein 1	2.08161	2.10408e-09	8.76302e-08		ENSMUSG00000105528	Gm43519	predicted gene 43519	-1.75541	6.67517e-07	1.79133e-05
ENSMUSG00000069053	Uba1y	ubiquitin-activating enzyme, Chr Y	2.08086	3.41321e-06	7.66107e-05		ENSMUSG00000028680	Plk3	polo like kinase 3	-1.74808	1.97797e-26	5.12574e-24
ENSMUSG00000029816	Gpnmb	glycoprotein (transmembrane) nmb	2.07127	6.07778e-13	4.22562e-11		ENSMUSG00000022132	Cldn10	claudin 10	-1.74482	6.5032e-18	7.83284e-16
ENSMUSG00000063838	Cdc42ep5	CDC42 effector protein (Rho GTPase binding) 5	2.0558	3.0372e-08	1.03068e-06		ENSMUSG00000047759	Hs3st3a1	heparan sulfate (glucosamine) 3-O-sulfotransferase 3A1	-1.7414	1.79665e-24	3.77812e-22
ENSMUSG00000026649	Cfap126	cilia and flagella associated protein 126	2.04722	8.33678e-16	7.95093e-14		ENSMUSG00000112109	Gm30906	predicted gene, 30906	-1.73781	1.3674e-05	0.00026657
ENSMUSG00000040747	Cd53	CD53 antigen	2.03841	1.93174e-06	4.57191e-05		ENSMUSG00000015879	Fam184b	family with sequence similarity 184, member B	-1.73376	1.84791e-17	2.12593e-15
ENSMUSG00000001119	Col6a1	collagen, type VI, alpha 1	2.02126	5.54193e-12	3.42598e-10		ENSMUSG00000086860	Gm1720	predicted gene 1720	-1.73325	1.11238e-06	2.79512e-05
ENSMUSG00000112148	Lilrb4a	leukocyte immunoglobulin-like receptor, subfamily B, member 4A	2.01338	8.17609e-06	0.000167074		ENSMUSG00000082079	Dnmt3c	DNA methyltransferase 3C	-1.72898	6.54579e-06	0.000136753
ENSMUSG00000056888	Glipr1	GLI pathogenesis-related 1 (glioma)	2.00618	4.00376e-06	8.85486e-05		ENSMUSG00000025375	Aatk	apoptosis-associated tyrosine kinase	-1.71233	1.80852e-11	1.02649e-09
ENSMUSG00000061535	C1qtnf7	C1q and tumor necrosis factor related protein 7	2.00024	8.52068e-06	0.000172942		ENSMUSG00000020963	Tshr	thyroid stimulating hormone receptor	-1.7068	7.99497e-21	1.25068e-18
ENSMUSG00000038917	3930402G23Rik	RIKEN cDNA 3930402G23 gene	1.99331	1.20086e-08	4.4201e-07		ENSMUSG00000004626	Stxbp2	syntaxin binding protein 2	-1.69989	8.46676e-31	2.78481e-28
ENSMUSG00000010136	Pifo	primary cilia formation	1.99209	5.64407e-09	2.19392e-07		ENSMUSG00000062391	4932435O22Rik	RIKEN cDNA 4932435O22 gene	-1.69911	5.46663e-09	2.12817e-07
ENSMUSG00000072941	Sod3	superoxide dismutase 3, extracellular	1.99098	3.52464e-09	1.42401e-07		ENSMUSG00000106396	Gm42902	predicted gene 42902	-1.69367	4.77188e-07	1.32635e-05
ENSMUSG00000042129	Rassf4	Ras association (RalGDS/AF-6) domain family member 4	1.99073	1.51198e-21	2.45506e-19		ENSMUSG00000043753	Dmrta1	doublesex and mab-3 related transcription factor like family A1	-1.69099	3.64495e-17	4.04811e-15
ENSMUSG00000033501	Crygs	crystallin, gamma S	1.99051	2.49634e-08	8.63121e-07		ENSMUSG00000021097	Clmn	calmin	-1.69091	9.63692e-38	4.75452e-35
ENSMUSG00000038756	Ttll6	tubulin tyrosine ligase-like family, member 6	1.98805	4.11724e-06	9.05899e-05		ENSMUSG00000085987	Gm13403	predicted gene 13403	-1.68225	2.34828e-10	1.12398e-08
ENSMUSG00000032246	Calml4	calmodulin-like 4	1.98759	1.3736e-12	9.24925e-11		ENSMUSG00000052187	Hbb-y	hemoglobin Y, beta-like embryonic chain	-1.68157	0.000249346	0.00339903
ENSMUSG00000052160	Pld4	phospholipase D family, member 4	1.98668	4.49758e-06	9.8284e-05		ENSMUSG00000038486	Sv2a	synaptic vesicle glycoprotein 2 a	-1.67456	1.1146e-10	5.57407e-09
ENSMUSG00000035403	Crb2	crumbs family member 2	1.97606	1.22248e-21	2.03655e-19		ENSMUSG00000010021	Kif19a	kinesin family member 19A	-1.67403	3.16395e-07	9.0391e-06
ENSMUSG00000054675	Tmem119	transmembrane protein 119	1.97146	1.87405e-08	6.65909e-07		ENSMUSG00000088025	Rprl3	ribonuclease P RNA-like 3	-1.67343	6.61287e-07	1.77834e-05
ENSMUSG00000056737	Capg	capping protein (actin filament), gelsolin-like	1.96005	1.43936e-22	2.61891e-20		ENSMUSG00000112914	Gm47702	predicted gene, 47702	-1.66766	8.63798e-08	2.72915e-06
ENSMUSG00000040152	Thbs1	thrombospondin 1	1.95479	8.24267e-15	7.04886e-13		ENSMUSG00000055322	Tns1	tensin 1	-1.66698	6.38273e-09	2.46239e-07
ENSMUSG00000042286	Stab1	stabilin 1	1.95353	3.38231e-13	2.45122e-11		ENSMUSG00000022231	Sema5a	sema domain, seven thrombospondin repeats (type 1 and type 1-like), transmembrane domain (TM) and short cytoplasmic domain, (semaphorin) 5A	-1.66511	5.11624e-09	2.00392e-07
ENSMUSG00000022025	Cnmd	chondromodulin	1.93932	2.97455e-31	1.03124e-28		ENSMUSG00000021143	Pacs2	phosphofurin acidic cluster sorting protein 2	-1.66348	1.0483e-11	6.16839e-10
ENSMUSG00000041559	Fmod	fibromodulin	1.93705	9.53553e-07	2.44879e-05		ENSMUSG00000010086	Rnf112	ring finger protein 112	-1.66207	9.14601e-21	1.42207e-18
ENSMUSG00000034384	Barhl2	BarH like homeobox 2	1.93422	5.92198e-18	7.16644e-16		ENSMUSG00000103991	Gm38031	predicted gene, 38031	-1.66134	8.48955e-17	9.15124e-15
ENSMUSG00000025887	Casp12	caspase 12	1.92521	1.91087e-10	9.26719e-09		ENSMUSG00000019647	Sema6a	sema domain, transmembrane domain (TM), and cytoplasmic domain, (semaphorin) 6A	-1.65969	6.81833e-10	3.02114e-08
ENSMUSG00000025557	Slc15a1	solute carrier family 15 (oligopeptide transporter), member 1	1.92217	1.92901e-08	6.82603e-07		ENSMUSG00000028558	Calr4	calreticulin 4	-1.65393	1.49125e-08	5.36576e-07
ENSMUSG00000042821	Snai1	snail family zinc finger 1	1.91602	5.42962e-06	0.000115407		ENSMUSG00000036528	Ppfibp2	PTPRF interacting protein, binding protein 2 (liprin beta 2)	-1.64887	1.80662e-14	1.48554e-12
ENSMUSG00000022053	Ebf2	early B cell factor 2	1.90662	2.56748e-14	2.08445e-12		ENSMUSG00000103252	Gm37521	predicted gene, 37521	-1.64745	1.00434e-07	3.14223e-06
ENSMUSG00000026837	Col5a1	collagen, type V, alpha 1	1.89672	2.49532e-18	3.10764e-16		ENSMUSG00000069920	B3gnt9	UDP-GlcNAc:betaGal beta-1,3-N-acetylglucosaminyltransferase 9	-1.64419	2.26391e-19	3.08939e-17
ENSMUSG00000043832	Clec4a3	C-type lectin domain family 4, member a3	1.89218	3.86189e-05	0.000673992		ENSMUSG00000065701	Rny1	RNA, Y1 small cytoplasmic, Ro-associated	-1.6435	1.72546e-06	4.13707e-05
ENSMUSG00000026814	Eng	endoglin	1.89211	6.23485e-07	1.68907e-05		ENSMUSG00000115529	9630013A20Rik	RIKEN cDNA 9630013A20 gene	-1.64341	3.15528e-15	2.8403e-13
ENSMUSG00000032057	4833427G06Rik	RIKEN cDNA 4833427G06 gene	1.89071	1.65375e-06	3.98002e-05		ENSMUSG00000116686	Gm49681	predicted gene, 49681	-1.63974	0.000107616	0.0016356
ENSMUSG00000043020	Wdr63	WD repeat domain 63	1.88612	1.07167e-10	5.36988e-09		ENSMUSG00000115012	9630009A06Rik	RIKEN cDNA 9630009A06 gene	-1.63648	8.0109e-07	2.10789e-05
ENSMUSG00000043008	Klhl6	kelch-like 6	1.87978	3.1026e-06	7.03155e-05		ENSMUSG00000085834	Gm15622	predicted gene 15622	-1.63611	0.000198695	0.00277643
ENSMUSG00000029762	Akr1b8	aldo-keto reductase family 1, member B8	1.87744	3.31319e-08	1.11695e-06		ENSMUSG00000035910	Dcdc2a	doublecortin domain containing 2a	-1.62818	5.54963e-31	1.84904e-28
ENSMUSG00000001507	Itga3	integrin alpha 3	1.87721	1.70696e-12	1.12866e-10		ENSMUSG00000029378	Areg	amphiregulin	-1.62618	3.59056e-05	0.00063223
ENSMUSG00000024677	Ms4a6b	membrane-spanning 4-domains, subfamily A, member 6B	1.87535	8.17952e-06	0.000167074		ENSMUSG00000028571	Cyp2j13	cytochrome P450, family 2, subfamily j, polypeptide 13	-1.61813	1.86147e-10	9.04468e-09
ENSMUSG00000048373	Fgfbp1	fibroblast growth factor binding protein 1	1.8722	1.21667e-05	0.000240105		ENSMUSG00000104901	Gm42692	predicted gene 42692	-1.61598	5.67288e-23	1.05462e-20
ENSMUSG00000034122	Nlrp4d	NLR family, pyrin domain containing 4D	1.86396	4.95907e-05	0.000842382		ENSMUSG00000022602	Arc	activity regulated cytoskeletal-associated protein	-1.61202	1.5747e-19	2.19559e-17
ENSMUSG00000030237	Slco1a4	solute carrier organic anion transporter family, member 1a4	1.8589	6.54927e-10	2.9272e-08		ENSMUSG00000074758	Gm5535	predicted gene 5535	-1.61164	2.07055e-05	0.000388305
ENSMUSG00000051236	Msrb3	methionine sulfoxide reductase B3	1.85736	4.69334e-13	3.31702e-11		ENSMUSG00000011148	Adssl1	adenylosuccinate synthetase like 1	-1.60511	2.39182e-09	9.84946e-08
ENSMUSG00000025044	Msr1	macrophage scavenger receptor 1	1.85704	2.01344e-05	0.000379224		ENSMUSG00000003934	Efnb3	ephrin B3	-1.60378	7.96543e-46	5.83866e-43
ENSMUSG00000021806	Nid2	nidogen 2	1.85565	1.91704e-10	9.27955e-09		ENSMUSG00000032086	Bace1	beta-site APP cleaving enzyme 1	-1.60237	1.17982e-08	4.3489e-07
ENSMUSG00000032243	Itga11	integrin alpha 11	1.85343	3.73511e-08	1.24609e-06		ENSMUSG00000006651	Aplp1	amyloid beta (A4) precursor-like protein 1	-1.59876	1.15155e-11	6.69909e-10
ENSMUSG00000049537	Tecrl	trans-2,3-enoyl-CoA reductase-like	1.84862	1.31439e-06	3.23431e-05		ENSMUSG00000029832	Nfe2l3	nuclear factor, erythroid derived 2, like 3	-1.59793	1.17341e-06	2.91703e-05
ENSMUSG00000034855	Cxcl10	chemokine (C-X-C motif) ligand 10	1.84333	9.84078e-07	2.51459e-05		ENSMUSG00000035158	Mitf	melanogenesis associated transcription factor	-1.59204	1.18613e-09	5.07171e-08
ENSMUSG00000050010	Shisa3	shisa family member 3	1.84101	2.98742e-14	2.40258e-12		ENSMUSG00000073686	Gm10564	predicted gene 10564	-1.59174	1.58777e-06	3.83562e-05
ENSMUSG00000026890	Lhx6	LIM homeobox protein 6	1.83462	7.82372e-19	1.01887e-16		ENSMUSG00000117494	Gm49970	predicted gene, 49970	-1.57535	4.16523e-12	2.61269e-10
ENSMUSG00000049988	Lrrc25	leucine rich repeat containing 25	1.83425	4.47171e-05	0.000769945		ENSMUSG00000035547	Capn5	calpain 5	-1.56477	1.81933e-08	6.47362e-07
ENSMUSG00000112023	Lilr4b	leukocyte immunoglobulin-like receptor, subfamily B, member 4B	1.83064	9.74617e-06	0.000196108		ENSMUSG00000042662	Dusp15	dual specificity phosphatase-like 15	-1.56453	4.00913e-28	1.13027e-25
ENSMUSG00000010830	Kdelr3	KDEL (Lys-Asp-Glu-Leu) endoplasmic reticulum protein retention receptor 3	1.82897	1.14497e-14	9.59943e-13		ENSMUSG00000025572	Tmc6	transmembrane channel-like gene family 6	-1.55328	3.8001e-11	2.04385e-09
ENSMUSG00000037411	Serpine1	serine (or cysteine) peptidase inhibitor, clade E, member 1	1.82756	1.65913e-10	8.10761e-09		ENSMUSG00000018427	Ypel2	yippee like 2	-1.54802	1.00418e-25	2.50119e-23
ENSMUSG00000022831	Hcls1	hematopoietic cell specific Lyn substrate 1	1.82719	3.24152e-06	7.32054e-05		ENSMUSG00000043298	Smco3	single-pass membrane protein with coiled-coil domains 3	-1.54587	0.000182458	0.00258046
ENSMUSG00000044303	Cdkn2a	cyclin dependent kinase inhibitor 2A	1.82264	1.01893e-08	3.79399e-07		ENSMUSG00000026255	Efhd1	EF hand domain containing 1	-1.54498	2.11738e-25	4.98361e-23
ENSMUSG00000047735	Samd9l	sterile alpha motif domain containing 9-like	1.82207	1.05328e-10	5.28804e-09		ENSMUSG00000011884	Gltp	glycolipid transfer protein	-1.54393	2.15754e-10	1.03655e-08
ENSMUSG00000023886	Smoc2	SPARC related modular calcium binding 2	1.81567	4.75689e-09	1.86888e-07		ENSMUSG00000065485	Mir219a-2	microRNA 219a-2	-1.54071	2.55364e-08	8.80558e-07
ENSMUSG00000024175	Tekt4	tektin 4	1.8107	4.44783e-08	1.46859e-06		ENSMUSG00000030562	Nox4	NADPH oxidase 4	-1.54064	2.73557e-10	1.29247e-08
ENSMUSG00000032796	Lama1	laminin, alpha 1	1.81063	8.03875e-11	4.13295e-09		ENSMUSG00000060716	Plekhh1	pleckstrin homology domain containing, family H (with MyTH4 domain) member 1	-1.5401	7.00995e-43	4.61129e-40
ENSMUSG00000073599	Ecscr	endothelial cell surface expressed chemotaxis and apoptosis regulator	1.80735	1.57267e-06	3.80271e-05		ENSMUSG00000027674	Pex5l	peroxisomal biogenesis factor 5-like	-1.53848	5.58831e-23	1.04648e-20
ENSMUSG00000060176	Kif27	kinesin family member 27	1.80343	7.70065e-19	1.00796e-16		ENSMUSG00000106341	Gm43330	predicted gene 43330	-1.5304	4.65104e-09	1.8301e-07
ENSMUSG00000028780	Sema3c	sema domain, immunoglobulin domain (Ig), short basic domain, secreted, (semaphorin) 3C	1.80169	1.82504e-09	7.66306e-08		ENSMUSG00000032198	Dock6	dedicator of cytokinesis 6	-1.52876	1.14573e-09	4.91535e-08
ENSMUSG00000043659	Npsr1	neuropeptide S receptor 1	1.79931	1.02395e-05	0.000205217		ENSMUSG00000076258	Gm23935	predicted gene, 23935	-1.52343	3.0598e-06	6.94682e-05
ENSMUSG00000048960	Prex2	phosphatidylinositol-3,4,5-trisphosphate-dependent Rac exchange factor 2	1.79507	9.24735e-17	9.88503e-15		ENSMUSG00000022112	Gpc5	glypican 5	-1.51271	1.34936e-11	7.76183e-10
ENSMUSG00000030717	Nupr1	nuclear protein transcription regulator 1	1.79383	2.57445e-09	1.05676e-07		ENSMUSG00000028927	Padi2	peptidyl arginine deiminase, type II	-1.5074	5.99702e-14	4.63415e-12
ENSMUSG00000052861	Dnah6	dynein, axonemal, heavy chain 6	1.78933	3.61428e-11	1.95209e-09		ENSMUSG00000021696	Elovl7	ELOVL family member 7, elongation of long chain fatty acids (yeast)	-1.50531	1.88213e-23	3.68596e-21
ENSMUSG00000040181	Fmo1	flavin containing monooxygenase 1	1.78843	9.19683e-19	1.17972e-16		ENSMUSG00000035104	Eva1a	eva-1 homolog A (C. elegans)	-1.50473	1.44463e-10	7.12728e-09
ENSMUSG00000030107	Usp18	ubiquitin specific peptidase 18	1.78771	4.35253e-08	1.43897e-06		ENSMUSG00000032523	Hhatl	hedgehog acyltransferase-like	-1.49444	1.14924e-07	3.55653e-06
ENSMUSG00000039977	Deup1	deuterosome assembly protein 1	1.78632	5.17935e-06	0.000110823		ENSMUSG00000079588	Tmem182	transmembrane protein 182	-1.49396	6.4043e-05	0.00104785
ENSMUSG00000031250	Tnmd	tenomodulin	1.78563	7.90459e-05	0.00125335		ENSMUSG00000113041	Gm48302	predicted gene, 48302	-1.4927	2.19988e-06	5.10288e-05
ENSMUSG00000082352	Gm13228	predicted gene 13228	1.78304	0.000103219	0.00158094		ENSMUSG00000051586	Mical3	microtubule associated monooxygenase, calponin and LIM domain containing 3	-1.49249	6.08413e-16	5.98039e-14
ENSMUSG00000033737	Fndc3c1	fibronectin type III domain containing 3C1	1.78057	1.74354e-08	6.23858e-07		ENSMUSG00000020907	Rcvrn	recoverin	-1.4869	0.000938477	0.0108356
ENSMUSG00000045551	Fpr1	formyl peptide receptor 1	1.77972	9.00716e-05	0.00140644		ENSMUSG00000032556	Bfsp2	beaded filament structural protein 2, phakinin	-1.48676	5.01896e-07	1.38602e-05
ENSMUSG00000040612	Ildr2	immunoglobulin-like domain containing receptor 2	1.77938	7.04472e-11	3.66597e-09		ENSMUSG00000033032	Afap1l1	actin filament associated protein 1-like 1	-1.47869	5.52833e-08	1.80215e-06
ENSMUSG00000024778	Fas	Fas (TNF receptor superfamily member 6)	1.77916	7.06999e-09	2.69511e-07		ENSMUSG00000102498	Gm19445	predicted gene, 19445	-1.47806	0.000194307	0.00272551
ENSMUSG00000025946	Pth2r	parathyroid hormone 2 receptor	1.77699	9.27964e-12	5.52365e-10		ENSMUSG00000034706	Dnaic2	dynein, axonemal, intermediate chain 2	-1.47635	1.43324e-08	5.17883e-07
ENSMUSG00000029298	Gbp9	guanylate-binding protein 9	1.77689	2.97252e-09	1.21048e-07		ENSMUSG00000026380	Tfcp2l1	transcription factor CP2-like 1	-1.47113	2.16514e-06	5.0314e-05
ENSMUSG00000028139	Riiad1	regulatory subunit of type II PKA R-subunit (RIIa) domain containing 1	1.77258	2.70754e-07	7.82228e-06		ENSMUSG00000033595	Lgi3	leucine-rich repeat LGI family, member 3	-1.46436	1.41685e-08	5.12685e-07
ENSMUSG00000026399	Cd55	CD55 molecule, decay accelerating factor for complement	1.76984	1.35556e-08	4.94692e-07		ENSMUSG00000039661	Dusp26	dual specificity phosphatase 26 (putative)	-1.46188	7.59495e-14	5.8513e-12
ENSMUSG00000021638	Ocln	occludin	1.76887	1.11929e-13	8.4209e-12		ENSMUSG00000002083	Bbc3	BCL2 binding component 3	-1.45912	1.38841e-22	2.54427e-20
ENSMUSG00000066842	Hmcn1	hemicentin 1	1.76673	2.10568e-16	2.16952e-14		ENSMUSG00000108109	Gm44287	predicted gene, 44287	-1.45881	0.0012346	0.0137472
ENSMUSG00000023484	Prph	peripherin	1.76651	2.26328e-07	6.63595e-06		ENSMUSG00000108750	Gm44750	predicted gene 44750	-1.45571	2.65872e-05	0.000485477
ENSMUSG00000034116	Vav1	vav 1 oncogene	1.76562	1.50707e-05	0.000291364		ENSMUSG00000103824	Gm38177	predicted gene, 38177	-1.45529	1.80509e-05	0.000343543
ENSMUSG00000031871	Cdh5	cadherin 5	1.76205	1.61034e-06	3.87919e-05		ENSMUSG00000050840	Cdh20	cadherin 20	-1.45299	1.26714e-11	7.32174e-10
ENSMUSG00000032359	Ctsh	cathepsin H	1.75805	4.81459e-07	1.33678e-05		ENSMUSG00000118241	Gm5824	predicted gene 5824	-1.45231	1.97648e-06	4.65584e-05
ENSMUSG00000017652	Cd40	CD40 antigen	1.75536	2.02569e-05	0.000380725		ENSMUSG00000116793	Gm34256	predicted gene, 34256	-1.44844	9.93034e-07	2.53495e-05
ENSMUSG00000026042	Col5a2	collagen, type V, alpha 2	1.75331	1.04225e-13	7.88761e-12		ENSMUSG00000105842	Gm43329	predicted gene 43329	-1.44464	1.12368e-06	2.81798e-05
ENSMUSG00000026950	Neb	nebulin	1.75268	7.18991e-16	6.93448e-14		ENSMUSG00000025558	Dock9	dedicator of cytokinesis 9	-1.44392	1.24106e-08	4.54847e-07
ENSMUSG00000038402	Foxf2	forkhead box F2	1.75033	2.31895e-06	5.36938e-05		ENSMUSG00000003410	Elavl3	ELAV like RNA binding protein 3	-1.44293	3.30553e-08	1.11583e-06
ENSMUSG00000041449	Serpina3h	serine (or cysteine) peptidase inhibitor, clade A, member 3H	1.74839	5.29141e-05	0.000890756		ENSMUSG00000000125	Wnt3	wingless-type MMTV integration site family, member 3	-1.43853	8.4758e-16	8.05358e-14
ENSMUSG00000035385	Ccl2	chemokine (C-C motif) ligand 2	1.74812	1.14107e-06	2.84768e-05		ENSMUSG00000031441	Atp11a	ATPase, class VI, type 11A	-1.43755	1.21742e-52	1.24931e-49
ENSMUSG00000045679	Pqlc3	PQ loop repeat containing	1.74459	1.97453e-14	1.61842e-12		ENSMUSG00000043259	Fam13c	family with sequence similarity 13, member C	-1.43589	2.14589e-17	2.44679e-15
ENSMUSG00000025491	Ifitm1	interferon induced transmembrane protein 1	1.74423	5.7609e-06	0.000121643		ENSMUSG00000026566	Mpzl1	myelin protein zero-like 1	-1.43391	2.2201e-14	1.80814e-12
ENSMUSG00000074813	Morrbid	myeloid RNA regulator of BCL2L11 induced cell death	1.74308	9.03887e-10	3.9171e-08		ENSMUSG00000073982	Rhog	ras homolog family member G	-1.43165	1.62534e-19	2.25395e-17
ENSMUSG00000049872	Calhm5	calcium homeostasis modulator family member 5	1.74198	4.89333e-08	1.61153e-06		ENSMUSG00000031775	Pllp	plasma membrane proteolipid	-1.43	3.01628e-10	1.40696e-08
ENSMUSG00000040483	Xaf1	XIAP associated factor 1	1.74185	9.64939e-07	2.47555e-05		ENSMUSG00000116534	Gm49731	predicted gene, 49731	-1.429	8.1394e-06	0.00016652
ENSMUSG00000055775	Myh8	myosin, heavy polypeptide 8, skeletal muscle, perinatal	1.7411	1.75554e-17	2.02876e-15		ENSMUSG00000023990	Tfeb	transcription factor EB	-1.42257	8.71289e-11	4.44392e-09
ENSMUSG00000040274	Cdk6	cyclin-dependent kinase 6	1.73732	8.58807e-26	2.16007e-23		ENSMUSG00000022514	Il1rap	interleukin 1 receptor accessory protein	-1.4214	1.63293e-13	1.21078e-11
ENSMUSG00000044811	Cd300c2	CD300C molecule 2	1.73113	3.58738e-05	0.000632102		ENSMUSG00000081944	Gm12276	predicted gene 12276	-1.42018	7.13108e-05	0.00114845
ENSMUSG00000022783	Spag6l	sperm associated antigen 6-like	1.72749	2.13036e-09	8.83917e-08		ENSMUSG00000102145	Gm38056	predicted gene, 38056	-1.41958	2.34915e-08	8.15527e-07
ENSMUSG00000031489	Adrb3	adrenergic receptor, beta 3	1.72478	2.55186e-05	0.000469304		ENSMUSG00000020696	Rffl	ring finger and FYVE like domain containing protein	-1.41586	1.09883e-16	1.15535e-14
ENSMUSG00000027702	Lrrc34	leucine rich repeat containing 34	1.72099	1.72227e-07	5.15577e-06		ENSMUSG00000040728	Esrp1	epithelial splicing regulatory protein 1	-1.41586	0.000384801	0.00496833
ENSMUSG00000025492	Ifitm3	interferon induced transmembrane protein 3	1.71758	2.01602e-15	1.8538e-13		ENSMUSG00000026944	Abca2	ATP-binding cassette, sub-family A (ABC1), member 2	-1.40929	7.35109e-15	6.39296e-13
ENSMUSG00000112468	Gm47720	predicted gene, 47720	1.71725	3.48442e-06	7.80722e-05		ENSMUSG00000073680	Tmem88b	transmembrane protein 88B	-1.40319	2.73053e-09	1.1137e-07
ENSMUSG00000029695	Aass	aminoadipate-semialdehyde synthase	1.71568	8.33648e-14	6.40336e-12		ENSMUSG00000034993	Vat1	vesicle amine transport 1	-1.40098	1.03534e-06	2.62726e-05
ENSMUSG00000019256	Ahr	aryl-hydrocarbon receptor	1.71208	2.61539e-20	3.90103e-18		ENSMUSG00000026421	Csrp1	cysteine and glycine-rich protein 1	-1.39611	1.79998e-08	6.41366e-07
ENSMUSG00000039097	Rln1	relaxin 1	1.70777	1.04346e-05	0.000208652		ENSMUSG00000025702	March8	membrane-associated ring finger (C3HC4) 8	-1.3928	2.70671e-14	2.18367e-12
ENSMUSG00000048387	Osr1	odd-skipped related transcription factor 1	1.70735	7.53678e-07	1.99542e-05		ENSMUSG00000042066	Tmcc2	transmembrane and coiled-coil domains 2	-1.39229	2.37332e-08	8.21694e-07
ENSMUSG00000020709	Adap2	ArfGAP with dual PH domains 2	1.70657	0.00012052	0.00181453		ENSMUSG00000063065	Mapk3	mitogen-activated protein kinase 3	-1.389	1.92682e-08	6.82603e-07
ENSMUSG00000030345	Dyrk4	dual-specificity tyrosine-(Y)-phosphorylation regulated kinase 4	1.70606	0.000126708	0.00188446		ENSMUSG00000085773	Gm16233	predicted gene 16233	-1.38748	0.00198613	0.0205959
ENSMUSG00000112441	Gm48898	predicted gene, 48898	1.70467	5.50133e-05	0.000920056		ENSMUSG00000039384	Dusp10	dual specificity phosphatase 10	-1.38601	1.76969e-22	3.17493e-20
ENSMUSG00000110332	Gm19935	predicted gene, 19935	1.70459	4.55768e-06	9.9255e-05		ENSMUSG00000074217	2210011C24Rik	RIKEN cDNA 2210011C24 gene	-1.38541	0.000110557	0.00167633
ENSMUSG00000039899	Fgl2	fibrinogen-like protein 2	1.70407	7.40953e-10	3.25499e-08		ENSMUSG00000005873	Reep5	receptor accessory protein 5	-1.38491	1.57181e-22	2.83977e-20
ENSMUSG00000036412	Arsi	arylsulfatase i	1.70389	3.09113e-10	1.43925e-08		ENSMUSG00000099924	Gm28320	predicted gene 28320	-1.37613	2.3204e-11	1.28853e-09
ENSMUSG00000040528	Milr1	mast cell immunoglobulin like receptor 1	1.70359	0.000110852	0.00167981		ENSMUSG00000087196	Gm13373	predicted gene 13373	-1.37031	0.00297515	0.0287703
ENSMUSG00000021791	Dydc2	DPY30 domain containing 2	1.70272	7.55759e-06	0.000155361		ENSMUSG00000020154	Ptprb	protein tyrosine phosphatase, receptor type, B	-1.37024	2.52892e-08	8.73209e-07
ENSMUSG00000053279	Aldh1a1	aldehyde dehydrogenase family 1, subfamily A1	1.70071	1.56861e-10	7.70934e-09		ENSMUSG00000029053	Prkcz	protein kinase C, zeta	-1.36368	5.95397e-12	3.62825e-10
ENSMUSG00000042842	Serpinb6b	serine (or cysteine) peptidase inhibitor, clade B, member 6b	1.699	8.83005e-05	0.00138047		ENSMUSG00000112601	Gm47590	predicted gene, 47590	-1.36322	2.07075e-11	1.16247e-09
ENSMUSG00000045827	Serpinb9	serine (or cysteine) peptidase inhibitor, clade B, member 9	1.69558	1.45317e-10	7.15569e-09		ENSMUSG00000085881	Gm15912	predicted gene 15912	-1.36295	4.6911e-06	0.000101561
ENSMUSG00000032089	Il10ra	interleukin 10 receptor, alpha	1.69477	5.64939e-05	0.000941749		ENSMUSG00000024077	Strn	striatin, calmodulin binding protein	-1.36126	2.13999e-06	4.97746e-05
ENSMUSG00000037405	Icam1	intercellular adhesion molecule 1	1.69224	8.17137e-13	5.62028e-11		ENSMUSG00000092625	Gm20404	predicted gene 20404	-1.3609	0.000402116	0.00515503
ENSMUSG00000018920	Cxcl16	chemokine (C-X-C motif) ligand 16	1.69192	4.7788e-06	0.000103199		ENSMUSG00000116004	Gm49539	predicted gene, 49539	-1.35282	0.000283439	0.00381112
ENSMUSG00000053219	Raet1e	retinoic acid early transcript 1E	1.69121	8.2059e-06	0.00016748		ENSMUSG00000068252	Apol7b	apolipoprotein L 7b	-1.35274	0.00181061	0.0190296
ENSMUSG00000027082	Tfpi	tissue factor pathway inhibitor	1.69063	4.59836e-09	1.81367e-07		ENSMUSG00000117900	Gm50323	predicted gene, 50323	-1.35147	0.00162714	0.0173992
ENSMUSG00000092210	A930009A15Rik	RIKEN cDNA A930009A15 gene	1.68991	3.78184e-05	0.000661822		ENSMUSG00000060402	Chst8	carbohydrate sulfotransferase 8	-1.3513	1.60748e-06	3.87594e-05
ENSMUSG00000033053	1700028P14Rik	RIKEN cDNA 1700028P14 gene	1.68978	1.62556e-05	0.000311454		ENSMUSG00000065014	Gm23509	predicted gene, 23509	-1.3512	0.00134073	0.0147942
ENSMUSG00000040026	Saa3	serum amyloid A 3	1.68492	0.000272751	0.00368286		ENSMUSG00000084069	Gm12306	predicted gene 12306	-1.34673	0.00356665	0.033322
ENSMUSG00000063975	Slco1a5	solute carrier organic anion transporter family, member 1a5	1.68366	5.91722e-07	1.60982e-05		ENSMUSG00000030064	Frmd4b	FERM domain containing 4B	-1.34571	1.96888e-33	8.14704e-31
ENSMUSG00000021565	Slc6a19	solute carrier family 6 (neurotransmitter transporter), member 19	1.68342	3.57653e-07	1.01612e-05		ENSMUSG00000025283	Sat1	spermidine/spermine N1-acetyl transferase 1	-1.34311	1.35317e-06	3.31889e-05
ENSMUSG00000036872	Abcc12	ATP-binding cassette, sub-family C (CFTR/MRP), member 12	1.68336	2.4261e-07	7.04888e-06		ENSMUSG00000092242	Gm20515	predicted gene 20515	-1.34172	5.84824e-15	5.1207e-13
ENSMUSG00000020911	Krt19	keratin 19	1.68201	0.000107774	0.00163703		ENSMUSG00000098132	Rassf10	Ras association (RalGDS/AF-6) domain family (N-terminal) member 10	-1.34138	0.00140804	0.0153978
ENSMUSG00000052353	Cemip	cell migration inducing protein, hyaluronan binding	1.67992	2.23595e-17	2.5382e-15		ENSMUSG00000087476	Rap1gapos	RAP1 GTPase activating protein, opposite strand	-1.33998	0.00367504	0.0341482
ENSMUSG00000022575	Gsdmd	gasdermin D	1.67943	3.56691e-06	7.96423e-05		ENSMUSG00000099696	2900052N01Rik	RIKEN cDNA 2900052N01 gene	-1.33968	2.61392e-16	2.65059e-14
ENSMUSG00000021613	Hapln1	hyaluronan and proteoglycan link protein 1	1.67623	7.54183e-06	0.000155161		ENSMUSG00000048707	Tprn	taperin	-1.33962	3.08368e-08	1.04507e-06
ENSMUSG00000031119	Gpc4	glypican 4	1.67544	8.60581e-14	6.59051e-12		ENSMUSG00000112290	Gm33782	predicted gene, 33782	-1.33595	0.000223461	0.00309218
ENSMUSG00000071398	2410004P03Rik	RIKEN cDNA 2410004P03 gene	1.67486	6.76701e-10	3.00359e-08		ENSMUSG00000035891	Cerk	ceramide kinase	-1.33094	6.78496e-33	2.71919e-30
ENSMUSG00000055809	Dnaaf3	dynein, axonemal assembly factor 3	1.67218	5.41571e-11	2.87661e-09		ENSMUSG00000118038	Gm9895	predicted gene 9895	-1.33013	0.00141057	0.0154189
ENSMUSG00000109572	Cfap99	cilia and flagella associated protein 99	1.67165	1.60569e-06	3.87526e-05		ENSMUSG00000106557	Gm42442	predicted gene 42442	-1.3297	1.34031e-05	0.000261887
ENSMUSG00000032744	Heyl	hairy/enhancer-of-split related with YRPW motif-like	1.66685	3.1631e-08	1.07057e-06		ENSMUSG00000032649	Colgalt2	collagen beta(1-O)galactosyltransferase 2	-1.32871	2.67064e-09	1.09449e-07
ENSMUSG00000026193	Fn1	fibronectin 1	1.66667	4.47709e-08	1.47635e-06		ENSMUSG00000038526	Car14	carbonic anhydrase 14	-1.32819	8.20284e-07	2.15178e-05
ENSMUSG00000089997	1810020O05Rik	Riken cDNA 1810020O05 gene	1.66499	1.54781e-05	0.000297893		ENSMUSG00000006782	Cnp	2',3'-cyclic nucleotide 3' phosphodiesterase	-1.32718	1.11522e-07	3.45962e-06
ENSMUSG00000040219	Ttc12	tetratricopeptide repeat domain 12	1.66489	2.45981e-15	2.23781e-13		ENSMUSG00000030630	Fah	fumarylacetoacetate hydrolase	-1.32329	1.12991e-18	1.43504e-16
ENSMUSG00000071715	Ncf4	neutrophil cytosolic factor 4	1.66358	0.000285482	0.00383255		ENSMUSG00000097494	4933406C10Rik	RIKEN cDNA 4933406C10 gene	-1.32182	9.82855e-07	2.51397e-05
ENSMUSG00000049037	Clec4a1	C-type lectin domain family 4, member a1	1.66237	0.000149853	0.00218312		ENSMUSG00000057134	Ado	2-aminoethanethiol (cysteamine) dioxygenase	-1.32172	2.32183e-07	6.77663e-06
ENSMUSG00000016918	Sulf1	sulfatase 1	1.66189	6.73877e-16	6.59859e-14		ENSMUSG00000031934	Panx1	pannexin 1	-1.32154	7.16689e-10	3.17011e-08
ENSMUSG00000029771	Irf5	interferon regulatory factor 5	1.66111	4.71068e-05	0.00080676		ENSMUSG00000102503	Gm37370	predicted gene, 37370	-1.32133	4.04602e-06	8.91758e-05
ENSMUSG00000032232	Cgnl1	cingulin-like 1	1.65957	3.40176e-13	2.45837e-11		ENSMUSG00000025586	Cpeb1	cytoplasmic polyadenylation element binding protein 1	-1.31918	2.09632e-15	1.92075e-13
ENSMUSG00000093460	Six3os1	SIX homeobox 3, opposite strand 1	1.65911	2.04649e-14	1.67206e-12		ENSMUSG00000031605	Klhl2	kelch-like 2, Mayven	-1.31075	8.2906e-09	3.12328e-07
ENSMUSG00000023931	Efhb	EF hand domain family, member B	1.65683	2.05668e-11	1.15711e-09		ENSMUSG00000111679	Gm47063	predicted gene, 47063	-1.30932	0.00451684	0.040208
ENSMUSG00000053161	Daw1	dynein assembly factor with WDR repeat domains 1	1.65291	1.79018e-06	4.28425e-05		ENSMUSG00000103060	Gm36969	predicted gene, 36969	-1.30819	0.000100452	0.00154781
ENSMUSG00000032514	Ttc21a	tetratricopeptide repeat domain 21A	1.65262	4.32452e-09	1.71742e-07		ENSMUSG00000104713	Gbp6	guanylate binding protein 6	-1.30672	2.93195e-08	9.976e-07
ENSMUSG00000086515	Erich2os	glutamate rich 2, opposite strand	1.65242	7.73078e-05	0.00122731		ENSMUSG00000022096	Hr	lysine demethylase and nuclear receptor corepressor	-1.30529	2.65245e-06	6.07034e-05
ENSMUSG00000049107	Ntf3	neurotrophin 3	1.65199	3.32802e-05	0.000591178		ENSMUSG00000048483	Zdhhc22	zinc finger, DHHC-type containing 22	-1.30219	1.905e-08	6.75972e-07
ENSMUSG00000071550	Cfap44	cilia and flagella associated protein 44	1.64928	1.4485e-24	3.07117e-22		ENSMUSG00000035189	Ano4	anoctamin 4	-1.29811	1.40353e-29	4.33826e-27
ENSMUSG00000075187	Olfr1057	olfactory receptor 1057	1.6491	0.000327535	0.00433139		ENSMUSG00000045667	Smtnl2	smoothelin-like 2	-1.29768	1.72916e-06	4.14206e-05
ENSMUSG00000048450	Msx1	msh homeobox 1	1.64823	1.55712e-13	1.15791e-11		ENSMUSG00000058400	Qrfpr	pyroglutamylated RFamide peptide receptor	-1.29743	0.0023433	0.0235662
ENSMUSG00000024033	Rsph1	radial spoke head 1 homolog (Chlamydomonas)	1.64519	2.12931e-10	1.0249e-08		ENSMUSG00000045625	Pigz	phosphatidylinositol glycan anchor biosynthesis, class Z	-1.29509	5.28394e-05	0.000890701
ENSMUSG00000043943	Naalad2	N-acetylated alpha-linked acidic dipeptidase 2	1.64019	1.68961e-07	5.07575e-06		ENSMUSG00000074892	B3galt5	UDP-Gal:betaGlcNAc beta 1,3-galactosyltransferase, polypeptide 5	-1.29453	1.36541e-10	6.76247e-09
ENSMUSG00000103308	Gm37800	predicted gene, 37800	1.63989	1.8548e-05	0.000352219		ENSMUSG00000102723	Gm37936	predicted gene, 37936	-1.29406	3.34902e-05	0.000594185
ENSMUSG00000026875	Traf1	TNF receptor-associated factor 1	1.6329	1.41366e-08	5.12685e-07		ENSMUSG00000065808	Gm23037	predicted gene, 23037	-1.29193	1.0791e-05	0.000214773
ENSMUSG00000042596	Tfap2d	transcription factor AP-2, delta	1.62959	4.49169e-05	0.000772866		ENSMUSG00000104041	Gm37562	predicted gene, 37562	-1.29129	7.01354e-06	0.000145107
ENSMUSG00000002699	Lcp2	lymphocyte cytosolic protein 2	1.62794	6.93859e-05	0.00112238		ENSMUSG00000050541	Adra1b	adrenergic receptor, alpha 1b	-1.29013	1.52866e-05	0.000294428
ENSMUSG00000027886	1700013F07Rik	RIKEN cDNA 1700013F07 gene	1.62781	0.000102375	0.00157083		ENSMUSG00000092674	Gm24105	predicted gene, 24105	-1.29004	0.00281695	0.0274587
ENSMUSG00000079685	Ulbp1	UL16 binding protein 1	1.62715	5.17675e-09	2.02145e-07		ENSMUSG00000001542	Ell2	elongation factor RNA polymerase II 2	-1.28517	8.1067e-17	8.77542e-15
ENSMUSG00000030030	1700003E16Rik	RIKEN cDNA 1700003E16 gene	1.62442	9.08042e-10	3.92847e-08		ENSMUSG00000111759	Gm4800	predicted gene 4800	-1.28516	9.07383e-05	0.00141427
ENSMUSG00000042269	Fam92b	family with sequence similarity 92, member B	1.62244	3.25244e-05	0.000580664		ENSMUSG00000052512	Nav2	neuron navigator 2	-1.28277	7.4971e-12	4.51498e-10
ENSMUSG00000117399	Gm19689	predicted gene, 19689	1.62229	2.91001e-05	0.000528354		ENSMUSG00000046275	Trarg1	trafficking regulator of GLUT4 (SLC2A4) 1	-1.28167	0.000471808	0.00593636
ENSMUSG00000034467	Dynlrb2	dynein light chain roadblock-type 2	1.62015	1.45589e-09	6.17368e-08		ENSMUSG00000088119	Gm24060	predicted gene, 24060	-1.27756	0.000603291	0.0073667
ENSMUSG00000067780	Pi15	peptidase inhibitor 15	1.61931	3.29752e-12	2.09393e-10		ENSMUSG00000036019	Tmtc2	transmembrane and tetratricopeptide repeat containing 2	-1.27468	7.03667e-05	0.00113467
ENSMUSG00000098112	Bin2	bridging integrator 2	1.61887	0.000135249	0.001993		ENSMUSG00000024277	Mapre2	microtubule-associated protein, RP/EB family, member 2	-1.27464	1.3149e-06	3.23431e-05
ENSMUSG00000031786	Drc7	dynein regulatory complex subunit 7	1.61762	8.16041e-07	2.14284e-05		ENSMUSG00000075029	4930558J22Rik	RIKEN cDNA 4930558J22 gene	-1.27428	0.00585114	0.0495089
ENSMUSG00000039391	Ccdc81	coiled-coil domain containing 81	1.61748	1.0918e-05	0.000216966		ENSMUSG00000016239	Lonrf3	LON peptidase N-terminal domain and ring finger 3	-1.27338	1.64285e-11	9.36607e-10
ENSMUSG00000050195	Scd4	stearoyl-coenzyme A desaturase 4	1.61576	3.66716e-07	1.04072e-05		ENSMUSG00000051615	Rap2a	RAS related protein 2a	-1.27245	6.4546e-09	2.48265e-07
ENSMUSG00000061126	Cyp4f39	cytochrome P450, family 4, subfamily f, polypeptide 39	1.61244	0.000307776	0.00409969		ENSMUSG00000054728	Phactr1	phosphatase and actin regulator 1	-1.26992	3.97023e-12	2.49648e-10
ENSMUSG00000026072	Il1r1	interleukin 1 receptor, type I	1.61184	2.43483e-18	3.0471e-16		ENSMUSG00000055763	Rybp-ps	RING1 and YY1 binding protein, pseudogene	-1.26881	0.00552325	0.0473118
ENSMUSG00000046718	Bst2	bone marrow stromal cell antigen 2	1.60933	8.30646e-06	0.000169129		ENSMUSG00000104488	Gm38062	predicted gene, 38062	-1.26795	0.000814636	0.00959132
ENSMUSG00000113346	Eprn	ephemeron, early developmental lncRNA	1.60856	0.000141959	0.00207875		ENSMUSG00000039328	Rnf122	ring finger protein 122	-1.26577	2.36602e-05	0.000437952
ENSMUSG00000036596	Cpz	carboxypeptidase Z	1.60844	6.01627e-05	0.000994507		ENSMUSG00000040569	Slc26a7	solute carrier family 26, member 7	-1.26566	3.10193e-11	1.6968e-09
ENSMUSG00000022491	Glycam1	glycosylation dependent cell adhesion molecule 1	1.607	6.42302e-10	2.88081e-08		ENSMUSG00000036046	5031439G07Rik	RIKEN cDNA 5031439G07 gene	-1.26551	1.50699e-07	4.57536e-06
ENSMUSG00000097874	C030010L15Rik	RIKEN cDNA C030010L15 gene	1.60624	6.56353e-07	1.76878e-05		ENSMUSG00000044252	Osbpl1a	oxysterol binding protein-like 1A	-1.26514	8.33568e-22	1.40692e-19
ENSMUSG00000050370	Ch25h	cholesterol 25-hydroxylase	1.6061	0.00024143	0.00331224		ENSMUSG00000017132	Cyth1	cytohesin 1	-1.26438	2.59703e-10	1.23612e-08
ENSMUSG00000052336	Cx3cr1	chemokine (C-X3-C motif) receptor 1	1.60588	7.48562e-05	0.00119653		ENSMUSG00000112075	Gm47700	predicted gene, 47700	-1.26402	0.00014818	0.00216243
ENSMUSG00000075002	Gm813	predicted gene 813	1.60586	9.73835e-06	0.000196105		ENSMUSG00000055723	Rras2	related RAS viral (r-ras) oncogene 2	-1.26238	5.75003e-10	2.59257e-08
ENSMUSG00000072591	Fzd10os	frizzled class receptor 10, opposite strand	1.60409	6.57378e-08	2.11077e-06		ENSMUSG00000035383	Pmch	pro-melanin-concentrating hormone	-1.26233	0.00512722	0.0446045
ENSMUSG00000106734	Gm20559	predicted gene, 20559	1.60376	3.0889e-05	0.000555008		ENSMUSG00000088008	Gm25492	predicted gene, 25492	-1.26207	0.000150723	0.00219206
ENSMUSG00000075297	H60b	histocompatibility 60b	1.59835	3.27691e-08	1.10763e-06		ENSMUSG00000035413	Tmem98	transmembrane protein 98	-1.26202	2.51705e-19	3.41667e-17
ENSMUSG00000032322	Pstpip1	proline-serine-threonine phosphatase-interacting protein 1	1.59801	2.78349e-10	1.31269e-08		ENSMUSG00000027335	Adra1d	adrenergic receptor, alpha 1d	-1.2615	9.12234e-07	2.35683e-05
ENSMUSG00000004951	Hspb1	heat shock protein 1	1.59598	8.48362e-05	0.00133118		ENSMUSG00000032268	Tmprss5	transmembrane protease, serine 5 (spinesin)	-1.25468	1.26157e-08	4.61706e-07
ENSMUSG00000001496	Nkx2-1	NK2 homeobox 1	1.59422	1.4214e-10	7.0262e-09		ENSMUSG00000108126	Gm43909	predicted gene, 43909	-1.25275	0.00129675	0.014352
ENSMUSG00000030921	Trim30a	tripartite motif-containing 30A	1.59384	1.61589e-05	0.000310065		ENSMUSG00000070392	Gm20634	predicted gene 20634	-1.25128	0.000491724	0.00615375
ENSMUSG00000038048	Cntnap5c	contactin associated protein-like 5C	1.59366	4.60221e-09	1.81367e-07		ENSMUSG00000112295	Gm47017	predicted gene, 47017	-1.24785	4.78896e-05	0.000817982
ENSMUSG00000020178	Adora2a	adenosine A2a receptor	1.58978	4.97562e-07	1.3785e-05		ENSMUSG00000069755	Zfp125	zinc finger protein 125	-1.24008	8.37567e-05	0.00131827
ENSMUSG00000075302	Erich2	glutamate rich 2	1.58755	3.18913e-06	7.22128e-05		ENSMUSG00000006301	Tmbim1	transmembrane BAX inhibitor motif containing 1	-1.23848	5.09714e-16	5.04892e-14
ENSMUSG00000026548	Slamf9	SLAM family member 9	1.58569	0.00010261	0.00157349		ENSMUSG00000021697	Depdc1b	DEP domain containing 1B	-1.23767	4.54514e-30	1.43958e-27
ENSMUSG00000081683	Fzd10	frizzled class receptor 10	1.58211	1.05866e-09	4.56469e-08		ENSMUSG00000041757	Plekha6	pleckstrin homology domain containing, family A member 6	-1.23712	5.57984e-10	2.52026e-08
ENSMUSG00000057137	Tmem140	transmembrane protein 140	1.57758	0.000245849	0.00336207		ENSMUSG00000027570	Col9a3	collagen, type IX, alpha 3	-1.22968	8.87897e-29	2.64872e-26
ENSMUSG00000037370	Enpp1	ectonucleotide pyrophosphatase/phosphodiesterase 1	1.57348	3.11869e-11	1.70234e-09		ENSMUSG00000038453	Srcin1	SRC kinase signaling inhibitor 1	-1.22531	7.65493e-08	2.43612e-06
ENSMUSG00000069733	Ube2u	ubiquitin-conjugating enzyme E2U (putative)	1.57013	2.41323e-06	5.56878e-05		ENSMUSG00000090358	Gm2822	predicted gene 2822	-1.22523	9.94496e-05	0.00153397
ENSMUSG00000021186	Fbln5	fibulin 5	1.56646	2.60275e-08	8.95087e-07		ENSMUSG00000007682	Dio2	deiodinase, iodothyronine, type II	-1.2249	2.26969e-11	1.2631e-09
ENSMUSG00000026831	1700007K13Rik	RIKEN cDNA 1700007K13 gene	1.56603	9.69859e-15	8.26635e-13		ENSMUSG00000019433	Gipc1	GIPC PDZ domain containing family, member 1	-1.22428	7.77855e-11	4.03149e-09
ENSMUSG00000031488	Rab11fip1	RAB11 family interacting protein 1 (class I)	1.55884	1.01355e-15	9.55981e-14		ENSMUSG00000034330	Plcg2	phospholipase C, gamma 2	-1.22227	0.00232645	0.0234611
ENSMUSG00000092035	Peg10	paternally expressed 10	1.55728	1.3273e-10	6.5992e-09		ENSMUSG00000104519	Gm37161	predicted gene, 37161	-1.22224	2.75764e-05	0.000502467
ENSMUSG00000017446	C1qtnf1	C1q and tumor necrosis factor related protein 1	1.55571	3.41357e-08	1.14928e-06		ENSMUSG00000036098	Myrf	myelin regulatory factor	-1.21943	2.1529e-05	0.000402544
ENSMUSG00000028370	Pappa	pregnancy-associated plasma protein A	1.55435	9.5314e-13	6.46899e-11		ENSMUSG00000036053	Fmnl2	formin-like 2	-1.219	1.35976e-12	9.18017e-11
ENSMUSG00000047686	Rtl3	retrotransposon Gag like 3	1.5535	0.000575695	0.0070566		ENSMUSG00000049493	Pls1	plastin 1 (I-isoform)	-1.21711	2.16694e-07	6.39733e-06
ENSMUSG00000021090	Lrrc9	leucine rich repeat containing 9	1.55202	3.81267e-10	1.7498e-08		ENSMUSG00000028412	Slc44a1	solute carrier family 44, member 1	-1.2159	1.04975e-06	2.65596e-05
ENSMUSG00000030144	Clec4d	C-type lectin domain family 4, member d	1.55061	0.00066299	0.00801178		ENSMUSG00000050423	Ppp1r3g	protein phosphatase 1, regulatory subunit 3G	-1.21428	0.000132731	0.00195928
ENSMUSG00000040562	Gstm2	glutathione S-transferase, mu 2	1.55041	1.28432e-05	0.000252289		ENSMUSG00000027506	Tpd52	tumor protein D52	-1.21386	5.79077e-13	4.03701e-11
ENSMUSG00000048029	Eno4	enolase 4	1.54978	5.8785e-10	2.64121e-08		ENSMUSG00000049690	Nckap5	NCK-associated protein 5	-1.21273	6.5061e-28	1.81428e-25
ENSMUSG00000109341	Gm30873	predicted gene, 30873	1.54973	0.000758371	0.00898661		ENSMUSG00000020023	Tmcc3	transmembrane and coiled coil domains 3	-1.21237	1.20138e-05	0.00023727
ENSMUSG00000004837	Grap	GRB2-related adaptor protein	1.54381	0.000557735	0.00687067		ENSMUSG00000099931	Gm29358	predicted gene 29358	-1.21094	3.10521e-12	1.97678e-10
ENSMUSG00000071637	Cebpd	CCAAT/enhancer binding protein (C/EBP), delta	1.53993	8.07624e-19	1.04644e-16		ENSMUSG00000037295	Ldlrap1	low density lipoprotein receptor adaptor protein 1	-1.20931	1.3731e-08	5.00381e-07
ENSMUSG00000058806	Col13a1	collagen, type XIII, alpha 1	1.53755	3.22891e-06	7.29848e-05		ENSMUSG00000074006	Omp	olfactory marker protein	-1.2075	4.54764e-05	0.000781444
ENSMUSG00000039323	Igfbp2	insulin-like growth factor binding protein 2	1.53667	2.22361e-22	3.93425e-20		ENSMUSG00000087531	Gm15606	predicted gene 15606	-1.2045	4.87286e-06	0.000104965
ENSMUSG00000041957	Pkp2	plakophilin 2	1.53603	1.4445e-12	9.67587e-11		ENSMUSG00000049555	Tmie	transmembrane inner ear	-1.20349	2.8931e-15	2.61347e-13
ENSMUSG00000076498	Trbc2	T cell receptor beta, constant 2	1.53564	6.82456e-05	0.00110673		ENSMUSG00000029206	Nsun7	NOL1/NOP2/Sun domain family, member 7	-1.19867	7.86903e-17	8.55424e-15
ENSMUSG00000021390	Ogn	osteoglycin	1.53497	1.35791e-07	4.14235e-06		ENSMUSG00000109879	Gm10997	predicted gene 10997	-1.19839	0.000151526	0.00220249
ENSMUSG00000006519	Cyba	cytochrome b-245, alpha polypeptide	1.53204	9.28033e-13	6.3321e-11		ENSMUSG00000105584	Gm42588	predicted gene 42588	-1.19713	0.000737635	0.00876924
ENSMUSG00000028763	Hspg2	perlecan (heparan sulfate proteoglycan 2)	1.53198	7.60507e-08	2.42672e-06		ENSMUSG00000042331	Specc1	sperm antigen with calponin homology and coiled-coil domains 1	-1.19685	1.85988e-06	4.42623e-05
ENSMUSG00000019880	Rspo3	R-spondin 3	1.53043	3.30556e-12	2.09393e-10		ENSMUSG00000066438	Plekhd1	pleckstrin homology domain containing, family D (with coiled-coil domains) member 1	-1.19627	0.000427283	0.00543208
ENSMUSG00000033777	Tlr13	toll-like receptor 13	1.53006	0.000756515	0.0089729		ENSMUSG00000086108	Gm5602	predicted gene 5602	-1.1954	4.75902e-06	0.000102945
ENSMUSG00000028195	Ccn1	cellular communication network factor 1	1.52965	1.07364e-20	1.65929e-18		ENSMUSG00000087259	2610035D17Rik	RIKEN cDNA 2610035D17 gene	-1.1951	1.4513e-17	1.69241e-15
ENSMUSG00000040533	Matn1	matrilin 1, cartilage matrix protein	1.52886	8.10042e-05	0.00127966		ENSMUSG00000027208	Fgf7	fibroblast growth factor 7	-1.18886	7.97867e-05	0.00126276
ENSMUSG00000017737	Mmp9	matrix metallopeptidase 9	1.52698	0.000274865	0.00370945		ENSMUSG00000029859	Epha1	Eph receptor A1	-1.1878	0.00139531	0.0152912
ENSMUSG00000025885	Myo5b	myosin VB	1.52625	1.12135e-11	6.55313e-10		ENSMUSG00000039476	Prrx2	paired related homeobox 2	-1.18733	6.87235e-11	3.58354e-09
ENSMUSG00000021585	Cast	calpastatin	1.52359	4.38612e-14	3.44116e-12		ENSMUSG00000026678	Rgs5	regulator of G-protein signaling 5	-1.18728	1.55957e-05	0.000299707
ENSMUSG00000025776	Crispld1	cysteine-rich secretory protein LCCL domain containing 1	1.52256	1.12786e-07	3.4946e-06		ENSMUSG00000052040	Klf13	Kruppel-like factor 13	-1.17823	9.66875e-16	9.15321e-14
ENSMUSG00000030125	Lrrc23	leucine rich repeat containing 23	1.52194	1.6405e-07	4.9398e-06		ENSMUSG00000117251	Gm49891	predicted gene, 49891	-1.17763	0.00253405	0.0251786
ENSMUSG00000016024	Lbp	lipopolysaccharide binding protein	1.52177	6.62961e-07	1.78097e-05		ENSMUSG00000113835	Gm19554	predicted gene, 19554	-1.17719	6.8562e-06	0.000142541
ENSMUSG00000056174	Col8a2	collagen, type VIII, alpha 2	1.52149	4.20959e-08	1.39531e-06		ENSMUSG00000001700	Gramd3	GRAM domain containing 3	-1.17712	1.45113e-12	9.69501e-11
ENSMUSG00000079017	Ifi27l2a	interferon, alpha-inducible protein 27 like 2A	1.51801	0.000340877	0.00447554		ENSMUSG00000046463	5930403N24Rik	RIKEN cDNA 5930403N24 gene	-1.17641	3.4515e-11	1.86811e-09
ENSMUSG00000079014	Serpina3i	serine (or cysteine) peptidase inhibitor, clade A, member 3I	1.51637	1.30988e-05	0.000256526		ENSMUSG00000105289	Gm43483	predicted gene 43483	-1.17614	2.07578e-05	0.000389
ENSMUSG00000042607	Asb4	ankyrin repeat and SOCS box-containing 4	1.51502	3.17405e-19	4.2858e-17		ENSMUSG00000092805	Gm26461	predicted gene, 26461	-1.17407	0.000128406	0.0019064
ENSMUSG00000038843	Gcnt1	glucosaminyl (N-acetyl) transferase 1, core 2	1.514	2.84179e-07	8.16417e-06		ENSMUSG00000024053	Emilin2	elastin microfibril interfacer 2	-1.17362	0.000473054	0.00594621
ENSMUSG00000020799	Tekt1	tektin 1	1.51372	2.67046e-08	9.15919e-07		ENSMUSG00000023913	Pla2g7	phospholipase A2, group VII (platelet-activating factor acetylhydrolase, plasma)	-1.17062	3.26396e-15	2.92786e-13
ENSMUSG00000056481	Cd248	CD248 antigen, endosialin	1.51186	3.97258e-11	2.1277e-09		ENSMUSG00000027238	Frmd5	FERM domain containing 5	-1.16826	1.89296e-05	0.000358647
ENSMUSG00000028024	Enpep	glutamyl aminopeptidase	1.51016	0.000154506	0.002242		ENSMUSG00000100832	Gm29260	predicted gene 29260	-1.16758	0.00591019	0.0499427
ENSMUSG00000046814	Gchfr	GTP cyclohydrolase I feedback regulator	1.50983	0.000191541	0.00269703		ENSMUSG00000026109	Tmeff2	transmembrane protein with EGF-like and two follistatin-like domains 2	-1.16662	7.12356e-05	0.00114796
ENSMUSG00000020901	Pik3r5	phosphoinositide-3-kinase regulatory subunit 5	1.50886	5.74809e-06	0.000121472		ENSMUSG00000085781	Gm15640	predicted gene 15640	-1.16306	0.0011412	0.0128523
ENSMUSG00000035578	Iqcg	IQ motif containing G	1.50762	8.01652e-18	9.52147e-16		ENSMUSG00000001687	Ubl3	ubiquitin-like 3	-1.16039	2.67634e-14	2.16598e-12
ENSMUSG00000005397	Nid1	nidogen 1	1.50661	1.46765e-21	2.4292e-19		ENSMUSG00000082305	Gm2420	predicted gene 2420	-1.15912	0.00135376	0.0148931
ENSMUSG00000037762	Slc16a9	solute carrier family 16 (monocarboxylic acid transporters), member 9	1.5065	1.68313e-09	7.1138e-08		ENSMUSG00000106570	C230071H17Rik	RIKEN cDNA C230071H17 gene	-1.1558	1.85081e-06	4.40878e-05
ENSMUSG00000039005	Tlr4	toll-like receptor 4	1.50209	1.70525e-05	0.000325749		ENSMUSG00000038349	Plcl1	phospholipase C-like 1	-1.15417	8.8201e-13	6.05026e-11
ENSMUSG00000031737	Irx5	Iroquois homeobox 5	1.50142	1.11021e-08	4.09821e-07		ENSMUSG00000103098	Gm37559	predicted gene, 37559	-1.15378	1.69685e-06	4.07228e-05
ENSMUSG00000022548	Apod	apolipoprotein D	1.50139	1.56961e-08	5.63983e-07		ENSMUSG00000004328	Hif3a	hypoxia inducible factor 3, alpha subunit	-1.15278	1.7973e-06	4.29387e-05
ENSMUSG00000046008	Pnlip	pancreatic lipase	1.4993	0.000391884	0.00504455		ENSMUSG00000081775	Gm12420	predicted gene 12420	-1.1523	0.00296707	0.028703
ENSMUSG00000027840	Wnt2b	wingless-type MMTV integration site family, member 2B	1.49917	1.32833e-07	4.06179e-06		ENSMUSG00000020231	Dip2a	disco interacting protein 2 homolog A	-1.14779	2.48782e-16	2.54283e-14
ENSMUSG00000025789	St8sia2	ST8 alpha-N-acetyl-neuraminide alpha-2,8-sialyltransferase 2	1.49721	6.83564e-21	1.07588e-18		ENSMUSG00000107497	Gm44957	predicted gene 44957	-1.14762	0.000127621	0.00189694
ENSMUSG00000019846	Lama4	laminin, alpha 4	1.4964	1.31506e-05	0.000257148		ENSMUSG00000102441	Gm38032	predicted gene, 38032	-1.14709	2.02193e-07	5.99683e-06
ENSMUSG00000064280	Ccdc146	coiled-coil domain containing 146	1.49581	5.41722e-06	0.00011524		ENSMUSG00000079235	Ccdc13	coiled-coil domain containing 13	-1.14596	8.41299e-07	2.19792e-05
ENSMUSG00000047394	Odf3b	outer dense fiber of sperm tails 3B	1.4944	0.000948992	0.0109275		ENSMUSG00000028552	Eps15	epidermal growth factor receptor pathway substrate 15	-1.14405	1.40699e-25	3.43775e-23
ENSMUSG00000032006	Pdgfd	platelet-derived growth factor, D polypeptide	1.49425	6.89012e-16	6.72114e-14		ENSMUSG00000025221	Kcnip2	Kv channel-interacting protein 2	-1.14099	8.1993e-09	3.09343e-07
ENSMUSG00000026874	Hc	hemolytic complement	1.49398	2.26166e-05	0.000419543		ENSMUSG00000097884	Gm26543	predicted gene, 26543	-1.14087	3.47815e-05	0.000614545
ENSMUSG00000050963	Kcns2	K+ voltage-gated channel, subfamily S, 2	1.49279	2.86856e-06	6.5416e-05		ENSMUSG00000020427	Igfbp3	insulin-like growth factor binding protein 3	-1.14004	0.000318231	0.00421867
ENSMUSG00000087264	Gad1os	glutamate decarboxylase 1, opposite strand	1.49275	0.00101059	0.0115538		ENSMUSG00000100147	1700047M11Rik	RIKEN cDNA 1700047M11 gene	-1.13917	3.01886e-09	1.2274e-07
ENSMUSG00000041734	Kirrel	kirre like nephrin family adhesion molecule 1	1.49077	3.94241e-10	1.8029e-08		ENSMUSG00000035566	Pcdh17	protocadherin 17	-1.1377	8.88825e-07	2.30099e-05
ENSMUSG00000031586	Rbpms	RNA binding protein gene with multiple splicing	1.48878	1.91299e-11	1.08101e-09		ENSMUSG00000034981	Parm1	prostate androgen-regulated mucin-like protein 1	-1.13672	2.01337e-08	7.10497e-07
ENSMUSG00000055044	Pdlim1	PDZ and LIM domain 1 (elfin)	1.4878	2.33839e-09	9.64491e-08		ENSMUSG00000105985	Gm42993	predicted gene 42993	-1.13622	8.40015e-10	3.65264e-08
ENSMUSG00000021678	F2rl1	coagulation factor II (thrombin) receptor-like 1	1.4866	8.64859e-05	0.00135458		ENSMUSG00000087298	Gm9392	predicted pseudogene 9392	-1.13407	0.00129169	0.0143023
ENSMUSG00000079110	Capn3	calpain 3	1.48658	3.27983e-05	0.00058474		ENSMUSG00000013415	Igf2bp1	insulin-like growth factor 2 mRNA binding protein 1	-1.13354	1.85248e-11	1.04913e-09
ENSMUSG00000085399	Foxd2os	forkhead box D2, opposite strand	1.48569	0.000132283	0.00195491		ENSMUSG00000017631	Abr	active BCR-related gene	-1.13218	6.42688e-07	1.7356e-05
ENSMUSG00000028753	Vwa5b1	von Willebrand factor A domain containing 5B1	1.48418	5.98354e-08	1.94068e-06		ENSMUSG00000115810	Gm49066	predicted gene, 49066	-1.13105	4.35284e-07	1.21913e-05
ENSMUSG00000022488	Nckap1l	NCK associated protein 1 like	1.4808	4.02301e-06	8.88214e-05		ENSMUSG00000097640	Gm20033	predicted gene, 20033	-1.12977	2.38195e-07	6.9442e-06
ENSMUSG00000035373	Ccl7	chemokine (C-C motif) ligand 7	1.47518	0.00123643	0.0137616		ENSMUSG00000108176	Gm43965	predicted gene, 43965	-1.12885	1.01939e-05	0.000204476
ENSMUSG00000034459	Ifit1	interferon-induced protein with tetratricopeptide repeats 1	1.47265	0.000338437	0.00444806		ENSMUSG00000104719	4933437G19Rik	RIKEN cDNA 4933437G19 gene	-1.12811	0.00306337	0.0294237
ENSMUSG00000034810	Scn7a	sodium channel, voltage-gated, type VII, alpha	1.47176	2.26003e-05	0.000419543		ENSMUSG00000041930	Fam222a	family with sequence similarity 222, member A	-1.12778	2.12577e-06	4.96048e-05
ENSMUSG00000024621	Csf1r	colony stimulating factor 1 receptor	1.46989	9.94945e-05	0.00153397		ENSMUSG00000107556	Gm44237	predicted gene, 44237	-1.12435	3.16211e-05	0.000566904
ENSMUSG00000022805	Maats1	MYCBP-associated, testis expressed 1	1.46877	5.27985e-08	1.72554e-06		ENSMUSG00000074676	Foxs1	forkhead box S1	-1.12339	0.00333095	0.0314522
ENSMUSG00000004707	Ly9	lymphocyte antigen 9	1.46854	0.00138716	0.0152084		ENSMUSG00000028634	Hivep3	human immunodeficiency virus type I enhancer binding protein 3	-1.12147	7.64578e-15	6.62678e-13
ENSMUSG00000005968	Tuft1	tuftelin 1	1.46724	8.13912e-08	2.58108e-06		ENSMUSG00000048174	Tmem81	transmembrane protein 81	-1.12139	6.09133e-08	1.96817e-06
ENSMUSG00000075254	Heg1	heart development protein with EGF-like domains 1	1.46622	3.22367e-17	3.5958e-15		ENSMUSG00000105495	Gm42995	predicted gene 42995	-1.12017	1.55588e-05	0.000299222
ENSMUSG00000057315	Arhgap24	Rho GTPase activating protein 24	1.46328	1.87645e-09	7.85322e-08		ENSMUSG00000015149	Sirt2	sirtuin 2	-1.11804	1.07082e-05	0.000213456
ENSMUSG00000057596	Trim30d	tripartite motif-containing 30D	1.4632	1.91523e-05	0.000361821		ENSMUSG00000105624	Gm43187	predicted gene 43187	-1.11755	4.84641e-06	0.000104571
ENSMUSG00000024518	Rax	retina and anterior neural fold homeobox	1.46229	2.09564e-06	4.90993e-05		ENSMUSG00000045877	4933415A04Rik	RIKEN cDNA 4933415A04 gene	-1.11713	0.000132098	0.0019533
ENSMUSG00000063844	Olfr1276	olfactory receptor 1276	1.46048	0.00153702	0.0165918		ENSMUSG00000103497	Gm37407	predicted gene, 37407	-1.1168	2.15433e-05	0.000402544
ENSMUSG00000001604	Tcea3	transcription elongation factor A (SII), 3	1.45931	1.43753e-06	3.51238e-05		ENSMUSG00000082286	Pisd-ps1	phosphatidylserine decarboxylase, pseudogene 1	-1.11675	6.04944e-27	1.61665e-24
ENSMUSG00000052305	Hbb-bs	hemoglobin, beta adult s chain	1.45792	0.00158469	0.0170405		ENSMUSG00000102820	Gm38353	predicted gene, 38353	-1.11584	0.000505782	0.0063112
ENSMUSG00000027171	Prrg4	proline rich Gla (G-carboxyglutamic acid) 4 (transmembrane)	1.45712	8.64119e-11	4.42494e-09		ENSMUSG00000056413	Adap1	ArfGAP with dual PH domains 1	-1.11541	4.90855e-11	2.61806e-09
ENSMUSG00000034227	Foxj1	forkhead box J1	1.45521	5.04768e-25	1.13595e-22		ENSMUSG00000038704	Aspdh	aspartate dehydrogenase domain containing	-1.11509	4.91799e-08	1.61758e-06
ENSMUSG00000019772	Vip	vasoactive intestinal polypeptide	1.45509	0.000532738	0.00661219		ENSMUSG00000040669	Phc1	polyhomeotic 1	-1.11404	4.38131e-16	4.35668e-14
ENSMUSG00000044447	Dock5	dedicator of cytokinesis 5	1.45356	1.56845e-09	6.64002e-08		ENSMUSG00000028214	Gem	GTP binding protein (gene overexpressed in skeletal muscle)	-1.11172	4.51416e-09	1.7872e-07
ENSMUSG00000051855	Mest	mesoderm specific transcript	1.45229	2.84992e-08	9.73565e-07		ENSMUSG00000006205	Htra1	HtrA serine peptidase 1	-1.11084	4.00205e-07	1.1258e-05
ENSMUSG00000022148	Fyb	FYN binding protein	1.45138	1.00579e-05	0.000201905		ENSMUSG00000024816	Frmd8	FERM domain containing 8	-1.10859	5.04003e-07	1.39034e-05
ENSMUSG00000026395	Ptprc	protein tyrosine phosphatase, receptor type, C	1.4502	3.99694e-05	0.000695197		ENSMUSG00000002289	Angptl4	angiopoietin-like 4	-1.10581	0.00260927	0.0258559
ENSMUSG00000023992	Trem2	triggering receptor expressed on myeloid cells 2	1.44941	0.000166743	0.00239117		ENSMUSG00000055976	Cldn23	claudin 23	-1.10559	3.20331e-05	0.000572689
ENSMUSG00000009772	Nuak2	NUAK family, SNF1-like kinase, 2	1.44853	2.78325e-13	2.03431e-11		ENSMUSG00000050121	Opalin	oligodendrocytic myelin paranodal and inner loop protein	-1.10544	0.000342692	0.00449233
ENSMUSG00000021848	Otx2	orthodenticle homeobox 2	1.44757	4.72908e-17	5.18481e-15		ENSMUSG00000040759	Cmtm5	CKLF-like MARVEL transmembrane domain containing 5	-1.10435	3.26665e-10	1.51002e-08
ENSMUSG00000002944	Cd36	CD36 molecule	1.44733	2.50107e-06	5.7547e-05		ENSMUSG00000012211	Tex22	testis expressed gene 22	-1.10417	0.00158029	0.017006
ENSMUSG00000032291	Crabp1	cellular retinoic acid binding protein I	1.44685	2.33641e-11	1.29461e-09		ENSMUSG00000101587	Gm29036	predicted gene 29036	-1.10416	7.87399e-09	2.98386e-07
ENSMUSG00000068696	Gpr88	G-protein coupled receptor 88	1.44609	3.81847e-12	2.40695e-10		ENSMUSG00000022853	Ehhadh	enoyl-Coenzyme A, hydratase/3-hydroxyacyl Coenzyme A dehydrogenase	-1.10389	8.85446e-06	0.000179008
ENSMUSG00000028073	Pear1	platelet endothelial aggregation receptor 1	1.44513	6.26559e-05	0.00102843		ENSMUSG00000085282	Gm15663	predicted gene 15663	-1.10368	1.7013e-05	0.000325237
ENSMUSG00000009654	Oit3	oncoprotein induced transcript 3	1.44212	0.000435551	0.00552898		ENSMUSG00000040770	Il25	interleukin 25	-1.10255	1.84889e-06	4.40829e-05
ENSMUSG00000018459	Slc13a3	solute carrier family 13 (sodium-dependent dicarboxylate transporter), member 3	1.44118	1.95373e-06	4.61112e-05		ENSMUSG00000024301	Kifc5b	kinesin family member C5B	-1.10034	1.08333e-08	4.01052e-07
ENSMUSG00000021423	Ly86	lymphocyte antigen 86	1.43926	0.000935509	0.0108159		ENSMUSG00000106045	Gm42996	predicted gene 42996	-1.09965	0.000178211	0.00252877
ENSMUSG00000086170	Gm12144	predicted gene 12144	1.43721	0.00188009	0.0196231		ENSMUSG00000026842	Abl1	c-abl oncogene 1, non-receptor tyrosine kinase	-1.09897	9.92576e-08	3.11683e-06
ENSMUSG00000041797	Abca9	ATP-binding cassette, sub-family A (ABC1), member 9	1.4366	6.57239e-08	2.11077e-06		ENSMUSG00000050931	Sgms2	sphingomyelin synthase 2	-1.09779	0.0055366	0.0473787
ENSMUSG00000059173	Pde1a	phosphodiesterase 1A, calmodulin-dependent	1.43657	1.81834e-09	7.64744e-08		ENSMUSG00000081264	Gm14021	predicted gene 14021	-1.09755	1.01914e-06	2.58872e-05
ENSMUSG00000001504	Irx2	Iroquois homeobox 2	1.43603	3.0552e-12	1.94978e-10		ENSMUSG00000022438	Parvb	parvin, beta	-1.09589	7.8783e-05	0.00124996
ENSMUSG00000109831	Gm36431	predicted gene, 36431	1.43587	0.00185481	0.0194463		ENSMUSG00000071176	Arhgef10	Rho guanine nucleotide exchange factor (GEF) 10	-1.0957	6.98323e-05	0.00112824
ENSMUSG00000072663	Spef2	sperm flagellar 2	1.43455	7.50438e-16	7.21067e-14		ENSMUSG00000087141	Plcxd2	phosphatidylinositol-specific phospholipase C, X domain containing 2	-1.09357	4.14181e-13	2.95161e-11
ENSMUSG00000110964	Gm20953	predicted gene, 20953	1.43362	0.00176749	0.0186748		ENSMUSG00000017978	Cadps2	Ca2+-dependent activator protein for secretion 2	-1.09345	9.96484e-12	5.87696e-10
ENSMUSG00000099907	Gm10421	predicted gene 10421	1.43303	0.000126382	0.0018807		ENSMUSG00000109997	9430099M06Rik	RIKEN cDNA 9430099M06 gene	-1.09206	0.00146383	0.015913
ENSMUSG00000118086	AC106834.1	novel transcript	1.43154	0.00187922	0.0196221		ENSMUSG00000042401	Crtac1	cartilage acidic protein 1	-1.0909	3.96184e-11	2.12638e-09
ENSMUSG00000027230	Creb3l1	cAMP responsive element binding protein 3-like 1	1.43105	2.51911e-06	5.79102e-05		ENSMUSG00000027669	Gnb4	guanine nucleotide binding protein (G protein), beta 4	-1.08787	1.00817e-07	3.15037e-06
ENSMUSG00000035539	Ccdc180	coiled-coil domain containing 180	1.43048	0.000365833	0.00475453		ENSMUSG00000044574	5031434C07Rik	RIKEN cDNA 5031434C07 gene	-1.08765	0.00559663	0.0477441
ENSMUSG00000062778	Chia1	chitinase, acidic 1	1.42852	0.000341737	0.00448453		ENSMUSG00000106071	Gm43826	predicted gene 43826	-1.08703	0.000352457	0.00459465
ENSMUSG00000026535	Ifi202b	interferon activated gene 202B	1.42772	2.13837e-06	4.97746e-05		ENSMUSG00000024597	Slc12a2	solute carrier family 12, member 2	-1.08616	7.78624e-10	3.4088e-08
ENSMUSG00000055026	Gabrg3	gamma-aminobutyric acid (GABA) A receptor, subunit gamma 3	1.42661	2.23712e-06	5.18459e-05		ENSMUSG00000054150	Syne3	spectrin repeat containing, nuclear envelope family member 3	-1.08373	0.000874197	0.010199
ENSMUSG00000069044	Usp9y	ubiquitin specific peptidase 9, Y chromosome	1.42559	0.00181555	0.0190659		ENSMUSG00000096883	Shisa8	shisa family member 8	-1.08278	3.45656e-05	0.000611572
ENSMUSG00000030889	Vwa3a	von Willebrand factor A domain containing 3A	1.42548	6.1098e-08	1.97166e-06		ENSMUSG00000115471	C230086J09Rik	RIKEN cDNA C230086J09 gene	-1.08164	2.07663e-08	7.28808e-07
ENSMUSG00000032925	Itgbl1	integrin, beta-like 1	1.42544	1.01279e-06	2.57769e-05		ENSMUSG00000008318	Relt	RELT tumor necrosis factor receptor	-1.07925	9.91718e-09	3.69804e-07
ENSMUSG00000038508	Gdf15	growth differentiation factor 15	1.42533	3.40387e-05	0.000602666		ENSMUSG00000086645	Gm15743	predicted gene 15743	-1.07919	1.72046e-10	8.3754e-09
ENSMUSG00000026546	Cfap45	cilia and flagella associated protein 45	1.42489	5.08829e-08	1.66931e-06		ENSMUSG00000106356	Gm42438	predicted gene 42438	-1.07737	0.000224526	0.00310357
ENSMUSG00000031364	Grpr	gastrin releasing peptide receptor	1.42212	0.000564029	0.00693016		ENSMUSG00000106384	Gm43188	predicted gene 43188	-1.07681	2.1327e-09	8.83917e-08
ENSMUSG00000031893	Tsnaxip1	translin-associated factor X (Tsnax) interacting protein 1	1.42204	0.000311818	0.00414921		ENSMUSG00000084616	Gm25047	predicted gene, 25047	-1.07473	9.21679e-05	0.00143137
ENSMUSG00000024521	Pmaip1	phorbol-12-myristate-13-acetate-induced protein 1	1.42203	2.51203e-16	2.55738e-14		ENSMUSG00000064293	Cntn4	contactin 4	-1.07257	1.12154e-05	0.000222358
ENSMUSG00000040978	Gm11992	predicted gene 11992	1.42127	5.10073e-07	1.40407e-05		ENSMUSG00000084362	2610024D14Rik	RIKEN cDNA 2610024D14 gene	-1.07195	0.00114921	0.0129287
ENSMUSG00000040592	Cd79b	CD79B antigen	1.41884	0.00200396	0.0207556		ENSMUSG00000071042	Rasgrp3	RAS, guanyl releasing protein 3	-1.07125	5.00672e-09	1.96403e-07
ENSMUSG00000067835	Gm14661	predicted gene 14661	1.41705	0.00100716	0.0115249		ENSMUSG00000104150	Gm44573	predicted gene 44573	-1.07068	0.00530335	0.0458415
ENSMUSG00000027712	Anxa5	annexin A5	1.41682	1.63376e-16	1.69693e-14		ENSMUSG00000024754	Cemip2	cell migration inducing hyaluronidase 2	-1.06647	1.17028e-05	0.000231662
ENSMUSG00000048391	Olfr843	olfactory receptor 843	1.41509	0.000948889	0.0109275		ENSMUSG00000026202	Tuba4a	tubulin, alpha 4A	-1.06619	1.83735e-09	7.70217e-08
ENSMUSG00000067276	Capn6	calpain 6	1.41476	7.0462e-20	1.01961e-17		ENSMUSG00000115210	Gm49308	predicted gene, 49308	-1.06514	2.8581e-12	1.83312e-10
ENSMUSG00000027907	S100a11	S100 calcium binding protein A11	1.41322	4.89445e-15	4.30024e-13		ENSMUSG00000115234	Gm49130	predicted gene, 49130	-1.06388	5.33925e-05	0.00089763
ENSMUSG00000097324	Carmn	cardiac mesoderm enhancer-associated non-coding RNA	1.40952	0.00179119	0.0188874		ENSMUSG00000028149	Rap1gds1	RAP1, GTP-GDP dissociation stimulator 1	-1.06359	0.000544023	0.00672298
ENSMUSG00000036972	Zic4	zinc finger protein of the cerebellum 4	1.40887	4.32796e-14	3.40594e-12		ENSMUSG00000084915	C230037L18Rik	RIKEN cDNA C230037L18 gene	-1.06074	5.77811e-06	0.000121906
ENSMUSG00000032440	Tgfbr2	transforming growth factor, beta receptor II	1.40861	4.20251e-16	4.19515e-14		ENSMUSG00000044707	Ccnjl	cyclin J-like	-1.05686	0.000149691	0.002182
ENSMUSG00000050671	Ism2	isthmin 2	1.40785	0.000492653	0.00615937		ENSMUSG00000026514	Cnih3	cornichon family AMPA receptor auxiliary protein 3	-1.05508	5.47871e-12	3.40042e-10
ENSMUSG00000031613	Hpgd	hydroxyprostaglandin dehydrogenase 15 (NAD)	1.40688	5.38752e-06	0.000114703		ENSMUSG00000112234	Gm48427	predicted gene, 48427	-1.05469	4.24304e-05	0.000733031
ENSMUSG00000030208	Emp1	epithelial membrane protein 1	1.40376	1.16248e-19	1.6386e-17		ENSMUSG00000081058	Hist2h3c2	histone cluster 2, H3c2	-1.05383	3.99692e-07	1.12559e-05
ENSMUSG00000068566	Myadm	myeloid-associated differentiation marker	1.40257	7.39211e-11	3.83896e-09		ENSMUSG00000030849	Fgfr2	fibroblast growth factor receptor 2	-1.05345	1.23421e-15	1.1556e-13
ENSMUSG00000039004	Bmp6	bone morphogenetic protein 6	1.39969	1.23146e-09	5.25676e-08		ENSMUSG00000100183	Gm28512	predicted gene 28512	-1.05217	0.000155581	0.00224996
ENSMUSG00000019892	Lrriq1	leucine-rich repeats and IQ motif containing 1	1.3996	3.09616e-14	2.48225e-12		ENSMUSG00000104910	Gm43331	predicted gene 43331	-1.05201	8.43227e-06	0.000171418
ENSMUSG00000000120	Ngfr	nerve growth factor receptor (TNFR superfamily, member 16)	1.39857	2.19651e-07	6.46234e-06		ENSMUSG00000100975	Gm28875	predicted gene 28875	-1.0516	0.0051112	0.0444953
ENSMUSG00000024209	1700061G19Rik	RIKEN cDNA 1700061G19 gene	1.39797	0.00215752	0.0220523		ENSMUSG00000001334	Fndc5	fibronectin type III domain containing 5	-1.05145	4.41961e-06	9.68276e-05
ENSMUSG00000030218	Mgp	matrix Gla protein	1.39668	0.0013813	0.0151571		ENSMUSG00000112142	Gm47022	predicted gene, 47022	-1.04941	0.00026171	0.00354497
ENSMUSG00000069170	Adgrv1	adhesion G protein-coupled receptor V1	1.39665	1.11241e-16	1.16486e-14		ENSMUSG00000054412	Gm4793	predicted gene 4793	-1.0488	0.0015742	0.0169608
ENSMUSG00000078302	Foxd1	forkhead box D1	1.39649	1.89424e-05	0.000358647		ENSMUSG00000024197	Plin3	perilipin 3	-1.04875	2.11392e-05	0.000395791
ENSMUSG00000032231	Anxa2	annexin A2	1.396	5.42686e-23	1.02372e-20		ENSMUSG00000049807	Arhgap23	Rho GTPase activating protein 23	-1.04869	6.91224e-07	1.84722e-05
ENSMUSG00000047878	A4galt	alpha 1,4-galactosyltransferase	1.39414	0.000314714	0.00418558		ENSMUSG00000034839	Larp6	La ribonucleoprotein domain family, member 6	-1.04855	5.66296e-06	0.000119871
ENSMUSG00000107603	Gm43921	predicted gene, 43921	1.39392	0.00144057	0.0157067		ENSMUSG00000058297	Spock2	sparc/osteonectin, cwcv and kazal-like domains proteoglycan 2	-1.04747	3.36491e-14	2.68095e-12
ENSMUSG00000035984	Nme5	NME/NM23 family member 5	1.39267	3.24154e-11	1.76564e-09		ENSMUSG00000040270	Bach2	BTB and CNC homology, basic leucine zipper transcription factor 2	-1.04738	2.47341e-13	1.81821e-11
ENSMUSG00000031636	Pdlim3	PDZ and LIM domain 3	1.39151	0.000268123	0.00362609		ENSMUSG00000097069	Gm16998	predicted gene, 16998	-1.04708	0.0039458	0.0361534
ENSMUSG00000023885	Thbs2	thrombospondin 2	1.39111	7.92071e-18	9.45143e-16		ENSMUSG00000107655	Gm44220	predicted gene, 44220	-1.04603	0.00159198	0.0170959
ENSMUSG00000021624	Cd180	CD180 antigen	1.38868	0.00107009	0.0121474		ENSMUSG00000106320	Gm42992	predicted gene 42992	-1.04578	1.47752e-08	5.33134e-07
ENSMUSG00000024232	Bambi	BMP and activin membrane-bound inhibitor	1.38756	5.60584e-13	3.91874e-11		ENSMUSG00000033863	Klf9	Kruppel-like factor 9	-1.0438	0.000116251	0.00175643
ENSMUSG00000005107	Slc2a9	solute carrier family 2 (facilitated glucose transporter), member 9	1.38647	1.77382e-05	0.000337842		ENSMUSG00000117255	Gm49864	predicted gene, 49864	-1.03917	0.000202638	0.00282537
ENSMUSG00000044583	Tlr7	toll-like receptor 7	1.38617	0.00179828	0.0189155		ENSMUSG00000036863	Syde2	synapse defective 1, Rho GTPase, homolog 2 (C. elegans)	-1.0388	0.000665243	0.00802766
ENSMUSG00000068522	Aard	alanine and arginine rich domain containing protein	1.38552	6.70516e-13	4.63668e-11		ENSMUSG00000029581	Fscn1	fascin actin-bundling protein 1	-1.03839	2.04687e-05	0.000384424
ENSMUSG00000015405	Ace2	angiotensin I converting enzyme (peptidyl-dipeptidase A) 2	1.38548	0.000154874	0.0022448		ENSMUSG00000051515	Fam181b	family with sequence similarity 181, member B	-1.0381	1.35111e-13	1.00764e-11
ENSMUSG00000026989	Dapl1	death associated protein-like 1	1.38265	0.002653	0.0262183		ENSMUSG00000031714	Gab1	growth factor receptor bound protein 2-associated protein 1	-1.03693	7.66302e-08	2.43612e-06
ENSMUSG00000078161	Erich3	glutamate rich 3	1.3817	4.17935e-12	2.61515e-10		ENSMUSG00000052727	Map1b	microtubule-associated protein 1B	-1.03563	2.65375e-05	0.000484915
ENSMUSG00000033453	Adamts15	a disintegrin-like and metallopeptidase (reprolysin type) with thrombospondin type 1 motif, 15	1.37958	5.18408e-07	1.42396e-05		ENSMUSG00000021259	Cyp46a1	cytochrome P450, family 46, subfamily a, polypeptide 1	-1.03506	1.32224e-11	7.62293e-10
ENSMUSG00000072244	Trim6	tripartite motif-containing 6	1.37907	0.00102732	0.0117345		ENSMUSG00000018796	Acsl1	acyl-CoA synthetase long-chain family member 1	-1.03237	2.59885e-05	0.00047692
ENSMUSG00000032000	Birc3	baculoviral IAP repeat-containing 3	1.37887	9.66679e-05	0.00149669		ENSMUSG00000069601	Ank3	ankyrin 3, epithelial	-1.02978	1.44808e-05	0.000281018
ENSMUSG00000115304	4930434J06Rik	RIKEN cDNA 4930434J06 gene	1.37483	0.0028892	0.0280554		ENSMUSG00000021690	Jmy	junction-mediating and regulatory protein	-1.02869	2.2397e-05	0.000416373
ENSMUSG00000090439	Gm17455	predicted gene, 17455	1.37457	3.87546e-10	1.77545e-08		ENSMUSG00000104282	Gm37460	predicted gene, 37460	-1.02792	0.0039275	0.0360243
ENSMUSG00000044827	Tlr1	toll-like receptor 1	1.37222	0.00150845	0.0163426		ENSMUSG00000097789	Gm2115	predicted gene 2115	-1.02738	1.56419e-06	3.78579e-05
ENSMUSG00000079168	Cd209g	CD209g antigen	1.37129	0.00236564	0.0237536		ENSMUSG00000027309	4930402H24Rik	RIKEN cDNA 4930402H24 gene	-1.02686	9.39512e-11	4.78238e-09
ENSMUSG00000036545	Adamts2	a disintegrin-like and metallopeptidase (reprolysin type) with thrombospondin type 1 motif, 2	1.37113	3.12323e-10	1.45157e-08		ENSMUSG00000085642	3110053B16Rik	RIKEN cDNA 3110053B16 gene	-1.02517	0.00173519	0.0183951
ENSMUSG00000056673	Kdm5d	lysine (K)-specific demethylase 5D	1.36949	3.77489e-06	8.37758e-05		ENSMUSG00000053980	Gm9930	predicted gene 9930	-1.02425	0.00153252	0.0165615
ENSMUSG00000116428	Gm36618	predicted gene, 36618	1.36859	0.00232307	0.0234363		ENSMUSG00000087819	Gm25117	predicted gene, 25117	-1.02141	0.000694254	0.00833072
ENSMUSG00000004044	Cavin1	caveolae associated 1	1.36791	3.03295e-09	1.23118e-07		ENSMUSG00000041309	Nkx6-2	NK6 homeobox 2	-1.02103	0.000475892	0.00597894
ENSMUSG00000066755	Tnfsf18	tumor necrosis factor (ligand) superfamily, member 18	1.36672	0.000691501	0.00830546		ENSMUSG00000040724	Kcna2	potassium voltage-gated channel, shaker-related subfamily, member 2	-1.02071	8.38212e-08	2.65158e-06
ENSMUSG00000026479	Lamc2	laminin, gamma 2	1.36037	5.75068e-09	2.23198e-07		ENSMUSG00000062591	Tubb4a	tubulin, beta 4A class IVA	-1.0187	0.00122624	0.0136719
ENSMUSG00000078234	Klhdc7a	kelch domain containing 7A	1.36032	2.48328e-12	1.60072e-10		ENSMUSG00000029120	Ppp2r2c	protein phosphatase 2, regulatory subunit B, gamma	-1.01647	2.21603e-11	1.23592e-09
ENSMUSG00000036598	Ccdc113	coiled-coil domain containing 113	1.35935	0.000405023	0.00518247		ENSMUSG00000041695	Kcnj2	potassium inwardly-rectifying channel, subfamily J, member 2	-1.01572	0.00116745	0.0130676
ENSMUSG00000048915	Efna5	ephrin A5	1.35886	3.04178e-11	1.66746e-09		ENSMUSG00000052331	Ankrd44	ankyrin repeat domain 44	-1.01297	2.42939e-06	5.59982e-05
ENSMUSG00000026389	Steap3	STEAP family member 3	1.35876	1.33433e-09	5.677e-08		ENSMUSG00000038967	Pdk2	pyruvate dehydrogenase kinase, isoenzyme 2	-1.01206	2.90337e-07	8.33176e-06
ENSMUSG00000069874	Irgm2	immunity-related GTPase family M member 2	1.35757	5.9356e-06	0.000124818		ENSMUSG00000047143	Dmrta2	doublesex and mab-3 related transcription factor like family A2	-1.01068	3.65678e-06	8.14551e-05
ENSMUSG00000025780	Itih5	inter-alpha (globulin) inhibitor H5	1.35379	3.71262e-09	1.4929e-07		ENSMUSG00000026520	Pycr2	pyrroline-5-carboxylate reductase family, member 2	-1.0101	4.33044e-13	3.07749e-11
ENSMUSG00000015843	Rxrg	retinoid X receptor gamma	1.35282	1.71158e-12	1.12881e-10		ENSMUSG00000058152	Chsy3	chondroitin sulfate synthase 3	-1.00859	9.65237e-11	4.89391e-09
ENSMUSG00000050777	Tmem37	transmembrane protein 37	1.35147	2.76522e-07	7.96205e-06		ENSMUSG00000038173	Enpp6	ectonucleotide pyrophosphatase/phosphodiesterase 6	-1.00799	0.000468629	0.00590215
ENSMUSG00000022816	Fstl1	follistatin-like 1	1.35136	3.1272e-20	4.61082e-18		ENSMUSG00000053716	Dusp7	dual specificity phosphatase 7	-1.0073	0.00027671	0.00373239
ENSMUSG00000085627	Gm11222	predicted gene 11222	1.34738	0.00313138	0.0298615		ENSMUSG00000064853	Gm23442	predicted gene, 23442	-1.00612	0.000162485	0.00233925
ENSMUSG00000028464	Tpm2	tropomyosin 2, beta	1.34606	3.28091e-11	1.77953e-09		ENSMUSG00000075270	Pde11a	phosphodiesterase 11A	-1.00492	0.000539062	0.00668098
ENSMUSG00000041660	Bbox1	butyrobetaine (gamma), 2-oxoglutarate dioxygenase 1 (gamma-butyrobetaine hydroxylase)	1.34454	0.000218068	0.00302266		ENSMUSG00000097736	9530059O14Rik	RIKEN cDNA 9530059O14 gene	-1.00208	7.87971e-07	2.0755e-05
ENSMUSG00000004415	Col26a1	collagen, type XXVI, alpha 1	1.34251	7.46027e-19	9.81504e-17		ENSMUSG00000071862	Lrrtm2	leucine rich repeat transmembrane neuronal 2	-1.00189	5.79175e-12	3.53779e-10
ENSMUSG00000048612	Myof	myoferlin	1.34222	4.54182e-18	5.52229e-16
ENSMUSG00000032346	Ooep	oocyte expressed protein	1.34191	5.99432e-05	0.000992157
ENSMUSG00000071489	Ptgdr	prostaglandin D receptor	1.34097	0.0027213	0.0267286
ENSMUSG00000057719	Sh3rf2	SH3 domain containing ring finger 2	1.34005	2.98115e-05	0.000538981
ENSMUSG00000030587	2200002D01Rik	RIKEN cDNA 2200002D01 gene	1.33716	0.00170609	0.0181316
ENSMUSG00000033063	Cntnap3	contactin associated protein-like 3	1.33356	6.03034e-05	0.000996191
ENSMUSG00000010044	Zmynd10	zinc finger, MYND domain containing 10	1.33253	2.39096e-10	1.14118e-08
ENSMUSG00000056752	Dnah9	dynein, axonemal, heavy chain 9	1.33	4.58318e-15	4.05454e-13
ENSMUSG00000033788	Dysf	dysferlin	1.32941	1.14652e-06	2.85572e-05
ENSMUSG00000029819	Npy	neuropeptide Y	1.32931	4.70432e-05	0.000806747
ENSMUSG00000069049	Eif2s3y	eukaryotic translation initiation factor 2, subunit 3, structural gene Y-linked	1.32821	3.68324e-05	0.000646774
ENSMUSG00000026668	Ucma	upper zone of growth plate and cartilage matrix associated	1.3271	0.000698276	0.00837116
ENSMUSG00000042306	S100a14	S100 calcium binding protein A14	1.32313	1.17886e-07	3.63944e-06
ENSMUSG00000028871	Rspo1	R-spondin 1	1.32137	5.38879e-05	0.000904774
ENSMUSG00000028294	Cfap206	cilia and flagella associated protein 206	1.32003	9.96658e-06	0.000200229
ENSMUSG00000004359	Spic	Spi-C transcription factor (Spi-1/PU.1 related)	1.3199	0.00423214	0.0381637
ENSMUSG00000018604	Tbx3	T-box 3	1.31949	8.00387e-05	0.00126596
ENSMUSG00000032060	Cryab	crystallin, alpha B	1.31886	4.43003e-24	9.12982e-22
ENSMUSG00000029375	Cxcl15	chemokine (C-X-C motif) ligand 15	1.31867	0.00311279	0.0297482
ENSMUSG00000056054	S100a8	S100 calcium binding protein A8 (calgranulin A)	1.31667	0.00383449	0.035399
ENSMUSG00000053508	Gtsf2	gametocyte specific factor 2	1.31541	0.00436973	0.0391293
ENSMUSG00000054630	Ugt2b5	UDP glucuronosyltransferase 2 family, polypeptide B5	1.31523	0.00412853	0.0374531
ENSMUSG00000031551	Ido1	indoleamine 2,3-dioxygenase 1	1.31394	0.00436607	0.0391102
ENSMUSG00000038805	Six3	sine oculis-related homeobox 3	1.31236	2.18384e-07	6.43242e-06
ENSMUSG00000000214	Th	tyrosine hydroxylase	1.31146	0.000245336	0.00336043
ENSMUSG00000031101	Sash3	SAM and SH3 domain containing 3	1.30856	0.00455231	0.0404536
ENSMUSG00000070306	Ccdc153	coiled-coil domain containing 153	1.30726	0.00305702	0.0293737
ENSMUSG00000022262	Dnah5	dynein, axonemal, heavy chain 5	1.30674	3.95838e-13	2.83113e-11
ENSMUSG00000069476	Zfp616	zinc finger protein 616	1.306	0.0039583	0.0362421
ENSMUSG00000083958	Gm12601	predicted gene 12601	1.30549	0.00436456	0.0391102
ENSMUSG00000057967	Fgf18	fibroblast growth factor 18	1.30439	0.000173787	0.00247971
ENSMUSG00000059498	Fcgr3	Fc receptor, IgG, low affinity III	1.30397	0.00452209	0.0402408
ENSMUSG00000044551	9930012K11Rik	RIKEN cDNA 9930012K11 gene	1.30336	2.94997e-07	8.4466e-06
ENSMUSG00000050122	Vwa3b	von Willebrand factor A domain containing 3B	1.3031	8.33742e-05	0.00131467
ENSMUSG00000026463	Atp2b4	ATPase, Ca++ transporting, plasma membrane 4	1.30291	1.41013e-07	4.29653e-06
ENSMUSG00000085412	Halr1	Hoxa adjacent long noncoding RNA 1	1.30235	0.00460199	0.0408526
ENSMUSG00000115579	Gm49156	predicted gene, 49156	1.30005	0.00418145	0.0378396
ENSMUSG00000026787	Gad2	glutamic acid decarboxylase 2	1.29907	8.22139e-06	0.000167663
ENSMUSG00000047343	Mettl21c	methyltransferase like 21C	1.29828	0.000100935	0.00155246
ENSMUSG00000092272	Gm19301	predicted gene, 19301	1.29782	0.00478738	0.0422062
ENSMUSG00000087290	Gm15866	predicted gene 15866	1.2966	0.00361573	0.0336825
ENSMUSG00000031465	Angpt2	angiopoietin 2	1.29655	0.000104755	0.00160066
ENSMUSG00000054160	Nkx2-4	NK2 homeobox 4	1.29591	0.000641973	0.00777979
ENSMUSG00000040212	Emp3	epithelial membrane protein 3	1.2958	2.88658e-10	1.35632e-08
ENSMUSG00000030108	Slc6a13	solute carrier family 6 (neurotransmitter transporter, GABA), member 13	1.29552	0.00254503	0.0252681
ENSMUSG00000104547	Gm43022	predicted gene 43022	1.29541	0.00301718	0.0290781
ENSMUSG00000043673	Kcns3	potassium voltage-gated channel, delayed-rectifier, subfamily S, member 3	1.29406	7.66856e-05	0.00121894
ENSMUSG00000002147	Stat6	signal transducer and activator of transcription 6	1.29319	6.93774e-06	0.000143887
ENSMUSG00000073650	Catip	ciliogenesis associated TTC17 interacting protein	1.29121	1.9378e-06	4.58197e-05
ENSMUSG00000021340	Gpld1	glycosylphosphatidylinositol specific phospholipase D1	1.28863	2.36556e-08	8.20113e-07
ENSMUSG00000036908	Unc93b1	unc-93 homolog B1, TLR signaling regulator	1.28836	3.70645e-06	8.23995e-05
ENSMUSG00000038235	F11r	F11 receptor	1.28769	4.73081e-05	0.000809665
ENSMUSG00000020123	Avpr1a	arginine vasopressin receptor 1A	1.28725	0.000282326	0.00379815
ENSMUSG00000083851	Gm12365	predicted gene 12365	1.28679	0.00519025	0.0450917
ENSMUSG00000031659	Adcy7	adenylate cyclase 7	1.28467	0.000386188	0.00498122
ENSMUSG00000053063	Clec12a	C-type lectin domain family 12, member a	1.28377	0.00475055	0.0419393
ENSMUSG00000022324	Matn2	matrilin 2	1.28254	1.25155e-10	6.23466e-09
ENSMUSG00000075027	4631405J19Rik	RIKEN cDNA 4631405J19 gene	1.28212	0.00186104	0.0194798
ENSMUSG00000027966	Col11a1	collagen, type XI, alpha 1	1.2788	0.000124844	0.00186647
ENSMUSG00000024366	Gfra3	glial cell line derived neurotrophic factor family receptor alpha 3	1.27699	0.0056092	0.0478245
ENSMUSG00000058952	Cfi	complement component factor i	1.27485	0.0011143	0.012577
ENSMUSG00000022206	Npr3	natriuretic peptide receptor 3	1.27473	9.67906e-07	2.47821e-05
ENSMUSG00000029306	Ibsp	integrin binding sialoprotein	1.27408	0.000402275	0.00515503
ENSMUSG00000051124	Gimap9	GTPase, IMAP family member 9	1.27381	0.00567807	0.0482968
ENSMUSG00000115001	4930474H20Rik	RIKEN cDNA 4930474H20 gene	1.27209	0.00567032	0.0482573
ENSMUSG00000047180	Neurl3	neuralized E3 ubiquitin protein ligase 3	1.2667	0.00426807	0.0384471
ENSMUSG00000020806	Rhbdf2	rhomboid 5 homolog 2	1.26581	1.42753e-06	3.49125e-05
ENSMUSG00000029381	Shroom3	shroom family member 3	1.26294	3.9617e-13	2.83113e-11
ENSMUSG00000037621	Atoh8	atonal bHLH transcription factor 8	1.2628	1.04484e-05	0.000208765
ENSMUSG00000098098	Bvht	braveheart long non-coding RNA	1.2616	0.000902206	0.0104781
ENSMUSG00000034000	Neu4	sialidase 4	1.26134	5.62628e-06	0.000119193
ENSMUSG00000021765	Fst	follistatin	1.2612	0.00037721	0.00488078
ENSMUSG00000006235	Epor	erythropoietin receptor	1.26031	0.000751092	0.00891561
ENSMUSG00000068457	Uty	ubiquitously transcribed tetratricopeptide repeat gene, Y chromosome	1.26007	5.43996e-05	0.000912626
ENSMUSG00000024798	Htr7	5-hydroxytryptamine (serotonin) receptor 7	1.25959	0.000259412	0.00351756
ENSMUSG00000004266	Ptpn6	protein tyrosine phosphatase, non-receptor type 6	1.25811	0.000328134	0.00433485
ENSMUSG00000032769	Trpa1	transient receptor potential cation channel, subfamily A, member 1	1.25774	0.00193173	0.0200886
ENSMUSG00000031734	Irx3	Iroquois related homeobox 3	1.25726	6.35327e-06	0.000133164
ENSMUSG00000054196	Cthrc1	collagen triple helix repeat containing 1	1.25691	0.000187325	0.00264346
ENSMUSG00000100341	Gm29478	predicted gene 29478	1.2564	0.00405078	0.0369175
ENSMUSG00000052085	Dock8	dedicator of cytokinesis 8	1.2563	0.000439103	0.00556306
ENSMUSG00000046717	Igbp1b	immunoglobulin (CD79A) binding protein 1b	1.25586	0.00337371	0.0317391
ENSMUSG00000056427	Slit3	slit guidance ligand 3	1.25522	6.967e-09	2.66376e-07
ENSMUSG00000022952	Runx1	runt related transcription factor 1	1.25426	1.76793e-07	5.28012e-06
ENSMUSG00000026177	Slc11a1	solute carrier family 11 (proton-coupled divalent metal ion transporters), member 1	1.25218	0.00543876	0.0467597
ENSMUSG00000009281	Rarres2	retinoic acid receptor responder (tazarotene induced) 2	1.25031	4.04113e-06	8.91445e-05
ENSMUSG00000049723	Mmp12	matrix metallopeptidase 12	1.2489	0.00538608	0.0463846
ENSMUSG00000035126	Wdr78	WD repeat domain 78	1.24831	2.761e-15	2.50295e-13
ENSMUSG00000027868	Tbx15	T-box 15	1.24729	0.000137678	0.00202298
ENSMUSG00000067578	Cbln4	cerebellin 4 precursor protein	1.2466	0.000284539	0.00382392
ENSMUSG00000035692	Isg15	ISG15 ubiquitin-like modifier	1.24471	0.000692935	0.00831879
ENSMUSG00000045573	Penk	preproenkephalin	1.24422	3.73758e-05	0.000655417
ENSMUSG00000057123	Gja5	gap junction protein, alpha 5	1.24408	1.95656e-05	0.000368814
ENSMUSG00000091012	Vmn1r34	vomeronasal 1 receptor 34	1.24405	0.00579181	0.0490879
ENSMUSG00000049521	Cdc42ep1	CDC42 effector protein (Rho GTPase binding) 1	1.24337	9.52606e-11	4.83943e-09
ENSMUSG00000063564	Col23a1	collagen, type XXIII, alpha 1	1.24303	5.32387e-05	0.000895631
ENSMUSG00000037613	Tnfrsf23	tumor necrosis factor receptor superfamily, member 23	1.24301	0.00219098	0.0223054
ENSMUSG00000009687	Fxyd5	FXYD domain-containing ion transport regulator 5	1.24283	0.00159761	0.0171465
ENSMUSG00000033033	Calhm2	calcium homeostasis modulator family member 2	1.24149	0.00163251	0.0174436
ENSMUSG00000011154	Cfap161	cilia and flagella associated protein 161	1.24095	0.00152943	0.016535
ENSMUSG00000027074	Slc43a3	solute carrier family 43, member 3	1.24042	0.000696115	0.00834915
ENSMUSG00000033538	Casp4	caspase 4, apoptosis-related cysteine peptidase	1.23803	0.00228826	0.0231396
ENSMUSG00000043621	Ubxn10	UBX domain protein 10	1.23749	9.77139e-06	0.000196462
ENSMUSG00000058056	Palld	palladin, cytoskeletal associated protein	1.23731	1.62684e-10	7.98023e-09
ENSMUSG00000069045	Ddx3y	DEAD (Asp-Glu-Ala-Asp) box polypeptide 3, Y-linked	1.23646	6.18203e-05	0.00101602
ENSMUSG00000027762	Sucnr1	succinate receptor 1	1.23603	0.00357928	0.0334128
ENSMUSG00000074971	Fibin	fin bud initiation factor homolog (zebrafish)	1.23499	2.24729e-05	0.000417482
ENSMUSG00000037254	Itih2	inter-alpha trypsin inhibitor, heavy chain 2	1.23491	0.00213393	0.0218373
ENSMUSG00000006488	Prl7a1	prolactin family 7, subfamily a, member 1	1.23457	0.00408934	0.0372086
ENSMUSG00000050578	Mmp13	matrix metallopeptidase 13	1.23452	0.00523416	0.0453657
ENSMUSG00000024074	Crim1	cysteine rich transmembrane BMP regulator 1 (chordin like)	1.23295	1.79134e-07	5.34381e-06
ENSMUSG00000070880	Gad1	glutamate decarboxylase 1	1.23218	1.03377e-08	3.84367e-07
ENSMUSG00000049511	Htr1b	5-hydroxytryptamine (serotonin) receptor 1B	1.2313	1.43684e-05	0.000279258
ENSMUSG00000040473	Cfap69	cilia and flagella associated protein 69	1.22908	1.64854e-07	4.95817e-06
ENSMUSG00000078190	Dnm3os	dynamin 3, opposite strand	1.22775	6.85426e-05	0.00111014
ENSMUSG00000071984	Fndc1	fibronectin type III domain containing 1	1.22673	9.2037e-07	2.37307e-05
ENSMUSG00000019122	Ccl9	chemokine (C-C motif) ligand 9	1.22651	0.00568741	0.0483396
ENSMUSG00000096753	Fam181a	family with sequence similarity 181, member A	1.22633	7.11717e-13	4.90836e-11
ENSMUSG00000071317	Bves	blood vessel epicardial substance	1.22508	2.99034e-06	6.80116e-05
ENSMUSG00000055489	Ano5	anoctamin 5	1.22273	0.000854108	0.00999185
ENSMUSG00000054612	Mgmt	O-6-methylguanine-DNA methyltransferase	1.22025	7.47542e-09	2.84121e-07
ENSMUSG00000059901	Adamts14	a disintegrin-like and metallopeptidase (reprolysin type) with thrombospondin type 1 motif, 14	1.21977	0.00209485	0.021506
ENSMUSG00000055653	Gpc3	glypican 3	1.21947	0.00274411	0.0268908
ENSMUSG00000064294	Aox3	aldehyde oxidase 3	1.21719	0.00346271	0.0324603
ENSMUSG00000021253	Tgfb3	transforming growth factor, beta 3	1.2171	3.9119e-09	1.56324e-07
ENSMUSG00000047497	Adamts12	a disintegrin-like and metallopeptidase (reprolysin type) with thrombospondin type 1 motif, 12	1.2169	2.45393e-12	1.58578e-10
ENSMUSG00000030047	Arhgap25	Rho GTPase activating protein 25	1.21583	0.000530018	0.00658162
ENSMUSG00000030711	Sult1a1	sulfotransferase family 1A, phenol-preferring, member 1	1.21499	0.000132663	0.00195928
ENSMUSG00000044162	Tnip3	TNFAIP3 interacting protein 3	1.21312	0.00431479	0.0387591
ENSMUSG00000029217	Tec	tec protein tyrosine kinase	1.21203	7.78598e-06	0.0001598
ENSMUSG00000051920	Rspo2	R-spondin 2	1.21107	1.35059e-05	0.000263694
ENSMUSG00000054958	Nt5c1a	5'-nucleotidase, cytosolic IA	1.20951	0.00275768	0.0269928
ENSMUSG00000021367	Edn1	endothelin 1	1.20568	0.00379225	0.0350469
ENSMUSG00000094828	Trav3-3	T cell receptor alpha variable 3-3	1.20507	0.00448281	0.0399605
ENSMUSG00000097993	Ptprv	protein tyrosine phosphatase, receptor type, V	1.20451	3.96579e-07	1.11805e-05
ENSMUSG00000037143	Cfap61	cilia and flagella associated protein 61	1.20322	4.35684e-06	9.5534e-05
ENSMUSG00000001473	Tubb6	tubulin, beta 6 class V	1.2024	6.7147e-05	0.00109236
ENSMUSG00000109674	Gm45470	predicted gene 45470	1.20111	0.0023759	0.0238166
ENSMUSG00000110160	Gm45560	predicted gene 45560	1.19913	0.00185897	0.0194661
ENSMUSG00000026894	Morn5	MORN repeat containing 5	1.19847	9.77611e-05	0.00151092
ENSMUSG00000052760	A630001G21Rik	RIKEN cDNA A630001G21 gene	1.19661	0.00239759	0.0240181
ENSMUSG00000031994	Adamts8	a disintegrin-like and metallopeptidase (reprolysin type) with thrombospondin type 1 motif, 8	1.19499	9.30313e-09	3.48426e-07
ENSMUSG00000025888	Casp1	caspase 1	1.19367	0.000454946	0.0057524
ENSMUSG00000039831	Arhgap29	Rho GTPase activating protein 29	1.19248	5.17781e-16	5.1091e-14
ENSMUSG00000018008	Cyth4	cytohesin 4	1.1919	0.000342856	0.00449233
ENSMUSG00000044921	Rassf9	Ras association (RalGDS/AF-6) domain family (N-terminal) member 9	1.19036	0.00127164	0.0141107
ENSMUSG00000045730	Adrb2	adrenergic receptor, beta 2	1.18894	2.98373e-05	0.000539068
ENSMUSG00000029570	Lfng	LFNG O-fucosylpeptide 3-beta-N-acetylglucosaminyltransferase	1.18697	1.03861e-14	8.79394e-13
ENSMUSG00000036856	Wnt4	wingless-type MMTV integration site family, member 4	1.18617	7.51027e-06	0.000154636
ENSMUSG00000017723	Wfdc2	WAP four-disulfide core domain 2	1.18592	0.000367999	0.00477784
ENSMUSG00000031831	Dnaaf1	dynein, axonemal assembly factor 1	1.18557	0.00303025	0.0291754
ENSMUSG00000045731	Pnoc	prepronociceptin	1.18432	7.4161e-05	0.00118922
ENSMUSG00000006362	Cbfa2t3	CBFA2/RUNX1 translocation partner 3	1.18431	1.06542e-08	3.95562e-07
ENSMUSG00000059049	Frem1	Fras1 related extracellular matrix protein 1	1.18362	2.15546e-09	8.91908e-08
ENSMUSG00000021281	Tnfaip2	tumor necrosis factor, alpha-induced protein 2	1.18231	8.03385e-06	0.000164492
ENSMUSG00000032489	Kif9	kinesin family member 9	1.18013	1.43019e-12	9.60512e-11
ENSMUSG00000039063	Echdc3	enoyl Coenzyme A hydratase domain containing 3	1.17855	0.0014721	0.0159783
ENSMUSG00000038776	Ephx1	epoxide hydrolase 1, microsomal	1.17722	2.26018e-08	7.87837e-07
ENSMUSG00000092094	Zfp804b	zinc finger protein 804B	1.17648	0.00567124	0.0482573
ENSMUSG00000048583	Igf2	insulin-like growth factor 2	1.17592	0.00240426	0.0240661
ENSMUSG00000019997	Ccn2	cellular communication network factor 2	1.17212	1.12197e-09	4.82146e-08
ENSMUSG00000028480	Glipr2	GLI pathogenesis-related 2	1.17177	1.69577e-09	7.15543e-08
ENSMUSG00000001827	Folr1	folate receptor 1 (adult)	1.17095	1.68191e-06	4.04022e-05
ENSMUSG00000112188	Gm47708	predicted gene, 47708	1.16804	0.00154213	0.0166372
ENSMUSG00000073102	Drc1	dynein regulatory complex subunit 1	1.16804	8.71291e-08	2.74944e-06
ENSMUSG00000030559	Rab38	RAB38, member RAS oncogene family	1.16712	5.88333e-05	0.000975045
ENSMUSG00000020014	Cfap54	cilia and flagella associated protein 54	1.16707	8.24587e-10	3.59164e-08
ENSMUSG00000059246	Foxb1	forkhead box B1	1.16681	0.000970235	0.0111421
ENSMUSG00000073274	Gm14636	predicted gene 14636	1.16594	2.77465e-05	0.000505207
ENSMUSG00000028681	Ptch2	patched 2	1.16423	0.000231308	0.00318872
ENSMUSG00000025991	Cps1	carbamoyl-phosphate synthetase 1	1.16406	0.00077475	0.009168
ENSMUSG00000029287	Tgfbr3	transforming growth factor, beta receptor III	1.16064	4.86053e-06	0.000104787
ENSMUSG00000019779	Frk	fyn-related kinase	1.15987	7.59487e-05	0.00120947
ENSMUSG00000074852	Hpse2	heparanase 2	1.15785	0.0013392	0.0147836
ENSMUSG00000036264	Fstl4	follistatin-like 4	1.15783	0.000255943	0.00348155
ENSMUSG00000044681	Cnpy1	canopy FGF signaling regulator 1	1.15358	2.10909e-09	8.76965e-08
ENSMUSG00000053886	Sh2d4a	SH2 domain containing 4A	1.15308	0.00486526	0.0427606
ENSMUSG00000056071	S100a9	S100 calcium binding protein A9 (calgranulin B)	1.15106	0.00384808	0.0354734
ENSMUSG00000051497	Kcnj16	potassium inwardly-rectifying channel, subfamily J, member 16	1.15086	1.728e-07	5.16687e-06
ENSMUSG00000078853	Igtp	interferon gamma induced GTPase	1.14969	1.30699e-05	0.000256352
ENSMUSG00000027360	Hdc	histidine decarboxylase	1.1493	0.00313339	0.0298615
ENSMUSG00000018849	Wwc1	WW, C2 and coiled-coil domain containing 1	1.14908	1.76413e-08	6.29466e-07
ENSMUSG00000033355	Rtp4	receptor transporter protein 4	1.14828	0.000279969	0.00377237
ENSMUSG00000020251	Glt8d2	glycosyltransferase 8 domain containing 2	1.14594	0.00400985	0.0365965
ENSMUSG00000036381	P2ry14	purinergic receptor P2Y, G-protein coupled, 14	1.14503	0.00370779	0.0344151
ENSMUSG00000028838	Extl1	exostoses (multiple)-like 1	1.14445	4.75674e-05	0.000813562
ENSMUSG00000024331	Dsc2	desmocollin 2	1.14385	0.000125897	0.00187457
ENSMUSG00000041577	Prelp	proline arginine-rich end leucine-rich repeat	1.14053	0.000195992	0.00274463
ENSMUSG00000005237	Dnah2	dynein, axonemal, heavy chain 2	1.13874	7.97783e-09	3.01875e-07
ENSMUSG00000022371	Col14a1	collagen, type XIV, alpha 1	1.13834	3.58193e-06	7.99082e-05
ENSMUSG00000038623	Tm6sf1	transmembrane 6 superfamily member 1	1.13822	5.80609e-07	1.58126e-05
ENSMUSG00000020424	Castor1	cytosolic arginine sensor for mTORC1 subunit 1	1.13764	0.000317592	0.00421294
ENSMUSG00000054320	Lrrc36	leucine rich repeat containing 36	1.13729	0.00039219	0.00504595
ENSMUSG00000051590	Map3k19	mitogen-activated protein kinase kinase kinase 19	1.13412	4.04488e-07	1.1366e-05
ENSMUSG00000115647	Gm49265	predicted gene, 49265	1.13356	0.00554104	0.0474009
ENSMUSG00000027792	Bche	butyrylcholinesterase	1.13246	2.15223e-12	1.39786e-10
ENSMUSG00000085952	Gm12315	predicted gene 12315	1.13186	0.00116397	0.0130487
ENSMUSG00000018593	Sparc	secreted acidic cysteine rich glycoprotein	1.13029	5.98833e-21	9.48337e-19
ENSMUSG00000016494	Cd34	CD34 antigen	1.12818	0.00224577	0.0227729
ENSMUSG00000068428	Gmnc	geminin coiled-coil domain containing	1.12802	0.00018984	0.00267602
ENSMUSG00000022209	Dhrs2	dehydrogenase/reductase member 2	1.12792	0.00411767	0.0374075
ENSMUSG00000031355	Arhgap6	Rho GTPase activating protein 6	1.12718	4.67487e-05	0.000802233
ENSMUSG00000020782	Llgl2	LLGL2 scribble cell polarity complex component	1.12539	9.14248e-05	0.00142388
ENSMUSG00000052951	C130021I20Rik	Riken cDNA C130021I20 gene	1.12536	0.00445688	0.0397571
ENSMUSG00000029561	Oasl2	2'-5' oligoadenylate synthetase-like 2	1.12514	0.000973068	0.0111696
ENSMUSG00000037771	Slc32a1	solute carrier family 32 (GABA vesicular transporter), member 1	1.12464	1.14456e-06	2.85362e-05
ENSMUSG00000066797	Zfp648	zinc finger protein 648	1.12406	0.00464844	0.0411652
ENSMUSG00000051029	Serpinb1b	serine (or cysteine) peptidase inhibitor, clade B, member 1b	1.12344	0.00259646	0.0257488
ENSMUSG00000035179	Ppp1r32	protein phosphatase 1, regulatory subunit 32	1.12338	0.000558793	0.00687899
ENSMUSG00000019767	Ccdc170	coiled-coil domain containing 170	1.12251	0.00385933	0.0355516
ENSMUSG00000097240	Gm26614	predicted gene, 26614	1.12165	0.00320101	0.0304268
ENSMUSG00000071847	Apcdd1	adenomatosis polyposis coli down-regulated 1	1.12049	1.5532e-07	4.68791e-06
ENSMUSG00000042284	Itga1	integrin alpha 1	1.11903	1.33564e-07	4.07927e-06
ENSMUSG00000019889	Ptprk	protein tyrosine phosphatase, receptor type, K	1.11832	2.98664e-13	2.1706e-11
ENSMUSG00000019789	Hey2	hairy/enhancer-of-split related with YRPW motif 2	1.11785	0.000346657	0.00453749
ENSMUSG00000015143	Actn1	actinin, alpha 1	1.11745	7.52708e-05	0.00120241
ENSMUSG00000099876	Gm29650	predicted gene 29650	1.11605	0.00144944	0.01579
ENSMUSG00000044337	Ackr3	atypical chemokine receptor 3	1.11431	1.26255e-07	3.87449e-06
ENSMUSG00000068859	Sp9	trans-acting transcription factor 9	1.11416	2.74816e-07	7.92179e-06
ENSMUSG00000032269	Htr3a	5-hydroxytryptamine (serotonin) receptor 3A	1.1137	5.15144e-09	2.01464e-07
ENSMUSG00000031750	Il34	interleukin 34	1.11361	0.00498279	0.0435697
ENSMUSG00000032259	Drd2	dopamine receptor D2	1.11312	0.00162175	0.0173549
ENSMUSG00000024486	Hbegf	heparin-binding EGF-like growth factor	1.11118	4.93359e-06	0.000106095
ENSMUSG00000039720	Got1l1	glutamic-oxaloacetic transaminase 1-like 1	1.10964	0.00531252	0.0458898
ENSMUSG00000100789	Gm29508	predicted gene 29508	1.10955	0.000684803	0.00823658
ENSMUSG00000052281	Tspan32os	tetraspanin 32, opposite strand	1.10882	0.00324494	0.0307987
ENSMUSG00000063171	Rps4l	ribosomal protein S4-like	1.10768	1.22421e-06	3.02866e-05
ENSMUSG00000067158	Col4a4	collagen, type IV, alpha 4	1.10734	4.70977e-05	0.00080676
ENSMUSG00000112117	Rmst	rhabdomyosarcoma 2 associated transcript (non-coding RNA)	1.10731	3.16499e-10	1.46832e-08
ENSMUSG00000105021	Gm8234	predicted gene 8234	1.10672	0.00567965	0.0482968
ENSMUSG00000072620	Slfn2	schlafen 2	1.10665	0.00427607	0.0385057
ENSMUSG00000112719	Gm45925	predicted gene, 45925	1.10585	0.0043352	0.0389152
ENSMUSG00000048251	Bcl11b	B cell leukemia/lymphoma 11B	1.10534	5.26301e-14	4.10403e-12
ENSMUSG00000025905	Oprk1	opioid receptor, kappa 1	1.10514	0.000211385	0.00293934
ENSMUSG00000020686	Gas2l2	growth arrest-specific 2 like 2	1.10402	0.00374482	0.0347215
ENSMUSG00000021223	Papln	papilin, proteoglycan-like sulfated glycoprotein	1.10393	0.00261426	0.0258953
ENSMUSG00000029648	Flt1	FMS-like tyrosine kinase 1	1.10367	2.11217e-06	4.93512e-05
ENSMUSG00000020990	Cdkl1	cyclin-dependent kinase-like 1 (CDC2-related kinase)	1.10349	0.00302915	0.0291754
ENSMUSG00000034151	Zbbx	zinc finger, B-box domain containing	1.10294	0.0018648	0.0195032
ENSMUSG00000022074	Tnfrsf10b	tumor necrosis factor receptor superfamily, member 10b	1.10227	6.57932e-07	1.77117e-05
ENSMUSG00000014444	Piezo1	piezo-type mechanosensitive ion channel component 1	1.10044	2.01664e-05	0.000379303
ENSMUSG00000056870	Gulp1	GULP, engulfment adaptor PTB domain containing 1	1.10027	7.47232e-05	0.00119515
ENSMUSG00000049001	Ndnf	neuron-derived neurotrophic factor	1.09729	9.38949e-09	3.51148e-07
ENSMUSG00000026730	Pter	phosphotriesterase related	1.09675	8.65938e-11	4.42542e-09
ENSMUSG00000027524	Edn3	endothelin 3	1.09286	0.00363361	0.0338122
ENSMUSG00000020077	Srgn	serglycin	1.0927	0.000577411	0.00707424
ENSMUSG00000010311	Optc	opticin	1.09168	0.000463144	0.0058388
ENSMUSG00000035864	Syt1	synaptotagmin I	1.09163	6.64407e-11	3.47156e-09
ENSMUSG00000033060	Lmo7	LIM domain only 7	1.09109	2.16043e-12	1.39964e-10
ENSMUSG00000030782	Tgfb1i1	transforming growth factor beta 1 induced transcript 1	1.08982	6.6678e-06	0.000138962
ENSMUSG00000035305	Ror1	receptor tyrosine kinase-like orphan receptor 1	1.08959	5.51082e-07	1.50725e-05
ENSMUSG00000015850	Adamtsl4	ADAMTS-like 4	1.08878	8.99231e-08	2.83412e-06
ENSMUSG00000042622	Maff	v-maf musculoaponeurotic fibrosarcoma oncogene family, protein F (avian)	1.08796	1.26445e-09	5.38862e-08
ENSMUSG00000022528	Hes1	hes family bHLH transcription factor 1	1.08775	3.64187e-12	2.30129e-10
ENSMUSG00000025963	Mdh1b	malate dehydrogenase 1B, NAD (soluble)	1.08694	0.00385816	0.0355516
ENSMUSG00000040536	Necab1	N-terminal EF-hand calcium binding protein 1	1.08641	1.28066e-05	0.000251765
ENSMUSG00000004098	Col5a3	collagen, type V, alpha 3	1.08621	0.000124667	0.00186492
ENSMUSG00000043079	Synpo	synaptopodin	1.08499	1.1848e-06	2.93966e-05
ENSMUSG00000040852	Plekhh2	pleckstrin homology domain containing, family H (with MyTH4 domain) member 2	1.08426	1.062e-11	6.23472e-10
ENSMUSG00000053111	Fank1	fibronectin type 3 and ankyrin repeat domains 1	1.08155	0.000325404	0.00430765
ENSMUSG00000021587	Pcsk1	proprotein convertase subtilisin/kexin type 1	1.08023	0.000173959	0.0024799
ENSMUSG00000064215	Ifi27	interferon, alpha-inducible protein 27	1.07973	8.4e-05	0.00132129
ENSMUSG00000031626	Sorbs2	sorbin and SH3 domain containing 2	1.07828	5.73627e-12	3.52911e-10
ENSMUSG00000020541	Tom1l1	target of myb1-like 1 (chicken)	1.07812	5.26136e-08	1.72169e-06
ENSMUSG00000090223	Pcp4	Purkinje cell protein 4	1.07604	1.22596e-07	3.78027e-06
ENSMUSG00000043336	Filip1l	filamin A interacting protein 1-like	1.07341	9.61934e-12	5.68627e-10
ENSMUSG00000046027	Stard5	StAR-related lipid transfer (START) domain containing 5	1.07338	2.50825e-09	1.03123e-07
ENSMUSG00000027859	Ngf	nerve growth factor	1.07268	0.00299068	0.028866
ENSMUSG00000087150	BC064078	cDNA sequence BC064078	1.07244	2.237e-07	6.5664e-06
ENSMUSG00000027848	Olfml3	olfactomedin-like 3	1.0724	7.49793e-08	2.39551e-06
ENSMUSG00000048332	Lhfp	lipoma HMGIC fusion partner	1.07213	9.15123e-12	5.45988e-10
ENSMUSG00000026579	F5	coagulation factor V	1.07141	0.000737105	0.008767
ENSMUSG00000047021	Cfap65	cilia and flagella associated protein 65	1.0707	0.00290792	0.0281872
ENSMUSG00000031698	Mylk3	myosin light chain kinase 3	1.0685	3.3148e-05	0.000589336
ENSMUSG00000073538	E330020D12Rik	Riken cDNA E330020D12 gene	1.06797	0.00594095	0.050157
ENSMUSG00000060512	0610040J01Rik	RIKEN cDNA 0610040J01 gene	1.0677	0.000117736	0.00177594
ENSMUSG00000030222	Rerg	RAS-like, estrogen-regulated, growth-inhibitor	1.06612	0.000712382	0.00851242
ENSMUSG00000085603	Gm11346	predicted gene 11346	1.06538	0.00158941	0.0170774
ENSMUSG00000091345	Col6a5	collagen, type VI, alpha 5	1.06512	0.00244239	0.0243794
ENSMUSG00000108993	Gm44846	predicted gene 44846	1.06233	5.64109e-05	0.000940977
ENSMUSG00000055078	Gabra5	gamma-aminobutyric acid (GABA) A receptor, subunit alpha 5	1.05982	0.000177526	0.00252044
ENSMUSG00000028369	Svep1	sushi, von Willebrand factor type A, EGF and pentraxin domain containing 1	1.05931	2.41375e-06	5.56878e-05
ENSMUSG00000025324	Atp10a	ATPase, class V, type 10A	1.05708	2.07081e-07	6.1347e-06
ENSMUSG00000067586	S1pr3	sphingosine-1-phosphate receptor 3	1.05377	3.36852e-07	9.58088e-06
ENSMUSG00000035873	Pawr	PRKC, apoptosis, WT1, regulator	1.0534	1.97582e-12	1.29311e-10
ENSMUSG00000021360	Gcnt2	glucosaminyl (N-acetyl) transferase 2, I-branching enzyme	1.05274	2.31791e-07	6.77289e-06
ENSMUSG00000049122	Frmd3	FERM domain containing 3	1.05226	2.04338e-10	9.85392e-09
ENSMUSG00000042228	Lyn	LYN proto-oncogene, Src family tyrosine kinase	1.05112	2.80774e-11	1.54909e-09
ENSMUSG00000019866	Crybg1	crystallin beta-gamma domain containing 1	1.05082	0.000129604	0.00192196
ENSMUSG00000026547	Tagln2	transgelin 2	1.04877	3.85424e-07	1.08899e-05
ENSMUSG00000111633	Gm39377	predicted gene, 39377	1.04565	0.00458586	0.0407235
ENSMUSG00000032271	Nnmt	nicotinamide N-methyltransferase	1.04564	0.00227445	0.0230272
ENSMUSG00000044071	Tafa2	TAFA chemokine like family member 2	1.04537	2.72518e-06	6.2257e-05
ENSMUSG00000039070	Cpa4	carboxypeptidase A4	1.04514	0.000649224	0.00786023
ENSMUSG00000047773	Ankfn1	ankyrin-repeat and fibronectin type III domain containing 1	1.04514	8.07515e-07	2.12262e-05
ENSMUSG00000047935	Sox1ot	Sox1 overlapping transcript	1.04461	4.52677e-07	1.26223e-05
ENSMUSG00000049571	Cfap46	cilia and flagella associated protein 46	1.04413	3.50746e-08	1.1778e-06
ENSMUSG00000022747	St3gal6	ST3 beta-galactoside alpha-2,3-sialyltransferase 6	1.04296	5.17446e-06	0.00011081
ENSMUSG00000029822	Osbpl3	oxysterol binding protein-like 3	1.04215	7.80773e-11	4.03845e-09
ENSMUSG00000053153	Spag16	sperm associated antigen 16	1.04208	0.00165904	0.0176976
ENSMUSG00000030560	Ctsc	cathepsin C	1.04105	1.47483e-12	9.8023e-11
ENSMUSG00000084946	Dlx1as	distal-less homeobox 1, antisense	1.03932	9.21702e-05	0.00143137
ENSMUSG00000001663	Gstt1	glutathione S-transferase, theta 1	1.03911	8.54789e-06	0.000173357
ENSMUSG00000044468	Tent5c	terminal nucleotidyltransferase 5C	1.03792	0.000150415	0.00218883
ENSMUSG00000114996	Gm48958	predicted gene, 48958	1.03544	0.00143603	0.0156638
ENSMUSG00000031486	Adgra2	adhesion G protein-coupled receptor A2	1.03532	4.87961e-05	0.000832356
ENSMUSG00000040452	Cdh12	cadherin 12	1.03517	0.00091933	0.0106384
ENSMUSG00000050050	Ccdc158	coiled-coil domain containing 158	1.03113	0.000110188	0.00167172
ENSMUSG00000030281	Il17rc	interleukin 17 receptor C	1.02989	9.1633e-05	0.00142562
ENSMUSG00000020143	Dock2	dedicator of cyto-kinesis 2	1.0293	0.00190504	0.0198512
ENSMUSG00000017400	Stac2	SH3 and cysteine rich domain 2	1.02796	0.00313252	0.0298615
ENSMUSG00000015568	Lpl	lipoprotein lipase	1.02746	1.24038e-07	3.81558e-06
ENSMUSG00000022235	Cmbl	carboxymethylenebutenolidase-like (Pseudomonas)	1.02663	0.00168387	0.0179252
ENSMUSG00000074577	Ripor3	RIPOR family member 3	1.02557	0.00095299	0.0109637
ENSMUSG00000047230	Cldn2	claudin 2	1.02525	9.81178e-05	0.00151457
ENSMUSG00000056598	Drc3	dynein regulatory complex subunit 3	1.02395	1.97026e-06	4.64587e-05
ENSMUSG00000056380	Gpr50	G-protein-coupled receptor 50	1.02167	0.0014217	0.0155273
ENSMUSG00000021493	Pdlim7	PDZ and LIM domain 7	1.02094	3.40816e-14	2.70701e-12
ENSMUSG00000014813	Stc1	stanniocalcin 1	1.02051	7.68243e-06	0.0001578
ENSMUSG00000032596	Uba7	ubiquitin-like modifier activating enzyme 7	1.01729	0.00121097	0.0135135
ENSMUSG00000104388	Gm37033	predicted gene, 37033	1.01565	0.00115681	0.0129918
ENSMUSG00000058145	Adamts17	a disintegrin-like and metallopeptidase (reprolysin type) with thrombospondin type 1 motif, 17	1.0148	0.000216177	0.00299947
ENSMUSG00000027559	Car3	carbonic anhydrase 3	1.01425	3.02e-05	0.000545237
ENSMUSG00000042942	Greb1l	growth regulation by estrogen in breast cancer-like	1.01396	5.58656e-12	3.44527e-10
ENSMUSG00000043091	Tuba1c	tubulin, alpha 1C	1.01247	0.000740212	0.0087958
ENSMUSG00000050052	Tdrp	testis development related protein	1.01186	2.12193e-07	6.27168e-06
ENSMUSG00000039232	Stx11	syntaxin 11	1.01049	0.00116424	0.0130487
ENSMUSG00000024664	Fads3	fatty acid desaturase 3	1.01042	4.98133e-08	1.63631e-06
ENSMUSG00000020902	Ntn1	netrin 1	1.00966	1.06736e-05	0.000212933
ENSMUSG00000055148	Klf2	Kruppel-like factor 2 (lung)	1.00923	0.00335338	0.031624
ENSMUSG00000042745	Id1	inhibitor of DNA binding 1, HLH protein	1.00814	2.93087e-10	1.37211e-08
ENSMUSG00000029314	Gpat3	glycerol-3-phosphate acyltransferase 3	1.00735	1.11903e-05	0.000222032
ENSMUSG00000039153	Runx2	runt related transcription factor 2	1.0068	0.000215268	0.00298847
ENSMUSG00000051041	Olfml1	olfactomedin-like 1	1.00669	3.47791e-05	0.000614545
ENSMUSG00000046794	Ppp1r3b	protein phosphatase 1, regulatory subunit 3B	1.00618	0.000501694	0.00626701
ENSMUSG00000045761	Togaram2	TOG array regulator of axonemal microtubules 2	1.00587	1.50411e-06	3.66108e-05
ENSMUSG00000027793	Ccna1	cyclin A1	1.00543	0.00415452	0.0376622
ENSMUSG00000042644	Itpr3	inositol 1,4,5-triphosphate receptor 3	1.00472	4.5142e-07	1.26019e-05
ENSMUSG00000031216	Stard8	START domain containing 8	1.00451	1.36092e-06	3.33472e-05
ENSMUSG00000024235	Map3k8	mitogen-activated protein kinase kinase kinase 8	1.00447	0.000135776	0.00199962
ENSMUSG00000023905	Tnfrsf12a	tumor necrosis factor receptor superfamily, member 12a	1.00381	1.20047e-05	0.00023727
ENSMUSG00000109057	Gm44741	predicted gene 44741	1.0032	0.00281771	0.0274587
ENSMUSG00000000440	Pparg	peroxisome proliferator activated receptor gamma	1.00184	0.00133346	0.0147266
ENSMUSG00000108713	Gm33027	predicted gene, 33027	1.00104	0.000303156	0.00404445
ENSMUSG00000072812	Ahnak2	AHNAK nucleoprotein 2	1.00075	1.99615e-06	4.68966e-05
ENSMUSG00000105990	Gm43307	predicted gene 43307	1.00075	0.00394413	0.036151
ENSMUSG00000033491	Prss35	protease, serine 35	1.00049	2.95122e-05	0.000534323

## Sheet: Comparison T3RxrgKO vs T3WT
RNAseq data for comparison of T3 Rxrg-/- vs T3 WT OPCs (FC>1; p<0.05)
UPREGULATED							DOWNREGULATED
Ensembl Gene ID	Gene name	Description	Log2 FC	P-value	Adjusted p-value		Ensembl Gene ID	Gene name	Description	Log2 FC	P-value	Adjusted p-value
ENSMUSG00000027656	Ccn5	cellular communication network factor 5	3.48096	5.34358e-26	1.06685e-23		ENSMUSG00000043448	Gjc2	gap junction protein, gamma 2	-5.95123	2.43628e-93	1.0809e-89
ENSMUSG00000015852	Fcrls	Fc receptor-like S, scavenger receptor	3.43212	3.55609e-20	4.2641e-18		ENSMUSG00000051980	Casr	calcium-sensing receptor	-5.4763	1.34601e-79	3.25735e-76
ENSMUSG00000025407	Gli1	GLI-Kruppel family member GLI1	3.40509	6.19273e-35	2.19801e-32		ENSMUSG00000050854	Tmem125	transmembrane protein 125	-5.13497	1.49678e-47	8.85426e-45
ENSMUSG00000046805	Mpeg1	macrophage expressed gene 1	3.36817	2.77043e-23	4.49688e-21		ENSMUSG00000047109	Cldn14	claudin 14	-5.09492	4.7875e-44	2.23585e-41
ENSMUSG00000036896	C1qc	complement component 1, q subcomponent, C chain	3.29861	3.44705e-16	2.85858e-14		ENSMUSG00000045087	S1pr5	sphingosine-1-phosphate receptor 5	-4.90196	3.06281e-60	2.54788e-57
ENSMUSG00000030905	Crym	crystallin, mu	3.07022	1.12359e-45	6.10409e-43		ENSMUSG00000104494	Gm37111	predicted gene, 37111	-4.68392	1.39727e-50	9.29884e-48
ENSMUSG00000024679	Ms4a6d	membrane-spanning 4-domains, subfamily A, member 6D	3.02848	3.58505e-13	2.04355e-11		ENSMUSG00000032517	Mobp	myelin-associated oligodendrocytic basic protein	-4.65078	3.70769e-33	1.17498e-30
ENSMUSG00000026674	Ddr2	discoidin domain receptor family, member 2	2.92025	4.65335e-56	3.53921e-53		ENSMUSG00000004894	Hapln2	hyaluronan and proteoglycan link protein 2	-4.52942	5.57105e-121	1.48301e-116
ENSMUSG00000038642	Ctss	cathepsin S	2.90856	4.16942e-16	3.43622e-14		ENSMUSG00000020411	Nipal4	NIPA-like domain containing 4	-4.18867	2.18931e-70	2.64906e-67
ENSMUSG00000030579	Tyrobp	TYRO protein tyrosine kinase binding protein	2.90327	2.19422e-12	1.11683e-10		ENSMUSG00000116681	Gm49618	predicted gene, 49618	-3.96648	1.4534e-19	1.6605e-17
ENSMUSG00000035783	Acta2	actin, alpha 2, smooth muscle, aorta	2.88497	2.31855e-25	4.44027e-23		ENSMUSG00000021573	Tppp	tubulin polymerization promoting protein	-3.91765	2.10545e-69	2.43683e-66
ENSMUSG00000036905	C1qb	complement component 1, q subcomponent, beta polypeptide	2.88484	1.37568e-14	9.3899e-13		ENSMUSG00000079588	Tmem182	transmembrane protein 182	-3.84775	2.92243e-25	5.55679e-23
ENSMUSG00000039676	Capsl	calcyphosine-like	2.87934	2.26964e-24	3.97485e-22		ENSMUSG00000097307	Gm26834	predicted gene, 26834	-3.81719	3.95327e-44	1.94881e-41
ENSMUSG00000037440	Vnn1	vanin 1	2.87249	2.5997e-20	3.17449e-18		ENSMUSG00000074217	2210011C24Rik	RIKEN cDNA 2210011C24 gene	-3.70346	3.31673e-25	6.21771e-23
ENSMUSG00000006270	Vax1	ventral anterior homeobox 1	2.83131	1.50164e-28	3.38759e-26		ENSMUSG00000026830	Ermn	ermin, ERM-like protein	-3.69485	5.60644e-19	6.16708e-17
ENSMUSG00000033220	Rac2	Rac family small GTPase 2	2.81073	9.76116e-14	5.957e-12		ENSMUSG00000066129	Kndc1	kinase non-catalytic C-lobe domain (KIND) containing 1	-3.66794	2.22247e-65	2.11294e-62
ENSMUSG00000028031	Dkk2	dickkopf WNT signaling pathway inhibitor 2	2.7946	1.80409e-30	4.66261e-28		ENSMUSG00000041607	Mbp	myelin basic protein	-3.6615	9.83281e-50	6.38413e-47
ENSMUSG00000026043	Col3a1	collagen, type III, alpha 1	2.77487	1.22632e-17	1.21355e-15		ENSMUSG00000086384	Banf2os	barrier to autointegration factor 2, opposite strand	-3.58295	5.43862e-18	5.5898e-16
ENSMUSG00000048636	A730049H05Rik	RIKEN cDNA A730049H05 gene	2.76348	2.75262e-17	2.57105e-15		ENSMUSG00000074758	Gm5535	predicted gene 5535	-3.54677	6.6007e-21	8.65569e-19
ENSMUSG00000054675	Tmem119	transmembrane protein 119	2.74421	9.77915e-14	5.957e-12		ENSMUSG00000022129	Dct	dopachrome tautomerase	-3.47801	6.26187e-15	4.51737e-13
ENSMUSG00000036887	C1qa	complement component 1, q subcomponent, alpha polypeptide	2.73286	1.21664e-11	5.66208e-10		ENSMUSG00000117251	Gm49891	predicted gene, 49891	-3.3072	1.10646e-17	1.09903e-15
ENSMUSG00000091243	Vgll3	vestigial like family member 3	2.71538	1.76097e-39	6.89367e-37		ENSMUSG00000040298	Btbd16	BTB (POZ) domain containing 16	-3.25659	2.48414e-21	3.39117e-19
ENSMUSG00000103308	Gm37800	predicted gene, 37800	2.70197	6.73744e-12	3.23737e-10		ENSMUSG00000000125	Wnt3	wingless-type MMTV integration site family, member 3	-3.22571	1.98043e-75	4.0553e-72
ENSMUSG00000029484	Anxa3	annexin A3	2.67673	2.80886e-16	2.34395e-14		ENSMUSG00000111219	Gm38642	predicted gene, 38642	-3.22426	6.96218e-13	3.8213e-11
ENSMUSG00000003283	Hck	hemopoietic cell kinase	2.67478	7.6881e-14	4.74843e-12		ENSMUSG00000022602	Arc	activity regulated cytoskeletal-associated protein	-3.20799	2.99387e-76	6.64141e-73
ENSMUSG00000074743	Thbd	thrombomodulin	2.66552	6.31773e-13	3.49642e-11		ENSMUSG00000063652	Slc22a21	solute carrier family 22 (organic cation transporter), member 21	-3.20692	6.06517e-71	8.49762e-68
ENSMUSG00000034384	Barhl2	BarH like homeobox 2	2.65521	1.36475e-28	3.1051e-26		ENSMUSG00000037295	Ldlrap1	low density lipoprotein receptor adaptor protein 1	-3.20081	5.07289e-57	3.97177e-54
ENSMUSG00000021876	Rnase4	ribonuclease, RNase A family 4	2.6422	1.6082e-14	1.08656e-12		ENSMUSG00000006403	Adamts4	a disintegrin-like and metallopeptidase (reprolysin type) with thrombospondin type 1 motif, 4	-3.19711	5.02356e-43	2.22879e-40
ENSMUSG00000032085	Tagln	transgelin	2.64075	5.65561e-18	5.79048e-16		ENSMUSG00000085881	Gm15912	predicted gene 15912	-3.1279	6.11158e-30	1.479e-27
ENSMUSG00000019929	Dcn	decorin	2.6	4.80927e-13	2.70661e-11		ENSMUSG00000035441	Myo1d	myosin ID	-3.12016	5.6518e-67	6.01804e-64
ENSMUSG00000024659	Anxa1	annexin A1	2.57354	2.65334e-20	3.2252e-18		ENSMUSG00000006469	Slc34a3	solute carrier family 34 (sodium phosphate), member 3	-3.09383	1.56364e-22	2.33843e-20
ENSMUSG00000015843	Rxrg	retinoid X receptor gamma	2.5514	8.61612e-33	2.60638e-30		ENSMUSG00000039529	Atp8b1	ATPase, class I, type 8B, member 1	-3.0528	1.36951e-20	1.74433e-18
ENSMUSG00000057074	Ces1g	carboxylesterase 1G	2.52391	1.89832e-13	1.12797e-11		ENSMUSG00000036634	Mag	myelin-associated glycoprotein	-3.03169	4.3709e-48	2.70589e-45
ENSMUSG00000045655	Fam216b	family with sequence similarity 216, member B	2.5048	4.39636e-17	4.03556e-15		ENSMUSG00000048782	Insc	INSC spindle orientation adaptor protein	-3.00334	2.31204e-30	5.81461e-28
ENSMUSG00000013584	Aldh1a2	aldehyde dehydrogenase family 1, subfamily A2	2.45593	1.05566e-14	7.33727e-13		ENSMUSG00000091712	Sec14l5	SEC14-like lipid binding 5	-2.99656	6.21249e-40	2.5057e-37
ENSMUSG00000001349	Cnn1	calponin 1	2.4319	5.28319e-14	3.34058e-12		ENSMUSG00000045917	Tmem268	transmembrane protein 268	-2.99259	2.88366e-33	9.24855e-31
ENSMUSG00000056888	Glipr1	GLI pathogenesis-related 1 (glioma)	2.4069	5.24972e-08	1.41159e-06		ENSMUSG00000020486	Sept4	septin 4	-2.98447	1.02612e-24	1.80897e-22
ENSMUSG00000032744	Heyl	hairy/enhancer-of-split related with YRPW motif-like	2.39788	9.7383e-14	5.957e-12		ENSMUSG00000047797	Gjb1	gap junction protein, beta 1	-2.9734	1.67646e-31	4.64868e-29
ENSMUSG00000032419	Tbx18	T-box18	2.3898	3.55807e-15	2.59496e-13		ENSMUSG00000017868	Sgk2	serum/glucocorticoid regulated kinase 2	-2.9622	8.27231e-25	1.47791e-22
ENSMUSG00000033715	Akr1c14	aldo-keto reductase family 1, member C14	2.38558	5.92429e-09	1.88868e-07		ENSMUSG00000055561	Spink5	serine peptidase inhibitor, Kazal type 5	-2.95941	6.21057e-15	4.49254e-13
ENSMUSG00000040552	C3ar1	complement component 3a receptor 1	2.38185	3.25691e-09	1.08238e-07		ENSMUSG00000039904	Gpr37	G protein-coupled receptor 37	-2.95749	4.27624e-45	2.18911e-42
ENSMUSG00000020904	Cfap52	cilia and flagella associated protein 52	2.3767	7.38657e-23	1.14989e-20		ENSMUSG00000019996	Map7	microtubule-associated protein 7	-2.95088	4.03706e-69	4.47778e-66
ENSMUSG00000010136	Pifo	primary cilia formation	2.37545	2.37945e-12	1.20649e-10		ENSMUSG00000056856	Jakmip3	janus kinase and microtubule interacting protein 3	-2.91581	1.47832e-101	7.87059e-98
ENSMUSG00000050092	Sprr2b	small proline-rich protein 2B	2.36843	1.61064e-07	3.92631e-06		ENSMUSG00000116913	Gm49566	predicted gene, 49566	-2.91396	1.6326e-18	1.73147e-16
ENSMUSG00000033053	1700028P14Rik	RIKEN cDNA 1700028P14 gene	2.36578	2.41452e-09	8.26152e-08		ENSMUSG00000026418	Tnni1	troponin I, skeletal, slow 1	-2.8857	1.09692e-10	4.4512e-09
ENSMUSG00000000489	Pdgfb	platelet derived growth factor, B polypeptide	2.33967	5.43157e-17	4.93476e-15		ENSMUSG00000064325	Hhip	Hedgehog-interacting protein	-2.8547	9.9415e-81	2.64643e-77
ENSMUSG00000015854	Cd5l	CD5 antigen-like	2.33125	2.27786e-10	8.85204e-09		ENSMUSG00000032289	Thsd4	thrombospondin, type I, domain containing 4	-2.80179	1.9003e-57	1.53291e-54
ENSMUSG00000020053	Igf1	insulin-like growth factor 1	2.32966	5.5966e-19	6.16708e-17		ENSMUSG00000064147	Rab44	RAB44, member RAS oncogene family	-2.80086	2.84945e-35	1.02503e-32
ENSMUSG00000058914	C1qtnf3	C1q and tumor necrosis factor related protein 3	2.31047	7.64106e-09	2.393e-07		ENSMUSG00000018166	Erbb3	erb-b2 receptor tyrosine kinase 3	-2.78646	9.19795e-87	3.49785e-83
ENSMUSG00000045731	Pnoc	prepronociceptin	2.304	3.72454e-14	2.37763e-12		ENSMUSG00000086844	B230206H07Rik	RIKEN cDNA B230206H07 gene	-2.74895	7.75564e-51	5.29372e-48
ENSMUSG00000050295	Foxc1	forkhead box C1	2.30397	4.85957e-33	1.5219e-30		ENSMUSG00000020182	Ddc	dopa decarboxylase	-2.73768	3.8545e-20	4.6012e-18
ENSMUSG00000079419	Ms4a6c	membrane-spanning 4-domains, subfamily A, member 6C	2.30364	3.90219e-07	8.81801e-06		ENSMUSG00000041669	Prima1	proline rich membrane anchor 1	-2.70317	1.42043e-32	4.24852e-30
ENSMUSG00000048126	Col6a3	collagen, type VI, alpha 3	2.30055	2.31536e-30	5.81461e-28		ENSMUSG00000038925	E330034G19Rik	RIKEN cDNA E330034G19 gene	-2.7005	1.09489e-10	4.44975e-09
ENSMUSG00000001506	Col1a1	collagen, type I, alpha 1	2.29145	2.68336e-17	2.52406e-15		ENSMUSG00000102494	Gm36988	predicted gene, 36988	-2.69363	1.6548e-15	1.255e-13
ENSMUSG00000004730	Adgre1	adhesion G protein-coupled receptor E1	2.27443	6.06307e-09	1.92371e-07		ENSMUSG00000110500	Gm32568	predicted gene, 32568	-2.68353	1.98302e-09	6.87345e-08
ENSMUSG00000023992	Trem2	triggering receptor expressed on myeloid cells 2	2.27041	1.79599e-08	5.25953e-07		ENSMUSG00000054385	Ceacam2	carcinoembryonic antigen-related cell adhesion molecule 2	-2.67393	4.75838e-09	1.54097e-07
ENSMUSG00000024397	Aif1	allograft inflammatory factor 1	2.24563	4.81923e-07	1.06561e-05		ENSMUSG00000114163	Gm32296	predicted gene, 32296	-2.6553	1.63269e-23	2.69952e-21
ENSMUSG00000069516	Lyz2	lysozyme 2	2.23844	9.4395e-07	1.97237e-05		ENSMUSG00000067360	Pramel3	preferentially expressed antigen in melanoma-like 3	-2.63756	2.1553e-09	7.42226e-08
ENSMUSG00000035407	Kank4	KN motif and ankyrin repeat domains 4	2.23843	3.68441e-23	5.94418e-21		ENSMUSG00000027460	Angpt4	angiopoietin 4	-2.61985	1.67148e-09	5.88554e-08
ENSMUSG00000026679	Enkur	enkurin, TRPC channel interacting protein	2.2299	3.88041e-20	4.61145e-18		ENSMUSG00000003934	Efnb3	ephrin B3	-2.6134	9.72172e-120	1.29396e-115
ENSMUSG00000079022	Col22a1	collagen, type XXII, alpha 1	2.2216	1.60836e-16	1.37667e-14		ENSMUSG00000018427	Ypel2	yippee like 2	-2.5683	9.57588e-67	9.80423e-64
ENSMUSG00000026787	Gad2	glutamic acid decarboxylase 2	2.19414	7.47091e-14	4.62502e-12		ENSMUSG00000030747	Dgat2	diacylglycerol O-acyltransferase 2	-2.55299	5.91853e-72	8.75285e-69
ENSMUSG00000026890	Lhx6	LIM homeobox protein 6	2.18861	3.17952e-21	4.27469e-19		ENSMUSG00000108393	Gm32633	predicted gene, 32633	-2.54342	1.93154e-13	1.14261e-11
ENSMUSG00000036446	Lum	lumican	2.18559	8.02018e-19	8.67874e-17		ENSMUSG00000049560	Defb20	defensin beta 20	-2.53401	3.34351e-08	9.31795e-07
ENSMUSG00000110332	Gm19935	predicted gene, 19935	2.17118	9.60729e-09	2.98072e-07		ENSMUSG00000026435	Slc45a3	solute carrier family 45, member 3	-2.5265	9.28801e-15	6.48942e-13
ENSMUSG00000039552	Rsph4a	radial spoke head 4 homolog A (Chlamydomonas)	2.14774	5.68806e-16	4.60231e-14		ENSMUSG00000082079	Dnmt3c	DNA methyltransferase 3C	-2.52617	2.20056e-11	9.81223e-10
ENSMUSG00000037318	Traf3ip3	TRAF3 interacting protein 3	2.14392	5.36102e-12	2.62819e-10		ENSMUSG00000032554	Trf	transferrin	-2.5256	1.38716e-31	3.88698e-29
ENSMUSG00000038048	Cntnap5c	contactin associated protein-like 5C	2.14368	1.18757e-12	6.2849e-11		ENSMUSG00000011148	Adssl1	adenylosuccinate synthetase like 1	-2.52292	1.01996e-24	1.80897e-22
ENSMUSG00000028139	Riiad1	regulatory subunit of type II PKA R-subunit (RIIa) domain containing 1	2.13514	5.47431e-10	2.05248e-08		ENSMUSG00000040605	Bace2	beta-site APP-cleaving enzyme 2	-2.52235	2.74458e-75	5.21862e-72
ENSMUSG00000112343	Sfta3-ps	surfactant associated 3, pseudogene	2.12867	8.60061e-36	3.22462e-33		ENSMUSG00000022742	Cpox	coproporphyrinogen oxidase	-2.50798	1.09753e-62	9.42458e-60
ENSMUSG00000039883	Lrrc17	leucine rich repeat containing 17	2.12413	1.84976e-09	6.47052e-08		ENSMUSG00000037469	Acp7	acid phosphatase 7, tartrate resistant	-2.5067	1.83644e-12	9.49242e-11
ENSMUSG00000017344	Vtn	vitronectin	2.11726	1.82708e-20	2.26218e-18		ENSMUSG00000032643	Fhl3	four and a half LIM domains 3	-2.50377	1.30454e-65	1.28618e-62
ENSMUSG00000002633	Shh	sonic hedgehog	2.11559	2.04047e-11	9.20634e-10		ENSMUSG00000031425	Plp1	proteolipid protein (myelin) 1	-2.50363	2.38181e-34	8.23425e-32
ENSMUSG00000028459	Cd72	CD72 antigen	2.11122	1.11035e-07	2.80698e-06		ENSMUSG00000025701	Alox5	arachidonate 5-lipoxygenase	-2.48412	6.93193e-18	7.01627e-16
ENSMUSG00000026288	Inpp5d	inositol polyphosphate-5-phosphatase D	2.10362	1.88133e-08	5.47248e-07		ENSMUSG00000032523	Hhatl	hedgehog acyltransferase-like	-2.47408	2.40167e-22	3.55181e-20
ENSMUSG00000075002	Gm813	predicted gene 813	2.0981	7.39266e-08	1.93101e-06		ENSMUSG00000027375	Mal	myelin and lymphocyte protein, T cell differentiation protein	-2.46008	1.33543e-20	1.7091e-18
ENSMUSG00000075027	4631405J19Rik	RIKEN cDNA 4631405J19 gene	2.08535	5.46726e-07	1.19431e-05		ENSMUSG00000071042	Rasgrp3	RAS, guanyl releasing protein 3	-2.45409	2.79232e-41	1.14356e-38
ENSMUSG00000025557	Slc15a1	solute carrier family 15 (oligopeptide transporter), member 1	2.08155	6.80891e-10	2.52794e-08		ENSMUSG00000040268	Plekha1	pleckstrin homology domain containing, family A (phosphoinositide binding specific) member 1	-2.44851	2.35269e-74	3.91429e-71
ENSMUSG00000028599	Tnfrsf1b	tumor necrosis factor receptor superfamily, member 1b	2.07442	2.38098e-06	4.47296e-05		ENSMUSG00000000791	Il12rb1	interleukin 12 receptor, beta 1	-2.44688	1.87825e-09	6.56155e-08
ENSMUSG00000091415	Ak9	adenylate kinase 9	2.06627	3.38708e-15	2.48191e-13		ENSMUSG00000038526	Car14	carbonic anhydrase 14	-2.44354	9.56189e-20	1.10189e-17
ENSMUSG00000038071	Npy6r	neuropeptide Y receptor Y6	2.06251	4.34198e-08	1.18913e-06		ENSMUSG00000033066	Gas7	growth arrest specific 7	-2.41896	1.13083e-105	1.00342e-101
ENSMUSG00000029661	Col1a2	collagen, type I, alpha 2	2.06143	1.03589e-14	7.21866e-13		ENSMUSG00000061451	Tmem151a	transmembrane protein 151A	-2.40171	7.28464e-24	1.22732e-21
ENSMUSG00000068196	Col8a1	collagen, type VIII, alpha 1	2.05754	2.9155e-16	2.42533e-14		ENSMUSG00000028680	Plk3	polo like kinase 3	-2.39008	1.39342e-51	9.76124e-49
ENSMUSG00000048096	Lmod1	leiomodin 1 (smooth muscle)	2.04546	1.70588e-17	1.65732e-15		ENSMUSG00000097494	4933406C10Rik	RIKEN cDNA 4933406C10 gene	-2.34863	8.51499e-19	9.17688e-17
ENSMUSG00000044811	Cd300c2	CD300C molecule 2	2.04338	2.17904e-06	4.1256e-05		ENSMUSG00000021338	Carmil1	capping protein regulator and myosin 1 linker 1	-2.34182	7.31647e-84	2.43456e-80
ENSMUSG00000020178	Adora2a	adenosine A2a receptor	2.0409	1.9618e-09	6.80876e-08		ENSMUSG00000073686	Gm10564	predicted gene 10564	-2.33178	2.38994e-13	1.40133e-11
ENSMUSG00000025491	Ifitm1	interferon induced transmembrane protein 1	2.03936	1.41148e-08	4.2456e-07		ENSMUSG00000020154	Ptprb	protein tyrosine phosphatase, receptor type, B	-2.32965	4.6855e-23	7.51374e-21
ENSMUSG00000026649	Cfap126	cilia and flagella associated protein 126	2.03436	4.05584e-17	3.74883e-15		ENSMUSG00000029490	Mfsd7a	major facilitator superfamily domain containing 7A	-2.32318	3.82676e-19	4.33482e-17
ENSMUSG00000052353	Cemip	cell migration inducing protein, hyaluronan binding	2.03347	5.53094e-29	1.26926e-26		ENSMUSG00000020099	Unc5b	unc-5 netrin receptor B	-2.31329	3.94807e-28	8.75814e-26
ENSMUSG00000031786	Drc7	dynein regulatory complex subunit 7	2.01884	5.01832e-10	1.89218e-08		ENSMUSG00000114028	9630002D21Rik	RIKEN cDNA 9630002D21 gene	-2.3028	1.19085e-07	2.9878e-06
ENSMUSG00000047420	Fam180a	family with sequence similarity 180, member A	2.01581	2.50706e-06	4.68994e-05		ENSMUSG00000105843	Gm19439	predicted gene, 19439	-2.29857	1.88309e-08	5.47248e-07
ENSMUSG00000031871	Cdh5	cadherin 5	2.0149	2.40606e-07	5.7034e-06		ENSMUSG00000036158	Prickle1	prickle planar cell polarity protein 1	-2.2834	1.14895e-72	1.79913e-69
ENSMUSG00000000290	Itgb2	integrin beta 2	2.0053	1.52057e-06	3.01621e-05		ENSMUSG00000062391	4932435O22Rik	RIKEN cDNA 4932435O22 gene	-2.2711	6.83821e-15	4.8672e-13
ENSMUSG00000030708	Dnajb13	DnaJ heat shock protein family (Hsp40) member B13	2.00097	1.15123e-20	1.49491e-18		ENSMUSG00000029859	Epha1	Eph receptor A1	-2.26982	4.95325e-10	1.87029e-08
ENSMUSG00000042129	Rassf4	Ras association (RalGDS/AF-6) domain family member 4	1.99693	8.33627e-22	1.18669e-19		ENSMUSG00000060402	Chst8	carbohydrate sulfotransferase 8	-2.25276	2.92147e-18	3.04978e-16
ENSMUSG00000032246	Calml4	calmodulin-like 4	1.99667	2.04889e-12	1.04686e-10		ENSMUSG00000064293	Cntn4	contactin 4	-2.23175	8.70666e-21	1.13613e-18
ENSMUSG00000026875	Traf1	TNF receptor-associated factor 1	1.98998	6.56208e-12	3.16454e-10		ENSMUSG00000036528	Ppfibp2	PTPRF interacting protein, binding protein 2 (liprin beta 2)	-2.2255	4.34995e-25	7.98227e-23
ENSMUSG00000000682	Cd52	CD52 antigen	1.98369	1.18829e-05	0.000192644		ENSMUSG00000055415	Atp10b	ATPase, class V, type 10B	-2.22335	9.33826e-28	2.00471e-25
ENSMUSG00000032057	4833427G06Rik	RIKEN cDNA 4833427G06 gene	1.98305	1.10204e-06	2.26361e-05		ENSMUSG00000030917	Tmem159	transmembrane protein 159	-2.20998	1.49377e-43	6.85588e-41
ENSMUSG00000023484	Prph	peripherin	1.97337	2.46336e-13	1.4412e-11		ENSMUSG00000085834	Gm15622	predicted gene 15622	-2.19794	3.59603e-07	8.18173e-06
ENSMUSG00000031586	Rbpms	RNA binding protein gene with multiple splicing	1.97073	1.53472e-17	1.49649e-15		ENSMUSG00000022358	Fbxo32	F-box protein 32	-2.1826	6.9159e-23	1.08936e-20
ENSMUSG00000046192	Iqub	IQ motif and ubiquitin domain containing	1.97016	4.25557e-28	9.28551e-26		ENSMUSG00000107419	Gm38839	predicted gene, 38839	-2.17941	1.977e-06	3.77802e-05
ENSMUSG00000109143	Gm10046	predicted gene 10046	1.96422	7.00026e-11	2.92998e-09		ENSMUSG00000025383	Il23a	interleukin 23, alpha subunit p19	-2.17823	1.82986e-06	3.54518e-05
ENSMUSG00000041660	Bbox1	butyrobetaine (gamma), 2-oxoglutarate dioxygenase 1 (gamma-butyrobetaine hydroxylase)	1.95825	5.36404e-07	1.17427e-05		ENSMUSG00000094732	1500015L24Rik	RIKEN cDNA 1500015L24 gene	-2.17812	7.28905e-09	2.28814e-07
ENSMUSG00000033063	Cntnap3	contactin associated protein-like 3	1.95782	1.71637e-08	5.04861e-07		ENSMUSG00000028698	Pik3r3	phosphoinositide-3-kinase regulatory subunit 3	-2.17691	2.10003e-47	1.21528e-44
ENSMUSG00000024529	Lox	lysyl oxidase	1.95773	9.1214e-13	4.9352e-11		ENSMUSG00000022408	Fam83f	family with sequence similarity 83, member F	-2.16613	8.35932e-08	2.16464e-06
ENSMUSG00000044303	Cdkn2a	cyclin dependent kinase inhibitor 2A	1.9507	8.04086e-10	2.96055e-08		ENSMUSG00000080768	Gm12219	predicted gene 12219	-2.16555	1.0013e-07	2.55557e-06
ENSMUSG00000037683	Armc3	armadillo repeat containing 3	1.94919	1.6618e-16	1.41332e-14		ENSMUSG00000041205	Map6d1	MAP6 domain containing 1	-2.14776	2.7252e-15	2.02075e-13
ENSMUSG00000034936	Arl4d	ADP-ribosylation factor-like 4D	1.93438	2.93289e-13	1.6899e-11		ENSMUSG00000024053	Emilin2	elastin microfibril interfacer 2	-2.14418	2.22631e-10	8.68977e-09
ENSMUSG00000062778	Chia1	chitinase, acidic 1	1.93264	1.72771e-06	3.38174e-05		ENSMUSG00000045034	Ankrd34b	ankyrin repeat domain 34B	-2.1425	4.13191e-21	5.52721e-19
ENSMUSG00000049154	Fam183b	family with sequence similarity 183, member B	1.92604	3.8891e-09	1.27497e-07		ENSMUSG00000098973	Mir6236	microRNA 6236	-2.13794	1.73432e-06	3.39219e-05
ENSMUSG00000053161	Daw1	dynein assembly factor with WDR repeat domains 1	1.92526	4.24295e-08	1.16441e-06		ENSMUSG00000030256	Bhlhe41	basic helix-loop-helix family, member e41	-2.13707	1.9611e-42	8.28641e-40
ENSMUSG00000021090	Lrrc9	leucine rich repeat containing 9	1.92382	6.64896e-14	4.14509e-12		ENSMUSG00000025880	Smad7	SMAD family member 7	-2.12594	2.89644e-30	7.13918e-28
ENSMUSG00000017897	Eya2	EYA transcriptional coactivator and phosphatase 2	1.92104	7.7582e-09	2.42683e-07		ENSMUSG00000079235	Ccdc13	coiled-coil domain containing 13	-2.10726	2.23156e-20	2.7502e-18
ENSMUSG00000001435	Col18a1	collagen, type XVIII, alpha 1	1.92061	3.65682e-13	2.08001e-11		ENSMUSG00000034918	Cdhr2	cadherin-related family member 2	-2.10514	2.28936e-11	1.01741e-09
ENSMUSG00000036006	Ripor2	RHO family interacting cell polarization regulator 2	1.91248	1.88895e-23	3.0849e-21		ENSMUSG00000032556	Bfsp2	beaded filament structural protein 2, phakinin	-2.1046	7.08142e-13	3.87876e-11
ENSMUSG00000026546	Cfap45	cilia and flagella associated protein 45	1.90808	3.70353e-12	1.84622e-10		ENSMUSG00000040728	Esrp1	epithelial splicing regulatory protein 1	-2.08835	1.57612e-07	3.85273e-06
ENSMUSG00000058715	Fcer1g	Fc receptor, IgE, high affinity I, gamma polypeptide	1.90587	5.30327e-07	1.16288e-05		ENSMUSG00000116686	Gm49681	predicted gene, 49681	-2.08054	1.34245e-06	2.69909e-05
ENSMUSG00000027820	Mme	membrane metallo endopeptidase	1.90454	5.43646e-20	6.40348e-18		ENSMUSG00000027674	Pex5l	peroxisomal biogenesis factor 5-like	-2.07974	1.86934e-41	7.77527e-39
ENSMUSG00000036412	Arsi	arylsulfatase i	1.90133	2.65576e-12	1.33895e-10		ENSMUSG00000029622	Arpc1b	actin related protein 2/3 complex, subunit 1B	-2.07647	2.05037e-33	6.82261e-31
ENSMUSG00000055775	Myh8	myosin, heavy polypeptide 8, skeletal muscle, perinatal	1.89954	6.28985e-18	6.41517e-16		ENSMUSG00000100837	1700063D05Rik	RIKEN cDNA 1700063D05 gene	-2.07531	1.11007e-07	2.80698e-06
ENSMUSG00000026365	Cfh	complement component factor h	1.89875	1.80324e-09	6.33274e-08		ENSMUSG00000026421	Csrp1	cysteine and glycine-rich protein 1	-2.07505	5.6316e-17	5.09909e-15
ENSMUSG00000030717	Nupr1	nuclear protein transcription regulator 1	1.89195	6.88479e-10	2.55255e-08		ENSMUSG00000022853	Ehhadh	enoyl-Coenzyme A, hydratase/3-hydroxyacyl Coenzyme A dehydrogenase	-2.0674	5.13661e-18	5.29987e-16
ENSMUSG00000040274	Cdk6	cyclin-dependent kinase 6	1.88964	3.20506e-29	7.41901e-27		ENSMUSG00000039911	Spsb1	splA/ryanodine receptor domain and SOCS box containing 1	-2.05959	2.23416e-34	7.82543e-32
ENSMUSG00000002900	Lamb1	laminin B1	1.88632	1.17806e-14	8.12435e-13		ENSMUSG00000102498	Gm19445	predicted gene, 19445	-2.05536	2.55655e-07	6.02792e-06
ENSMUSG00000040747	Cd53	CD53 antigen	1.88611	1.27488e-05	0.000205556		ENSMUSG00000029055	Plch2	phospholipase C, eta 2	-2.04478	2.24349e-12	1.13973e-10
ENSMUSG00000049107	Ntf3	neurotrophin 3	1.88116	6.93797e-06	0.000118771		ENSMUSG00000047976	Kcna1	potassium voltage-gated channel, shaker-related subfamily, member 1	-2.03798	3.43724e-49	2.17856e-46
ENSMUSG00000078302	Foxd1	forkhead box D1	1.87577	6.55469e-08	1.73273e-06		ENSMUSG00000017412	Cacnb4	calcium channel, voltage-dependent, beta 4 subunit	-2.03498	4.5197e-24	7.76223e-22
ENSMUSG00000068859	Sp9	trans-acting transcription factor 9	1.8755	2.74384e-17	2.57105e-15		ENSMUSG00000048992	Prss32	protease, serine 32	-2.03135	2.02797e-08	5.86788e-07
ENSMUSG00000067780	Pi15	peptidase inhibitor 15	1.87292	7.77895e-16	6.14468e-14		ENSMUSG00000060716	Plekhh1	pleckstrin homology domain containing, family H (with MyTH4 domain) member 1	-2.02801	3.70044e-75	6.56704e-72
ENSMUSG00000020123	Avpr1a	arginine vasopressin receptor 1A	1.86701	1.5853e-06	3.13293e-05		ENSMUSG00000086860	Gm1720	predicted gene 1720	-2.02219	8.95483e-09	2.78478e-07
ENSMUSG00000026390	Marco	macrophage receptor with collagenous structure	1.8657	1.00349e-05	0.00016561		ENSMUSG00000042662	Dusp15	dual specificity phosphatase-like 15	-2.0205	8.22158e-46	4.55955e-43
ENSMUSG00000027070	Lrp2	low density lipoprotein receptor-related protein 2	1.85674	6.86695e-15	4.87462e-13		ENSMUSG00000034923	Ly6g6f	lymphocyte antigen 6 complex, locus G6F	-2.01815	1.44664e-18	1.54038e-16
ENSMUSG00000049148	Plcxd3	phosphatidylinositol-specific phospholipase C, X domain containing 3	1.85232	8.76368e-11	3.62814e-09		ENSMUSG00000021822	Plau	plasminogen activator, urokinase	-1.99972	7.83624e-15	5.50398e-13
ENSMUSG00000050963	Kcns2	K+ voltage-gated channel, subfamily S, 2	1.84229	1.66784e-08	4.93311e-07		ENSMUSG00000079304	Tex52	testis expressed 52	-1.99945	2.57338e-13	1.49245e-11
ENSMUSG00000042707	Dnali1	dynein, axonemal, light intermediate polypeptide 1	1.83968	7.04957e-16	5.5851e-14		ENSMUSG00000116793	Gm34256	predicted gene, 34256	-1.99533	1.47256e-12	7.71647e-11
ENSMUSG00000099907	Gm10421	predicted gene 10421	1.83934	1.34653e-06	2.70526e-05		ENSMUSG00000035413	Tmem98	transmembrane protein 98	-1.99175	9.50137e-47	5.38142e-44
ENSMUSG00000034116	Vav1	vav 1 oncogene	1.83753	1.14587e-05	0.000186107		ENSMUSG00000112112	Gm48508	predicted gene, 48508	-1.9783	1.01261e-05	0.000166805
ENSMUSG00000001496	Nkx2-1	NK2 homeobox 1	1.83707	4.86031e-13	2.7181e-11		ENSMUSG00000029120	Ppp2r2c	protein phosphatase 2, regulatory subunit B, gamma	-1.96515	2.80907e-39	1.08373e-36
ENSMUSG00000031740	Mmp2	matrix metallopeptidase 2	1.82769	8.93197e-16	6.93204e-14		ENSMUSG00000074272	Ceacam1	carcinoembryonic antigen-related cell adhesion molecule 1	-1.95833	1.48078e-05	0.000235615
ENSMUSG00000021423	Ly86	lymphocyte antigen 86	1.82747	3.60974e-05	0.000523658		ENSMUSG00000107655	Gm44220	predicted gene, 44220	-1.95571	1.21836e-09	4.3651e-08
ENSMUSG00000035385	Ccl2	chemokine (C-C motif) ligand 2	1.82559	5.46907e-07	1.19431e-05		ENSMUSG00000026442	Nfasc	neurofascin	-1.95268	2.01254e-17	1.93021e-15
ENSMUSG00000011154	Cfap161	cilia and flagella associated protein 161	1.82468	6.43214e-06	0.000110753		ENSMUSG00000035093	Secisbp2l	SECIS binding protein 2-like	-1.9422	2.07103e-22	3.07994e-20
ENSMUSG00000024672	Ms4a7	membrane-spanning 4-domains, subfamily A, member 7	1.8243	7.24178e-05	0.000968128		ENSMUSG00000117864	Gm19500	predicted gene, 19500	-1.94057	1.03043e-06	2.12471e-05
ENSMUSG00000040026	Saa3	serum amyloid A 3	1.823	8.23509e-05	0.00108631		ENSMUSG00000117733	AC163347.1	novel transcript	-1.92924	4.45862e-06	7.97637e-05
ENSMUSG00000022783	Spag6l	sperm associated antigen 6-like	1.82099	2.31501e-10	8.98333e-09		ENSMUSG00000085331	Gm11274	predicted gene 11274	-1.92634	3.1775e-06	5.85364e-05
ENSMUSG00000093460	Six3os1	SIX homeobox 3, opposite strand 1	1.81801	6.57271e-17	5.911e-15		ENSMUSG00000115529	9630013A20Rik	RIKEN cDNA 9630013A20 gene	-1.91781	3.37623e-20	4.08524e-18
ENSMUSG00000004415	Col26a1	collagen, type XXVI, alpha 1	1.81632	4.06255e-30	9.92158e-28		ENSMUSG00000026657	Frmd4a	FERM domain containing 4A	-1.91065	4.59261e-44	2.18313e-41
ENSMUSG00000032291	Crabp1	cellular retinoic acid binding protein I	1.81445	1.65275e-15	1.255e-13		ENSMUSG00000040811	Eml2	echinoderm microtubule associated protein like 2	-1.90779	1.25675e-45	6.69093e-43
ENSMUSG00000005124	Ccn4	cellular communication network factor 4	1.8127	2.65251e-11	1.1671e-09		ENSMUSG00000037625	Cldn11	claudin 11	-1.9061	2.28133e-16	1.91574e-14
ENSMUSG00000027955	Gask1b	golgi associated kinase 1B	1.80843	5.01262e-12	2.47562e-10		ENSMUSG00000022132	Cldn10	claudin 10	-1.90477	6.80628e-20	7.94663e-18
ENSMUSG00000031355	Arhgap6	Rho GTPase activating protein 6	1.80716	5.82657e-10	2.17536e-08		ENSMUSG00000111679	Gm47063	predicted gene, 47063	-1.90471	3.65395e-05	0.000528919
ENSMUSG00000030220	Arhgdib	Rho, GDP dissociation inhibitor (GDI) beta	1.80489	4.28631e-07	9.60451e-06		ENSMUSG00000037996	Slc24a2	solute carrier family 24 (sodium/potassium/calcium exchanger), member 2	-1.89685	8.91845e-26	1.74566e-23
ENSMUSG00000024033	Rsph1	radial spoke head 1 homolog (Chlamydomonas)	1.80442	1.11798e-12	5.96734e-11		ENSMUSG00000020374	Rasgef1c	RasGEF domain family, member 1C	-1.89578	1.51985e-26	3.06503e-24
ENSMUSG00000025044	Msr1	macrophage scavenger receptor 1	1.80396	3.80981e-05	0.000549389		ENSMUSG00000027858	Tspan2	tetraspanin 2	-1.88771	1.103e-16	9.69042e-15
ENSMUSG00000024175	Tekt4	tektin 4	1.80296	1.08916e-07	2.76654e-06		ENSMUSG00000036944	Tmem71	transmembrane protein 71	-1.88173	1.18647e-07	2.97961e-06
ENSMUSG00000070880	Gad1	glutamate decarboxylase 1	1.79984	1.48446e-16	1.283e-14		ENSMUSG00000112234	Gm48427	predicted gene, 48427	-1.87422	1.17564e-13	7.1288e-12
ENSMUSG00000015133	Lrrk1	leucine-rich repeat kinase 1	1.79677	3.87159e-17	3.591e-15		ENSMUSG00000040624	Plekhg1	pleckstrin homology domain containing, family G (with RhoGef domain) member 1	-1.8661	2.6059e-103	1.73423e-99
ENSMUSG00000040181	Fmo1	flavin containing monooxygenase 1	1.79488	1.97002e-18	2.08103e-16		ENSMUSG00000087129	Gm16316	predicted gene 16316	-1.86403	2.8775e-05	0.000427212
ENSMUSG00000004665	Cnn2	calponin 2	1.78958	1.5222e-08	4.54271e-07		ENSMUSG00000043753	Dmrta1	doublesex and mab-3 related transcription factor like family A1	-1.85456	1.54888e-20	1.95408e-18
ENSMUSG00000032271	Nnmt	nicotinamide N-methyltransferase	1.78901	6.72115e-07	1.44989e-05		ENSMUSG00000103552	Gm38217	predicted gene, 38217	-1.85394	5.91903e-09	1.88868e-07
ENSMUSG00000037771	Slc32a1	solute carrier family 32 (GABA vesicular transporter), member 1	1.78833	8.52288e-14	5.22763e-12		ENSMUSG00000097617	Gm10687	predicted gene 10687	-1.85305	5.99729e-13	3.33294e-11
ENSMUSG00000056481	Cd248	CD248 antigen, endosialin	1.78615	7.437e-14	4.61475e-12		ENSMUSG00000037280	Galnt6	polypeptide N-acetylgalactosaminyltransferase 6	-1.85105	2.48922e-07	5.87959e-06
ENSMUSG00000021765	Fst	follistatin	1.78418	5.22539e-07	1.14674e-05		ENSMUSG00000026437	Cdk18	cyclin-dependent kinase 18	-1.84716	5.12451e-09	1.65151e-07
ENSMUSG00000020686	Gas2l2	growth arrest-specific 2 like 2	1.78198	3.03609e-06	5.61645e-05		ENSMUSG00000115012	9630009A06Rik	RIKEN cDNA 9630009A06 gene	-1.83722	1.50879e-10	5.96789e-09
ENSMUSG00000032500	Dclk3	doublecortin-like kinase 3	1.78024	3.26331e-11	1.41943e-09		ENSMUSG00000106071	Gm43826	predicted gene 43826	-1.83685	3.99385e-09	1.3077e-07
ENSMUSG00000052336	Cx3cr1	chemokine (C-X3-C motif) receptor 1	1.77991	1.80342e-05	0.000280249		ENSMUSG00000073413	Ly6g6d	lymphocyte antigen 6 complex, locus G6D	-1.83621	3.80851e-11	1.6485e-09
ENSMUSG00000015340	Cybb	cytochrome b-245, beta polypeptide	1.77872	2.92502e-05	0.000434025		ENSMUSG00000085987	Gm13403	predicted gene 13403	-1.83141	8.84685e-13	4.80619e-11
ENSMUSG00000073599	Ecscr	endothelial cell surface expressed chemotaxis and apoptosis regulator	1.77804	5.2317e-06	9.22303e-05		ENSMUSG00000024754	Cemip2	cell migration inducing hyaluronidase 2	-1.82962	5.33632e-14	3.36618e-12
ENSMUSG00000059173	Pde1a	phosphodiesterase 1A, calmodulin-dependent	1.77762	1.80654e-13	1.07584e-11		ENSMUSG00000112601	Gm47590	predicted gene, 47590	-1.82444	4.95446e-21	6.56158e-19
ENSMUSG00000026532	Spta1	spectrin alpha, erythrocytic 1	1.77613	6.85332e-13	3.76933e-11		ENSMUSG00000106396	Gm42902	predicted gene 42902	-1.81583	1.032e-07	2.62889e-06
ENSMUSG00000026395	Ptprc	protein tyrosine phosphatase, receptor type, C	1.77319	1.49124e-06	2.96024e-05		ENSMUSG00000054036	Olfr279	olfactory receptor 279	-1.81348	3.06065e-15	2.26226e-13
ENSMUSG00000027800	Tm4sf1	transmembrane 4 superfamily member 1	1.7725	1.39628e-07	3.45116e-06		ENSMUSG00000035930	Chst4	carbohydrate sulfotransferase 4	-1.81242	7.92831e-05	0.00104896
ENSMUSG00000034324	Tmem132c	transmembrane protein 132C	1.76877	1.18108e-10	4.76988e-09		ENSMUSG00000030219	Erp27	endoplasmic reticulum protein 27	-1.81239	1.65635e-05	0.000259976
ENSMUSG00000055078	Gabra5	gamma-aminobutyric acid (GABA) A receptor, subunit alpha 5	1.76666	1.23364e-09	4.41391e-08		ENSMUSG00000105677	Gm43328	predicted gene 43328	-1.80299	8.0886e-24	1.3542e-21
ENSMUSG00000030074	Gxylt2	glucoside xylosyltransferase 2	1.76561	1.75928e-14	1.18562e-12		ENSMUSG00000070644	Etnk2	ethanolamine kinase 2	-1.79714	3.11247e-15	2.28879e-13
ENSMUSG00000022805	Maats1	MYCBP-associated, testis expressed 1	1.76491	1.01234e-09	3.66148e-08		ENSMUSG00000028011	Tdo2	tryptophan 2,3-dioxygenase	-1.79289	4.95546e-06	8.78843e-05
ENSMUSG00000026840	Lamc3	laminin gamma 3	1.76115	4.09861e-09	1.33871e-07		ENSMUSG00000108750	Gm44750	predicted gene 44750	-1.79199	5.5175e-07	1.2039e-05
ENSMUSG00000071398	2410004P03Rik	RIKEN cDNA 2410004P03 gene	1.76006	2.18455e-11	9.7619e-10		ENSMUSG00000031523	Dlc1	deleted in liver cancer 1	-1.78452	1.91139e-33	6.44065e-31
ENSMUSG00000024677	Ms4a6b	membrane-spanning 4-domains, subfamily A, member 6B	1.75944	3.60932e-05	0.000523658		ENSMUSG00000027208	Fgf7	fibroblast growth factor 7	-1.782	6.56047e-10	2.44251e-08
ENSMUSG00000030921	Trim30a	tripartite motif-containing 30A	1.75605	2.14125e-06	4.06273e-05		ENSMUSG00000026944	Abca2	ATP-binding cassette, sub-family A (ABC1), member 2	-1.7777	9.07128e-23	1.3878e-20
ENSMUSG00000048387	Osr1	odd-skipped related transcription factor 1	1.75345	1.92622e-06	3.7049e-05		ENSMUSG00000074892	B3galt5	UDP-Gal:betaGlcNAc beta 1,3-galactosyltransferase, polypeptide 5	-1.77006	2.57673e-20	3.16095e-18
ENSMUSG00000066842	Hmcn1	hemicentin 1	1.74798	7.88943e-16	6.19518e-14		ENSMUSG00000043298	Smco3	single-pass membrane protein with coiled-coil domains 3	-1.76591	1.62145e-05	0.000254799
ENSMUSG00000001123	Lgals9	lectin, galactose binding, soluble 9	1.7475	1.389e-07	3.43955e-06		ENSMUSG00000035189	Ano4	anoctamin 4	-1.76129	1.81253e-53	1.34026e-50
ENSMUSG00000026399	Cd55	CD55 molecule, decay accelerating factor for complement	1.74612	4.51027e-08	1.2289e-06		ENSMUSG00000096751	Gm28373	predicted gene 28373	-1.75462	9.40561e-10	3.41579e-08
ENSMUSG00000038235	F11r	F11 receptor	1.74159	1.31554e-07	3.27593e-06		ENSMUSG00000043259	Fam13c	family with sequence similarity 13, member C	-1.74607	6.38636e-25	1.14868e-22
ENSMUSG00000017754	Pltp	phospholipid transfer protein	1.73034	4.56245e-15	3.31837e-13		ENSMUSG00000092242	Gm20515	predicted gene 20515	-1.74191	8.82299e-23	1.35762e-20
ENSMUSG00000021099	Six6	sine oculis-related homeobox 6	1.72925	2.37178e-06	4.45882e-05		ENSMUSG00000063531	Sema3e	sema domain, immunoglobulin domain (Ig), short basic domain, secreted, (semaphorin) 3E	-1.73682	6.42247e-14	4.03222e-12
ENSMUSG00000024401	Tnf	tumor necrosis factor	1.72608	0.000114214	0.00145126		ENSMUSG00000020331	Hcn2	hyperpolarization-activated, cyclic nucleotide-gated K+ 2	-1.73339	6.30713e-12	3.05821e-10
ENSMUSG00000006219	Fblim1	filamin binding LIM protein 1	1.72434	2.08025e-10	8.13159e-09		ENSMUSG00000043029	Trpv3	transient receptor potential cation channel, subfamily V, member 3	-1.73213	1.34013e-08	4.06725e-07
ENSMUSG00000000394	Gcg	glucagon	1.72355	0.000147688	0.00182519		ENSMUSG00000022091	Sorbs3	sorbin and SH3 domain containing 3	-1.73021	3.06798e-82	9.07442e-79
ENSMUSG00000025094	Slc18a2	solute carrier family 18 (vesicular monoamine), member 2	1.72216	4.18942e-07	9.40324e-06		ENSMUSG00000031775	Pllp	plasma membrane proteolipid	-1.72773	2.19144e-14	1.46206e-12
ENSMUSG00000048251	Bcl11b	B cell leukemia/lymphoma 11B	1.72125	6.41191e-31	1.68995e-28		ENSMUSG00000026483	Fam129a	family with sequence similarity 129, member A	-1.72697	2.91296e-22	4.2606e-20
ENSMUSG00000024107	Lhcgr	luteinizing hormone/choriogonadotropin receptor	1.71983	2.61173e-13	1.51139e-11		ENSMUSG00000010086	Rnf112	ring finger protein 112	-1.72463	7.03769e-23	1.10202e-20
ENSMUSG00000042306	S100a14	S100 calcium binding protein A14	1.71853	2.43917e-11	1.08038e-09		ENSMUSG00000085773	Gm16233	predicted gene 16233	-1.72284	0.000123591	0.00155924
ENSMUSG00000012428	Steap4	STEAP family member 4	1.71536	4.39628e-09	1.43067e-07		ENSMUSG00000046993	Gm5637	predicted pseudogene 5637	-1.72069	1.81742e-05	0.000282097
ENSMUSG00000041911	Dlx1	distal-less homeobox 1	1.71416	1.02485e-12	5.52257e-11		ENSMUSG00000089633	A230009B12Rik	RIKEN cDNA A230009B12 gene	-1.71654	7.3501e-12	3.51274e-10
ENSMUSG00000030107	Usp18	ubiquitin specific peptidase 18	1.7131	2.12919e-07	5.08333e-06		ENSMUSG00000109710	Gm4974	predicted gene 4974	-1.71528	0.000207494	0.00246915
ENSMUSG00000057722	Lepr	leptin receptor	1.71028	1.34167e-09	4.76838e-08		ENSMUSG00000030064	Frmd4b	FERM domain containing 4B	-1.71402	2.14436e-53	1.54278e-50
ENSMUSG00000031253	Srpx2	sushi-repeat-containing protein, X-linked 2	1.70835	2.53199e-05	0.000380585		ENSMUSG00000026475	Rgs16	regulator of G-protein signaling 16	-1.71286	6.61509e-22	9.51858e-20
ENSMUSG00000021565	Slc6a19	solute carrier family 6 (neurotransmitter transporter), member 19	1.70752	2.75942e-07	6.45648e-06		ENSMUSG00000078721	Fam205a1	family with sequence similarity 205, member A1	-1.71275	6.85569e-07	1.47447e-05
ENSMUSG00000066755	Tnfsf18	tumor necrosis factor (ligand) superfamily, member 18	1.70694	3.96689e-05	0.00056682		ENSMUSG00000030562	Nox4	NADPH oxidase 4	-1.71151	1.403e-12	7.36643e-11
ENSMUSG00000076617	Ighm	immunoglobulin heavy constant mu	1.70602	0.000201068	0.00239986		ENSMUSG00000103060	Gm36969	predicted gene, 36969	-1.71119	4.36826e-07	9.73928e-06
ENSMUSG00000032564	Cpne4	copine IV	1.70518	6.51002e-12	3.14513e-10		ENSMUSG00000104000	Gm38335	predicted gene, 38335	-1.71038	0.00020985	0.00249384
ENSMUSG00000021848	Otx2	orthodenticle homeobox 2	1.70248	2.51231e-22	3.69489e-20		ENSMUSG00000030616	Sytl2	synaptotagmin-like 2	-1.70434	1.06625e-14	7.39155e-13
ENSMUSG00000061353	Cxcl12	chemokine (C-X-C motif) ligand 12	1.70193	5.40542e-10	2.02951e-08		ENSMUSG00000040270	Bach2	BTB and CNC homology, basic leucine zipper transcription factor 2	-1.70037	5.43563e-33	1.66318e-30
ENSMUSG00000054459	Vsnl1	visinin-like 1	1.69816	2.83273e-07	6.6031e-06		ENSMUSG00000108790	Gm44806	predicted gene 44806	-1.6963	1.86992e-07	4.51699e-06
ENSMUSG00000027886	1700013F07Rik	RIKEN cDNA 1700013F07 gene	1.69295	4.94011e-05	0.000688512		ENSMUSG00000104150	Gm44573	predicted gene 44573	-1.69049	9.59694e-06	0.000159073
ENSMUSG00000027702	Lrrc34	leucine rich repeat containing 34	1.69244	6.63306e-07	1.43205e-05		ENSMUSG00000114994	Gm49097	predicted gene, 49097	-1.68723	0.000113829	0.00144844
ENSMUSG00000005397	Nid1	nidogen 1	1.69135	6.86611e-26	1.35389e-23		ENSMUSG00000042529	Kcnj12	potassium inwardly-rectifying channel, subfamily J, member 12	-1.68197	4.20101e-07	9.42131e-06
ENSMUSG00000019146	Cacng2	calcium channel, voltage-dependent, gamma subunit 2	1.68923	4.85708e-14	3.08581e-12		ENSMUSG00000029053	Prkcz	protein kinase C, zeta	-1.67791	2.01577e-17	1.93021e-15
ENSMUSG00000024030	Abcg1	ATP binding cassette subfamily G member 1	1.68922	2.0143e-12	1.03254e-10		ENSMUSG00000041930	Fam222a	family with sequence similarity 222, member A	-1.67586	1.17635e-12	6.25037e-11
ENSMUSG00000020848	Doc2b	double C2, beta	1.68775	4.78574e-07	1.05987e-05		ENSMUSG00000072662	Mansc4	MANSC domain containing 4	-1.67471	0.000167425	0.00204162
ENSMUSG00000028581	Laptm5	lysosomal-associated protein transmembrane 5	1.68557	8.22439e-06	0.000138565		ENSMUSG00000107498	Gm44240	predicted gene, 44240	-1.67329	4.47453e-07	9.96752e-06
ENSMUSG00000009772	Nuak2	NUAK family, SNF1-like kinase, 2	1.68238	2.30351e-17	2.19783e-15		ENSMUSG00000037386	Rims2	regulating synaptic membrane exocytosis 2	-1.67176	3.09503e-64	2.84102e-61
ENSMUSG00000067818	Myl9	myosin, light polypeptide 9, regulatory	1.68233	1.97423e-14	1.32045e-12		ENSMUSG00000031441	Atp11a	ATPase, class VI, type 11A	-1.66982	1.06722e-70	1.35283e-67
ENSMUSG00000063661	Krt73	keratin 73	1.68049	0.000134491	0.00168478		ENSMUSG00000005873	Reep5	receptor accessory protein 5	-1.66793	4.13212e-32	1.19562e-29
ENSMUSG00000092210	A930009A15Rik	RIKEN cDNA A930009A15 gene	1.67306	5.98754e-05	0.000812791		ENSMUSG00000105570	Gm42682	predicted gene 42682	-1.66307	0.000318136	0.00359304
ENSMUSG00000031750	Il34	interleukin 34	1.6722	1.4143e-05	0.00022639		ENSMUSG00000020435	Osbp2	oxysterol binding protein 2	-1.66087	1.4041e-16	1.22548e-14
ENSMUSG00000026950	Neb	nebulin	1.66729	7.86826e-14	4.84845e-12		ENSMUSG00000113630	4930404H11Rik	RIKEN cDNA 4930404H11 gene	-1.65911	0.000202035	0.00240741
ENSMUSG00000030350	Prmt8	protein arginine N-methyltransferase 8	1.66701	2.30414e-15	1.73266e-13		ENSMUSG00000021451	Sema4d	sema domain, immunoglobulin domain (Ig), transmembrane domain (TM) and short cytoplasmic domain, (semaphorin) 4D	-1.65179	7.34154e-13	4.01297e-11
ENSMUSG00000086496	Gm14204	predicted gene 14204	1.66461	5.51876e-09	1.76999e-07		ENSMUSG00000102953	Gm37019	predicted gene, 37019	-1.64874	2.15029e-06	4.07697e-05
ENSMUSG00000037362	Ccn3	cellular communication network factor 3	1.6613	6.22886e-11	2.61947e-09		ENSMUSG00000034317	Trim59	tripartite motif-containing 59	-1.64347	1.89555e-11	8.59619e-10
ENSMUSG00000041559	Fmod	fibromodulin	1.65868	2.82981e-05	0.000420601		ENSMUSG00000069920	B3gnt9	UDP-GlcNAc:betaGal beta-1,3-N-acetylglucosaminyltransferase 9	-1.64157	1.66436e-20	2.08005e-18
ENSMUSG00000072941	Sod3	superoxide dismutase 3, extracellular	1.65565	1.8052e-06	3.51018e-05		ENSMUSG00000024043	Arhgap28	Rho GTPase activating protein 28	-1.6379	1.40481e-18	1.50185e-16
ENSMUSG00000019767	Ccdc170	coiled-coil domain containing 170	1.65433	4.88125e-05	0.000681021		ENSMUSG00000073910	Mob3b	MOB kinase activator 3B	-1.63686	3.28662e-09	1.08954e-07
ENSMUSG00000038402	Foxf2	forkhead box F2	1.65202	2.2964e-05	0.000349515		ENSMUSG00000090257	Gm4524	predicted gene 4524	-1.63192	0.000425869	0.00462719
ENSMUSG00000069132	Nxph2	neurexophilin 2	1.65197	0.000213366	0.00252998		ENSMUSG00000038668	Lpar1	lysophosphatidic acid receptor 1	-1.6317	4.03509e-28	8.8772e-26
ENSMUSG00000051998	Lax1	lymphocyte transmembrane adaptor 1	1.65064	0.0002155	0.00254961		ENSMUSG00000108264	Gm20371	predicted gene, 20371	-1.6289	9.61629e-05	0.00124628
ENSMUSG00000018604	Tbx3	T-box 3	1.64858	2.20819e-06	4.17783e-05		ENSMUSG00000022090	Pdlim2	PDZ and LIM domain 2	-1.62175	1.63143e-06	3.21932e-05
ENSMUSG00000004872	Pax3	paired box 3	1.64165	1.74719e-05	0.000272627		ENSMUSG00000026675	Hsd17b7	hydroxysteroid (17-beta) dehydrogenase 7	-1.61995	1.3757e-35	5.0166e-33
ENSMUSG00000045573	Penk	preproenkephalin	1.64031	4.86795e-07	1.0745e-05		ENSMUSG00000029727	Cyp3a13	cytochrome P450, family 3, subfamily a, polypeptide 13	-1.6188	2.09393e-05	0.000320531
ENSMUSG00000029695	Aass	aminoadipate-semialdehyde synthase	1.64024	2.01698e-12	1.03254e-10		ENSMUSG00000106341	Gm43330	predicted gene 43330	-1.61676	8.39029e-10	3.06799e-08
ENSMUSG00000035004	Igsf6	immunoglobulin superfamily, member 6	1.63871	0.000296775	0.00338243		ENSMUSG00000035891	Cerk	ceramide kinase	-1.61659	6.84414e-48	4.14071e-45
ENSMUSG00000024517	Grp	gastrin releasing peptide	1.63715	1.53451e-05	0.000243146		ENSMUSG00000102145	Gm38056	predicted gene, 38056	-1.61457	2.79372e-10	1.07469e-08
ENSMUSG00000021390	Ogn	osteoglycin	1.63569	1.59683e-08	4.74416e-07		ENSMUSG00000108751	Gm45217	predicted gene 45217	-1.6116	0.000404015	0.00442224
ENSMUSG00000042596	Tfap2d	transcription factor AP-2, delta	1.63497	7.04178e-05	0.000945773		ENSMUSG00000102721	A630081D01Rik	RIKEN cDNA A630081D01 gene	-1.61137	4.80143e-05	0.000670941
ENSMUSG00000006488	Prl7a1	prolactin family 7, subfamily a, member 1	1.63468	0.000229694	0.00269596		ENSMUSG00000043456	Zfp536	zinc finger protein 536	-1.6107	8.69151e-23	1.34516e-20
ENSMUSG00000033453	Adamts15	a disintegrin-like and metallopeptidase (reprolysin type) with thrombospondin type 1 motif, 15	1.63358	2.29606e-09	7.88658e-08		ENSMUSG00000106317	Gm43848	predicted gene 43848	-1.60846	5.80836e-12	2.83704e-10
ENSMUSG00000010797	Wnt2	wingless-type MMTV integration site family, member 2	1.63354	0.00025849	0.00299044		ENSMUSG00000029270	Dipk1a	divergent protein kinase domain 1A	-1.608	1.1186e-12	5.96734e-11
ENSMUSG00000035041	Creb3l3	cAMP responsive element binding protein 3-like 3	1.63313	0.00021451	0.00254015		ENSMUSG00000056738	A730036I17Rik	RIKEN cDNA A730036I17 gene	-1.60719	3.19237e-08	8.93594e-07
ENSMUSG00000006445	Epha2	Eph receptor A2	1.62998	1.28921e-06	2.60188e-05		ENSMUSG00000086108	Gm5602	predicted gene 5602	-1.60536	1.32878e-11	6.1624e-10
ENSMUSG00000051906	Cd209f	CD209f antigen	1.62962	0.000427733	0.00464177		ENSMUSG00000056755	Grm7	glutamate receptor, metabotropic 7	-1.60531	6.89908e-08	1.82015e-06
ENSMUSG00000057836	Xlr3a	X-linked lymphocyte-regulated 3A	1.62928	9.39203e-05	0.001219		ENSMUSG00000109701	Gm32531	predicted gene, 32531	-1.60527	5.40144e-06	9.48458e-05
ENSMUSG00000034098	Fstl5	follistatin-like 5	1.6283	1.93701e-30	4.95799e-28		ENSMUSG00000016356	Col20a1	collagen, type XX, alpha 1	-1.59453	1.41253e-07	3.48162e-06
ENSMUSG00000042745	Id1	inhibitor of DNA binding 1, HLH protein	1.62199	3.37763e-24	5.87664e-22		ENSMUSG00000103824	Gm38177	predicted gene, 38177	-1.59029	2.48424e-06	4.6538e-05
ENSMUSG00000060176	Kif27	kinesin family member 27	1.62154	1.14404e-18	1.22799e-16		ENSMUSG00000051586	Mical3	microtubule associated monooxygenase, calponin and LIM domain containing 3	-1.58635	7.9246e-18	7.96048e-16
ENSMUSG00000042845	Wfdc12	WAP four-disulfide core domain 12	1.61897	0.000464452	0.00495937		ENSMUSG00000058070	Eml1	echinoderm microtubule associated protein like 1	-1.58564	6.44925e-08	1.71166e-06
ENSMUSG00000020799	Tekt1	tektin 1	1.61421	1.23573e-09	4.41546e-08		ENSMUSG00000106961	Gm43128	predicted gene 43128	-1.58543	5.05125e-07	1.11128e-05
ENSMUSG00000041710	Trpc5	transient receptor potential cation channel, subfamily C, member 5	1.60952	3.2739e-05	0.000480967		ENSMUSG00000035910	Dcdc2a	doublecortin domain containing 2a	-1.58196	3.78424e-32	1.107e-29
ENSMUSG00000074971	Fibin	fin bud initiation factor homolog (zebrafish)	1.60431	3.39886e-07	7.79307e-06		ENSMUSG00000104910	Gm43331	predicted gene 43331	-1.58049	6.18523e-12	3.01007e-10
ENSMUSG00000078190	Dnm3os	dynamin 3, opposite strand	1.6042	1.02449e-06	2.11621e-05		ENSMUSG00000026514	Cnih3	cornichon family AMPA receptor auxiliary protein 3	-1.57749	4.12899e-25	7.63291e-23
ENSMUSG00000070942	Il1rl2	interleukin 1 receptor-like 2	1.60196	3.91845e-05	0.000561708		ENSMUSG00000025586	Cpeb1	cytoplasmic polyadenylation element binding protein 1	-1.57511	2.46462e-21	3.38186e-19
ENSMUSG00000078920	Ifi47	interferon gamma inducible protein 47	1.60171	3.58453e-05	0.000521137		ENSMUSG00000033373	Fntb	farnesyltransferase, CAAX box, beta	-1.57291	2.27734e-31	6.24977e-29
ENSMUSG00000021613	Hapln1	hyaluronan and proteoglycan link protein 1	1.5954	2.21644e-05	0.000337925		ENSMUSG00000057963	Itpk1	inositol 1,3,4-triphosphate 5/6 kinase	-1.57096	2.00338e-63	1.77766e-60
ENSMUSG00000047735	Samd9l	sterile alpha motif domain containing 9-like	1.58985	1.72111e-08	5.05696e-07		ENSMUSG00000006651	Aplp1	amyloid beta (A4) precursor-like protein 1	-1.56228	3.26276e-11	1.41943e-09
ENSMUSG00000036103	Colec12	collectin sub-family member 12	1.5862	5.93856e-16	4.79044e-14		ENSMUSG00000045664	Cdc42ep2	CDC42 effector protein (Rho GTPase binding) 2	-1.55748	1.06467e-25	2.06872e-23
ENSMUSG00000031488	Rab11fip1	RAB11 family interacting protein 1 (class I)	1.58506	3.39375e-15	2.48191e-13		ENSMUSG00000066438	Plekhd1	pleckstrin homology domain containing, family D (with coiled-coil domains) member 1	-1.55397	3.33801e-06	6.1239e-05
ENSMUSG00000074852	Hpse2	heparanase 2	1.58187	4.17944e-05	0.000592736		ENSMUSG00000032135	Mcam	melanoma cell adhesion molecule	-1.55335	1.16113e-30	3.03033e-28
ENSMUSG00000043099	Hic1	hypermethylated in cancer 1	1.58146	3.99118e-07	9.00383e-06		ENSMUSG00000089983	2010320O07Rik	RIKEN cDNA 2010320O07 gene	-1.55151	2.28012e-07	5.41935e-06
ENSMUSG00000049537	Tecrl	trans-2,3-enoyl-CoA reductase-like	1.57413	2.39206e-05	0.000361594		ENSMUSG00000022061	Nkx3-1	NK3 homeobox 1	-1.54878	0.000103505	0.00132594
ENSMUSG00000041548	Hspb8	heat shock protein 8	1.5741	1.42379e-38	5.41448e-36		ENSMUSG00000026347	Tmem163	transmembrane protein 163	-1.54795	5.42333e-06	9.50421e-05
ENSMUSG00000050122	Vwa3b	von Willebrand factor A domain containing 3B	1.57292	1.83146e-06	3.54571e-05		ENSMUSG00000097194	9330175E14Rik	RIKEN cDNA 9330175E14 gene	-1.54076	2.36656e-05	0.000358507
ENSMUSG00000109121	Gm44644	predicted gene 44644	1.57249	7.08866e-06	0.000121039		ENSMUSG00000070424	Art5	ADP-ribosyltransferase 5	-1.5389	0.000690166	0.00702302
ENSMUSG00000102692	Dchs2	dachsous cadherin related 2	1.57244	1.04416e-11	4.90221e-10		ENSMUSG00000033032	Afap1l1	actin filament associated protein 1-like 1	-1.53808	1.37474e-08	4.14858e-07
ENSMUSG00000060268	Armh1	armadillo-like helical domain containing 1	1.57195	2.44029e-05	0.00036784		ENSMUSG00000025068	Gsto1	glutathione S-transferase omega 1	-1.53804	4.74496e-21	6.31554e-19
ENSMUSG00000045394	Epcam	epithelial cell adhesion molecule	1.57175	4.33971e-06	7.77934e-05		ENSMUSG00000115186	Gm49417	predicted gene, 49417	-1.53744	4.50911e-05	0.000632416
ENSMUSG00000087236	Kif28	kinesin family member 28	1.57147	4.08686e-06	7.39078e-05		ENSMUSG00000108572	Gm44883	predicted gene 44883	-1.53613	3.24088e-06	5.96214e-05
ENSMUSG00000028464	Tpm2	tropomyosin 2, beta	1.56747	6.35723e-13	3.51098e-11		ENSMUSG00000045667	Smtnl2	smoothelin-like 2	-1.53294	6.00894e-09	1.90881e-07
ENSMUSG00000031489	Adrb3	adrenergic receptor, beta 3	1.56491	0.000176391	0.00213822		ENSMUSG00000027669	Gnb4	guanine nucleotide binding protein (G protein), beta 4	-1.53194	6.41452e-14	4.03222e-12
ENSMUSG00000043388	Tmem130	transmembrane protein 130	1.56461	1.47582e-14	1.00476e-12		ENSMUSG00000065600	Mir338	microRNA 338	-1.53056	1.35704e-08	4.10039e-07
ENSMUSG00000035799	Twist1	twist basic helix-loop-helix transcription factor 1	1.5645	1.33216e-05	0.000213885		ENSMUSG00000073982	Rhog	ras homolog family member G	-1.52981	5.95388e-23	9.43407e-21
ENSMUSG00000048834	Vstm2a	V-set and transmembrane domain containing 2A	1.56326	1.071e-10	4.3607e-09		ENSMUSG00000011884	Gltp	glycolipid transfer protein	-1.52921	3.04745e-10	1.16556e-08
ENSMUSG00000018920	Cxcl16	chemokine (C-X-C motif) ligand 16	1.55907	3.83369e-05	0.000552234		ENSMUSG00000076439	Mog	myelin oligodendrocyte glycoprotein	-1.52825	3.18869e-12	1.59255e-10
ENSMUSG00000059361	Nrsn2	neurensin 2	1.55897	0.000227968	0.00267689		ENSMUSG00000033904	Ccp110	centriolar coiled coil protein 110	-1.52625	9.79256e-43	4.27341e-40
ENSMUSG00000054162	Spock3	sparc/osteonectin, cwcv and kazal-like domains proteoglycan 3	1.55637	1.69743e-05	0.000265955		ENSMUSG00000021697	Depdc1b	DEP domain containing 1B	-1.52473	1.40157e-45	7.31567e-43
ENSMUSG00000016349	Eef1a2	eukaryotic translation elongation factor 1 alpha 2	1.55296	9.5648e-18	9.53614e-16		ENSMUSG00000027570	Col9a3	collagen, type IX, alpha 3	-1.52415	4.18688e-44	2.02645e-41
ENSMUSG00000061126	Cyp4f39	cytochrome P450, family 4, subfamily f, polypeptide 39	1.55273	0.000542684	0.00569422		ENSMUSG00000106818	Gm43790	predicted gene 43790	-1.52391	6.73339e-05	0.000907558
ENSMUSG00000038843	Gcnt1	glucosaminyl (N-acetyl) transferase 1, core 2	1.55254	5.99084e-07	1.29972e-05		ENSMUSG00000068252	Apol7b	apolipoprotein L 7b	-1.52319	0.000155252	0.001909
ENSMUSG00000062309	Rpp25	ribonuclease P/MRP 25 subunit	1.54546	1.13885e-05	0.000185194		ENSMUSG00000020327	Fgf22	fibroblast growth factor 22	-1.52133	1.82046e-06	3.53589e-05
ENSMUSG00000027868	Tbx15	T-box 15	1.54462	1.10129e-05	0.000179744		ENSMUSG00000019429	Ffar3	free fatty acid receptor 3	-1.52087	0.000972615	0.00944238
ENSMUSG00000022488	Nckap1l	NCK associated protein 1 like	1.54319	1.94241e-06	3.72798e-05		ENSMUSG00000017491	Rarb	retinoic acid receptor, beta	-1.52051	1.02704e-05	0.000168661
ENSMUSG00000040452	Cdh12	cadherin 12	1.54279	9.1463e-07	1.92015e-05		ENSMUSG00000047881	Rell1	RELT-like 1	-1.51582	5.34055e-33	1.65309e-30
ENSMUSG00000087290	Gm15866	predicted gene 15866	1.54049	0.000535518	0.00562125		ENSMUSG00000025375	Aatk	apoptosis-associated tyrosine kinase	-1.51557	2.67329e-09	9.06535e-08
ENSMUSG00000004366	Sst	somatostatin	1.53801	9.52951e-06	0.000158236		ENSMUSG00000008318	Relt	RELT tumor necrosis factor receptor	-1.5154	9.7302e-17	8.60525e-15
ENSMUSG00000108657	Gm35611	predicted gene, 35611	1.53677	0.00084896	0.00839499		ENSMUSG00000108260	Gm3793	predicted gene 3793	-1.51454	0.000650299	0.00668893
ENSMUSG00000098112	Bin2	bridging integrator 2	1.5357	0.000312498	0.00354289		ENSMUSG00000106361	Gm35066	predicted gene, 35066	-1.51204	0.00100955	0.00971591
ENSMUSG00000026814	Eng	endoglin	1.5355	5.75169e-05	0.000784375		ENSMUSG00000032226	Gcnt3	glucosaminyl (N-acetyl) transferase 3, mucin type	-1.50908	0.00043652	0.00471406
ENSMUSG00000063415	Cyp26b1	cytochrome P450, family 26, subfamily b, polypeptide 1	1.53492	3.22376e-09	1.0727e-07		ENSMUSG00000041695	Kcnj2	potassium inwardly-rectifying channel, subfamily J, member 2	-1.50696	1.33508e-06	2.68631e-05
ENSMUSG00000113346	Eprn	ephemeron, early developmental lncRNA	1.53387	0.000303712	0.00345224		ENSMUSG00000102831	Gm37382	predicted gene, 37382	-1.50595	1.88531e-06	3.63674e-05
ENSMUSG00000041552	Ptchd1	patched domain containing 1	1.53089	7.78257e-08	2.02514e-06		ENSMUSG00000039997	Ifi203	interferon activated gene 203	-1.50369	1.76003e-11	7.99523e-10
ENSMUSG00000022076	Klhl1	kelch-like 1	1.53013	0.000174664	0.00211825		ENSMUSG00000115234	Gm49130	predicted gene, 49130	-1.50158	2.34899e-08	6.68772e-07
ENSMUSG00000032735	Ablim3	actin binding LIM protein family, member 3	1.52902	1.0573e-12	5.67444e-11		ENSMUSG00000065014	Gm23509	predicted gene, 23509	-1.50121	0.000421243	0.00458255
ENSMUSG00000025963	Mdh1b	malate dehydrogenase 1B, NAD (soluble)	1.52732	0.000105553	0.00135023		ENSMUSG00000026616	Cr2	complement receptor 2	-1.49713	0.000603104	0.00625423
ENSMUSG00000079110	Capn3	calpain 3	1.52501	1.63602e-05	0.000256936		ENSMUSG00000112340	Gm47016	predicted gene, 47016	-1.49382	1.60999e-07	3.92631e-06
ENSMUSG00000043943	Naalad2	N-acetylated alpha-linked acidic dipeptidase 2	1.52296	3.46831e-06	6.32806e-05		ENSMUSG00000103991	Gm38031	predicted gene, 38031	-1.49342	2.49915e-14	1.64672e-12
ENSMUSG00000063796	Slc22a8	solute carrier family 22 (organic anion transporter), member 8	1.52295	0.000386597	0.00424205		ENSMUSG00000035104	Eva1a	eva-1 homolog A (C. elegans)	-1.49318	6.976e-11	2.92443e-09
ENSMUSG00000022206	Npr3	natriuretic peptide receptor 3	1.51998	2.11148e-08	6.07182e-07		ENSMUSG00000117900	Gm50323	predicted gene, 50323	-1.48787	0.000508044	0.00536672
ENSMUSG00000022952	Runx1	runt related transcription factor 1	1.51872	4.29571e-11	1.85335e-09		ENSMUSG00000037656	Slc20a2	solute carrier family 20, member 2	-1.48672	4.18818e-32	1.19881e-29
ENSMUSG00000062960	Kdr	kinase insert domain protein receptor	1.51744	6.24727e-12	3.03471e-10		ENSMUSG00000052609	Plekhg3	pleckstrin homology domain containing, family G (with RhoGef domain) member 3	-1.4867	4.32073e-19	4.87364e-17
ENSMUSG00000034000	Neu4	sialidase 4	1.51657	5.66378e-08	1.5168e-06		ENSMUSG00000029095	Ablim2	actin-binding LIM protein 2	-1.48345	8.32244e-12	3.94205e-10
ENSMUSG00000045903	Npas4	neuronal PAS domain protein 4	1.51608	4.09946e-05	0.000582991		ENSMUSG00000027030	Stk39	serine/threonine kinase 39	-1.48325	1.67686e-29	3.95026e-27
ENSMUSG00000028222	Calb1	calbindin 1	1.51349	1.71244e-06	3.35678e-05		ENSMUSG00000005892	Trh	thyrotropin releasing hormone	-1.48132	0.000946547	0.00923308
ENSMUSG00000078958	Atp6ap1l	ATPase, H+ transporting, lysosomal accessory protein 1-like	1.51327	0.00103119	0.00989913		ENSMUSG00000021143	Pacs2	phosphofurin acidic cluster sorting protein 2	-1.47993	1.43291e-09	5.0656e-08
ENSMUSG00000004359	Spic	Spi-C transcription factor (Spi-1/PU.1 related)	1.51295	0.0010411	0.00996909		ENSMUSG00000039384	Dusp10	dual specificity phosphatase 10	-1.47444	6.34104e-27	1.29845e-24
ENSMUSG00000006519	Cyba	cytochrome b-245, alpha polypeptide	1.51286	1.87227e-12	9.64171e-11		ENSMUSG00000040669	Phc1	polyhomeotic 1	-1.47342	4.36111e-27	8.99944e-25
ENSMUSG00000029819	Npy	neuropeptide Y	1.512	4.15518e-06	7.49904e-05		ENSMUSG00000035686	Thrsp	thyroid hormone responsive	-1.47025	2.81524e-07	6.56807e-06
ENSMUSG00000004655	Aqp1	aquaporin 1	1.50982	1.68206e-08	4.96185e-07		ENSMUSG00000052364	B630019K06Rik	RIKEN cDNA B630019K06 gene	-1.46804	1.1857e-06	2.40758e-05
ENSMUSG00000042607	Asb4	ankyrin repeat and SOCS box-containing 4	1.50954	6.27233e-22	9.07442e-20		ENSMUSG00000104936	2610011E03Rik	RIKEN cDNA 2610011E03 gene	-1.46219	2.09872e-08	6.04632e-07
ENSMUSG00000033737	Fndc3c1	fibronectin type III domain containing 3C1	1.50661	1.74294e-06	3.40405e-05		ENSMUSG00000054728	Phactr1	phosphatase and actin regulator 1	-1.46043	1.12629e-15	8.66524e-14
ENSMUSG00000061143	Maml3	mastermind like transcriptional coactivator 3	1.50641	4.40877e-19	4.95196e-17		ENSMUSG00000006301	Tmbim1	transmembrane BAX inhibitor motif containing 1	-1.45635	8.20724e-22	1.17461e-19
ENSMUSG00000030148	Clec4a2	C-type lectin domain family 4, member a2	1.50396	0.000351365	0.00392173		ENSMUSG00000099876	Gm29650	predicted gene 29650	-1.45558	1.7853e-05	0.00027776
ENSMUSG00000021388	Aspn	asporin	1.50334	0.000323977	0.00364807		ENSMUSG00000032783	Troap	trophinin associated protein	-1.45509	3.1123e-18	3.23631e-16
ENSMUSG00000025789	St8sia2	ST8 alpha-N-acetyl-neuraminide alpha-2,8-sialyltransferase 2	1.50112	1.51141e-20	1.91589e-18		ENSMUSG00000038486	Sv2a	synaptic vesicle glycoprotein 2 a	-1.45489	2.01856e-08	5.84701e-07
ENSMUSG00000049872	Calhm5	calcium homeostasis modulator family member 5	1.50059	1.59679e-06	3.15331e-05		ENSMUSG00000021259	Cyp46a1	cytochrome P450, family 46, subfamily a, polypeptide 1	-1.44894	1.0663e-21	1.49395e-19
ENSMUSG00000023391	Dlx2	distal-less homeobox 2	1.49885	5.45035e-11	2.30665e-09		ENSMUSG00000104914	Mir7061	microRNA 7061	-1.44809	0.00151962	0.013778
ENSMUSG00000026976	Pax8	paired box 8	1.49851	0.000324242	0.00364807		ENSMUSG00000086040	Wipf3	WAS/WASL interacting protein family, member 3	-1.44697	1.35505e-08	4.09901e-07
ENSMUSG00000097623	B230323A14Rik	RIKEN cDNA B230323A14 gene	1.49501	0.000324124	0.00364807		ENSMUSG00000068798	Rap1a	RAS-related protein 1a	-1.44172	4.94904e-08	1.33614e-06
ENSMUSG00000063975	Slco1a5	solute carrier organic anion transporter family, member 1a5	1.49483	8.36848e-06	0.000140637		ENSMUSG00000044628	Rnf208	ring finger protein 208	-1.43889	1.38212e-08	4.16199e-07
ENSMUSG00000022053	Ebf2	early B cell factor 2	1.49457	3.08292e-07	7.13629e-06		ENSMUSG00000058297	Spock2	sparc/osteonectin, cwcv and kazal-like domains proteoglycan 2	-1.43858	1.91144e-25	3.68714e-23
ENSMUSG00000042269	Fam92b	family with sequence similarity 92, member B	1.49441	0.000145156	0.00179723		ENSMUSG00000110320	Gm31152	predicted gene, 31152	-1.43835	1.17141e-05	0.000190141
ENSMUSG00000029754	Dlx6	distal-less homeobox 6	1.49311	1.82107e-06	3.53589e-05		ENSMUSG00000043629	1700019D03Rik	RIKEN cDNA 1700019D03 gene	-1.43715	2.46313e-14	1.63106e-12
ENSMUSG00000026463	Atp2b4	ATPase, Ca++ transporting, plasma membrane 4	1.49048	1.83046e-09	6.41144e-08		ENSMUSG00000026655	Fam107b	family with sequence similarity 107, member B	-1.43255	1.42543e-42	6.12017e-40
ENSMUSG00000025597	Klhl4	kelch-like 4	1.49015	7.16408e-06	0.000122014		ENSMUSG00000118155	Gm50136	predicted gene, 50136	-1.42934	0.00193354	0.0168701
ENSMUSG00000034467	Dynlrb2	dynein light chain roadblock-type 2	1.48795	1.82439e-08	5.32515e-07		ENSMUSG00000056258	Kcnq3	potassium voltage-gated channel, subfamily Q, member 3	-1.42783	2.06314e-27	4.35879e-25
ENSMUSG00000028523	Tctex1d1	Tctex1 domain containing 1	1.48732	0.000293631	0.00335375		ENSMUSG00000032198	Dock6	dedicator of cytokinesis 6	-1.42758	1.14055e-08	3.49786e-07
ENSMUSG00000035849	Krt222	keratin 222	1.48617	0.00036798	0.00406823		ENSMUSG00000027887	Sypl2	synaptophysin-like 2	-1.42725	1.82832e-05	0.000283129
ENSMUSG00000071550	Cfap44	cilia and flagella associated protein 44	1.48549	2.09819e-21	2.89399e-19		ENSMUSG00000032036	Kirrel3	kirre like nephrin family adhesion molecule 3	-1.42662	4.28664e-14	2.72991e-12
ENSMUSG00000027171	Prrg4	proline rich Gla (G-carboxyglutamic acid) 4 (transmembrane)	1.4846	6.99551e-12	3.34929e-10		ENSMUSG00000090671	Gm5067	predicted gene 5067	-1.42533	3.39572e-05	0.000498313
ENSMUSG00000010830	Kdelr3	KDEL (Lys-Asp-Glu-Leu) endoplasmic reticulum protein retention receptor 3	1.48214	1.64542e-10	6.48906e-09		ENSMUSG00000105726	Gm42443	predicted gene 42443	-1.42421	3.7496e-07	8.49485e-06
ENSMUSG00000023931	Efhb	EF hand domain family, member B	1.48043	6.42509e-10	2.39546e-08		ENSMUSG00000082699	Gm12736	predicted gene 12736	-1.42392	0.000396239	0.00434605
ENSMUSG00000078495	Zfp984	zinc finger protein 984	1.48015	0.000318101	0.00359304		ENSMUSG00000081264	Gm14021	predicted gene 14021	-1.42003	4.82047e-11	2.05973e-09
ENSMUSG00000017652	Cd40	CD40 antigen	1.47994	0.000340251	0.00381047		ENSMUSG00000106450	Gm43018	predicted gene 43018	-1.41923	1.52791e-09	5.38714e-08
ENSMUSG00000032925	Itgbl1	integrin, beta-like 1	1.47935	2.88686e-07	6.72337e-06		ENSMUSG00000104488	Gm38062	predicted gene, 38062	-1.41773	0.000118217	0.00149711
ENSMUSG00000087264	Gad1os	glutamate decarboxylase 1, opposite strand	1.47784	0.00127368	0.0118716		ENSMUSG00000105842	Gm43329	predicted gene 43329	-1.41762	1.94953e-06	3.73356e-05
ENSMUSG00000040473	Cfap69	cilia and flagella associated protein 69	1.47559	2.91105e-10	1.11821e-08		ENSMUSG00000037801	Iqch	IQ motif containing H	-1.41731	0.00053305	0.00559755
ENSMUSG00000084946	Dlx1as	distal-less homeobox 1, antisense	1.47552	7.09148e-08	1.86169e-06		ENSMUSG00000106570	C230071H17Rik	RIKEN cDNA C230071H17 gene	-1.41696	1.60888e-08	4.77462e-07
ENSMUSG00000033777	Tlr13	toll-like receptor 13	1.47489	0.00115284	0.0109135		ENSMUSG00000046275	Trarg1	trafficking regulator of GLUT4 (SLC2A4) 1	-1.41657	9.76496e-05	0.00126309
ENSMUSG00000036872	Abcc12	ATP-binding cassette, sub-family C (CFTR/MRP), member 12	1.47271	5.19081e-06	9.15776e-05		ENSMUSG00000055322	Tns1	tensin 1	-1.41509	7.94511e-07	1.68391e-05
ENSMUSG00000045613	Chrm2	cholinergic receptor, muscarinic 2, cardiac	1.47243	6.16649e-11	2.60146e-09		ENSMUSG00000037375	Hhat	hedgehog acyltransferase	-1.41254	8.3427e-13	4.54157e-11
ENSMUSG00000007872	Id3	inhibitor of DNA binding 3	1.4717	6.63611e-18	6.74249e-16		ENSMUSG00000040724	Kcna2	potassium voltage-gated channel, shaker-related subfamily, member 2	-1.41216	1.1941e-13	7.22428e-12
ENSMUSG00000027074	Slc43a3	solute carrier family 43, member 3	1.46989	4.98054e-05	0.000693089		ENSMUSG00000026519	Tmem63a	transmembrane protein 63a	-1.41106	4.13788e-09	1.34988e-07
ENSMUSG00000030237	Slco1a4	solute carrier organic anion transporter family, member 1a4	1.46937	7.47242e-07	1.59039e-05		ENSMUSG00000021097	Clmn	calmin	-1.40902	5.81884e-25	1.05372e-22
ENSMUSG00000035033	Tbr1	T-box brain gene 1	1.46849	1.37384e-09	4.87622e-08		ENSMUSG00000001403	Ube2c	ubiquitin-conjugating enzyme E2C	-1.40846	3.62839e-19	4.12768e-17
ENSMUSG00000074517	Gm10710	predicted gene 10710	1.46703	0.000727599	0.00735893		ENSMUSG00000056413	Adap1	ArfGAP with dual PH domains 1	-1.40347	6.37099e-17	5.74901e-15
ENSMUSG00000049265	Kcnk3	potassium channel, subfamily K, member 3	1.46681	4.63549e-07	1.02929e-05		ENSMUSG00000022991	Lalba	lactalbumin, alpha	-1.40288	0.00205871	0.0177758
ENSMUSG00000030551	Nr2f2	nuclear receptor subfamily 2, group F, member 2	1.46627	2.85837e-12	1.43566e-10		ENSMUSG00000053007	Creb5	cAMP responsive element binding protein 5	-1.40219	5.37032e-26	1.06685e-23
ENSMUSG00000015947	Fcgr1	Fc receptor, IgG, high affinity I	1.46621	0.00131714	0.0122168		ENSMUSG00000048174	Tmem81	transmembrane protein 81	-1.40164	1.17924e-12	6.25326e-11
ENSMUSG00000040533	Matn1	matrilin 1, cartilage matrix protein	1.46533	0.000248629	0.00288891		ENSMUSG00000052581	Lrrtm4	leucine rich repeat transmembrane neuronal 4	-1.40074	1.0994e-15	8.48293e-14
ENSMUSG00000085603	Gm11346	predicted gene 11346	1.45944	5.02126e-05	0.000698359		ENSMUSG00000020231	Dip2a	disco interacting protein 2 homolog A	-1.4005	1.25645e-23	2.09042e-21
ENSMUSG00000038147	Cd84	CD84 antigen	1.45864	0.000369829	0.004085		ENSMUSG00000036046	5031439G07Rik	RIKEN cDNA 5031439G07 gene	-1.39609	6.75485e-09	2.12798e-07
ENSMUSG00000062296	Trank1	tetratricopeptide repeat and ankyrin repeat containing 1	1.45827	5.59328e-16	4.55331e-14		ENSMUSG00000106557	Gm42442	predicted gene 42442	-1.39305	6.0834e-06	0.000105293
ENSMUSG00000019892	Lrriq1	leucine-rich repeats and IQ motif containing 1	1.45826	8.41698e-16	6.55146e-14		ENSMUSG00000039908	Slc26a11	solute carrier family 26, member 11	-1.39212	1.77429e-33	6.05534e-31
ENSMUSG00000075707	Dio3	deiodinase, iodothyronine type III	1.45713	2.25333e-06	4.25717e-05		ENSMUSG00000020205	Phlda1	pleckstrin homology like domain, family A, member 1	-1.3918	2.41101e-09	8.26011e-08
ENSMUSG00000057564	Olfr1508	olfactory receptor 1508	1.45612	0.00071882	0.00727566		ENSMUSG00000032841	Prr5l	proline rich 5 like	-1.3905	1.62233e-28	3.62911e-26
ENSMUSG00000026327	Serpinb11	serine (or cysteine) peptidase inhibitor, clade B (ovalbumin), member 11	1.45537	0.00152781	0.0138476		ENSMUSG00000100147	1700047M11Rik	RIKEN cDNA 1700047M11 gene	-1.39028	7.12691e-14	4.43267e-12
ENSMUSG00000025017	Pik3ap1	phosphoinositide-3-kinase adaptor protein 1	1.45503	5.82699e-05	0.000793831		ENSMUSG00000024210	Ip6k3	inositol hexaphosphate kinase 3	-1.38815	0.000412712	0.00450077
ENSMUSG00000035403	Crb2	crumbs family member 2	1.45356	1.63669e-12	8.50025e-11		ENSMUSG00000023915	Tnfrsf21	tumor necrosis factor receptor superfamily, member 21	-1.38632	1.29593e-08	3.94259e-07
ENSMUSG00000020911	Krt19	keratin 19	1.45289	0.00103101	0.00989913		ENSMUSG00000030867	Plk1	polo like kinase 1	-1.38488	1.22014e-20	1.57671e-18
ENSMUSG00000066189	Cacng3	calcium channel, voltage-dependent, gamma subunit 3	1.45203	2.61469e-05	0.000391688		ENSMUSG00000021696	Elovl7	ELOVL family member 7, elongation of long chain fatty acids (yeast)	-1.3822	3.53158e-20	4.25388e-18
ENSMUSG00000045679	Pqlc3	PQ loop repeat containing	1.45196	1.19473e-11	5.56984e-10		ENSMUSG00000109374	Gm44773	predicted gene 44773	-1.38175	0.00273532	0.0225431
ENSMUSG00000036598	Ccdc113	coiled-coil domain containing 113	1.45166	0.000239684	0.00279842		ENSMUSG00000056966	Gjc3	gap junction protein, gamma 3	-1.38082	4.16031e-09	1.35554e-07
ENSMUSG00000037411	Serpine1	serine (or cysteine) peptidase inhibitor, clade E, member 1	1.45147	9.93804e-07	2.06197e-05		ENSMUSG00000055723	Rras2	related RAS viral (r-ras) oncogene 2	-1.37754	1.05094e-11	4.92534e-10
ENSMUSG00000027524	Edn3	endothelin 3	1.4501	0.000157358	0.00193125		ENSMUSG00000103331	Gm37995	predicted gene, 37995	-1.37348	1.16665e-06	2.37251e-05
ENSMUSG00000116545	Eif3s6-ps3	eukaryotic translation initiation factor 3, subunit 6, pseudogene 3	1.44875	0.00101541	0.00976877		ENSMUSG00000085860	2410003L11Rik	RIKEN cDNA 2410003L11 gene	-1.37313	0.00231001	0.0195277
ENSMUSG00000043621	Ubxn10	UBX domain protein 10	1.44759	7.75754e-07	1.64678e-05		ENSMUSG00000112295	Gm47017	predicted gene, 47017	-1.37279	1.09173e-05	0.000178403
ENSMUSG00000023064	Sncg	synuclein, gamma	1.44722	0.001533	0.0138662		ENSMUSG00000075270	Pde11a	phosphodiesterase 11A	-1.37229	1.4813e-06	2.94489e-05
ENSMUSG00000053846	Lipg	lipase, endothelial	1.44567	3.04424e-07	7.05904e-06		ENSMUSG00000019647	Sema6a	sema domain, transmembrane domain (TM), and cytoplasmic domain, (semaphorin) 6A	-1.36746	3.66582e-07	8.3334e-06
ENSMUSG00000020806	Rhbdf2	rhomboid 5 homolog 2	1.44468	5.39556e-08	1.44934e-06		ENSMUSG00000055013	Agap1	ArfGAP with GTPase domain, ankyrin repeat and PH domain 1	-1.36626	7.5483e-30	1.79407e-27
ENSMUSG00000031893	Tsnaxip1	translin-associated factor X (Tsnax) interacting protein 1	1.44405	0.00044975	0.00482951		ENSMUSG00000106320	Gm42992	predicted gene 42992	-1.36465	4.21881e-13	2.38439e-11
ENSMUSG00000018589	Glra2	glycine receptor, alpha 2 subunit	1.44318	0.000610319	0.00631184		ENSMUSG00000028927	Padi2	peptidyl arginine deiminase, type II	-1.36358	1.00004e-11	4.71169e-10
ENSMUSG00000052854	Nrk	Nik related kinase	1.44317	2.98344e-06	5.53444e-05		ENSMUSG00000104901	Gm42692	predicted gene 42692	-1.36309	3.1272e-17	2.9107e-15
ENSMUSG00000043008	Klhl6	kelch-like 6	1.4411	0.000691752	0.00703647		ENSMUSG00000020629	Adi1	acireductone dioxygenase 1	-1.35809	1.34181e-22	2.01802e-20
ENSMUSG00000020241	Col6a2	collagen, type VI, alpha 2	1.44092	8.79285e-07	1.85471e-05		ENSMUSG00000025931	Paqr8	progestin and adipoQ receptor family member VIII	-1.35458	6.42989e-71	8.55818e-68
ENSMUSG00000039349	C130074G19Rik	RIKEN cDNA C130074G19 gene	1.4404	0.000223158	0.00262969		ENSMUSG00000105528	Gm43519	predicted gene 43519	-1.3543	7.51353e-05	0.00100055
ENSMUSG00000028294	Cfap206	cilia and flagella associated protein 206	1.44038	1.1122e-06	2.27744e-05		ENSMUSG00000029136	Rbks	ribokinase	-1.35374	8.44901e-06	0.000141811
ENSMUSG00000026692	Fmo4	flavin containing monooxygenase 4	1.44029	0.000723085	0.00731605		ENSMUSG00000028558	Calr4	calreticulin 4	-1.3537	7.05343e-06	0.000120592
ENSMUSG00000047155	Cyp4x1	cytochrome P450, family 4, subfamily x, polypeptide 1	1.43874	2.73581e-05	0.000407772		ENSMUSG00000090799	Klhl33	kelch-like 33	-1.35001	1.44387e-05	0.000230431
ENSMUSG00000023886	Smoc2	SPARC related modular calcium binding 2	1.43771	1.93667e-06	3.71963e-05		ENSMUSG00000115740	Gm49042	predicted gene, 49042	-1.34953	0.00353966	0.0277952
ENSMUSG00000032269	Htr3a	5-hydroxytryptamine (serotonin) receptor 3A	1.43731	7.88825e-16	6.19518e-14		ENSMUSG00000087049	Bach2it1	BTB and CNC homology 2, intronic transcript 1	-1.34697	0.000588952	0.00612418
ENSMUSG00000112148	Lilrb4a	leukocyte immunoglobulin-like receptor, subfamily B, member 4A	1.43728	0.00156254	0.0140856		ENSMUSG00000030630	Fah	fumarylacetoacetate hydrolase	-1.34205	4.28245e-24	7.40252e-22
ENSMUSG00000032766	Gng11	guanine nucleotide binding protein (G protein), gamma 11	1.43545	4.87872e-12	2.41397e-10		ENSMUSG00000021892	Sh3bp5	SH3-domain binding protein 5 (BTK-associated)	-1.34105	8.83765e-11	3.65308e-09
ENSMUSG00000035964	Tmem59l	transmembrane protein 59-like	1.43458	1.04533e-06	2.15377e-05		ENSMUSG00000020467	Efemp1	epidermal growth factor-containing fibulin-like extracellular matrix protein 1	-1.3399	6.43572e-27	1.30778e-24
ENSMUSG00000025776	Crispld1	cysteine-rich secretory protein LCCL domain containing 1	1.43415	7.83986e-07	1.66292e-05		ENSMUSG00000024597	Slc12a2	solute carrier family 12, member 2	-1.33705	3.34754e-14	2.15766e-12
ENSMUSG00000056174	Col8a2	collagen, type VIII, alpha 2	1.43323	3.47291e-07	7.94346e-06		ENSMUSG00000007682	Dio2	deiodinase, iodothyronine, type II	-1.33691	1.90303e-13	1.12826e-11
ENSMUSG00000040536	Necab1	N-terminal EF-hand calcium binding protein 1	1.43296	2.57458e-08	7.27551e-07		ENSMUSG00000049690	Nckap5	NCK-associated protein 5	-1.33388	2.57757e-33	8.36767e-31
ENSMUSG00000046694	Tent5b	terminal nucleotidyltransferase 5B	1.43015	0.000113814	0.00144844		ENSMUSG00000020926	Adam11	a disintegrin and metallopeptidase domain 11	-1.3338	2.94286e-11	1.28635e-09
ENSMUSG00000032327	Stra6	stimulated by retinoic acid gene 6	1.4292	5.4882e-05	0.00075471		ENSMUSG00000034245	Hdac11	histone deacetylase 11	-1.33284	2.99974e-25	5.66333e-23
ENSMUSG00000046491	C1qtnf2	C1q and tumor necrosis factor related protein 2	1.42664	0.0016195	0.0145302		ENSMUSG00000044005	Gls2	glutaminase 2 (liver, mitochondrial)	-1.33206	3.21614e-06	5.92073e-05
ENSMUSG00000058620	Adra2b	adrenergic receptor, alpha 2b	1.42302	0.000977616	0.0094771		ENSMUSG00000029207	Apbb2	amyloid beta (A4) precursor protein-binding, family B, member 2	-1.325	6.65807e-24	1.1289e-21
ENSMUSG00000005611	Mrvi1	MRV integration site 1	1.41709	0.000132505	0.00166146		ENSMUSG00000097884	Gm26543	predicted gene, 26543	-1.32442	9.46078e-06	0.000157305
ENSMUSG00000027082	Tfpi	tissue factor pathway inhibitor	1.41658	1.02725e-06	2.11979e-05		ENSMUSG00000046314	Stxbp6	syntaxin binding protein 6 (amisyn)	-1.32366	2.64652e-31	7.11619e-29
ENSMUSG00000000120	Ngfr	nerve growth factor receptor (TNFR superfamily, member 16)	1.41464	1.26455e-08	3.85153e-07		ENSMUSG00000087017	4930417H01Rik	RIKEN cDNA 4930417H01 gene	-1.32059	0.0022935	0.0194189
ENSMUSG00000025946	Pth2r	parathyroid hormone 2 receptor	1.41452	2.13926e-08	6.12995e-07		ENSMUSG00000031779	Ccl22	chemokine (C-C motif) ligand 22	-1.31938	0.000452049	0.00484833
ENSMUSG00000032006	Pdgfd	platelet-derived growth factor, D polypeptide	1.41444	1.26626e-14	8.68757e-13		ENSMUSG00000106049	Gm43019	predicted gene 43019	-1.3162	3.27393e-11	1.42173e-09
ENSMUSG00000058806	Col13a1	collagen, type XIII, alpha 1	1.41386	2.10691e-05	0.000322332		ENSMUSG00000050840	Cdh20	cadherin 20	-1.31603	7.13901e-10	2.64312e-08
ENSMUSG00000025780	Itih5	inter-alpha (globulin) inhibitor H5	1.41268	8.35484e-10	3.05923e-08		ENSMUSG00000009545	Kcnq1	potassium voltage-gated channel, subfamily Q, member 1	-1.31519	0.00375435	0.0292054
ENSMUSG00000039097	Rln1	relaxin 1	1.41187	0.00025169	0.00292194		ENSMUSG00000111065	Gm47676	predicted gene, 47676	-1.313	0.00197191	0.01716
ENSMUSG00000035373	Ccl7	chemokine (C-C motif) ligand 7	1.41173	0.00192098	0.0167825		ENSMUSG00000012211	Tex22	testis expressed gene 22	-1.30889	0.00014455	0.00179056
ENSMUSG00000029314	Gpat3	glycerol-3-phosphate acyltransferase 3	1.40946	1.02589e-09	3.70545e-08		ENSMUSG00000037463	Fbxo27	F-box protein 27	-1.30875	0.000100006	0.00128856
ENSMUSG00000037843	Vstm2l	V-set and transmembrane domain containing 2-like	1.40852	1.02591e-05	0.000168579		ENSMUSG00000110242	G630064G18Rik	RIKEN cDNA G630064G18 gene	-1.30801	0.0041988	0.0319714
ENSMUSG00000031734	Irx3	Iroquois related homeobox 3	1.4076	1.31624e-06	2.6524e-05		ENSMUSG00000059921	Unc5c	unc-5 netrin receptor C	-1.30555	7.97324e-09	2.48825e-07
ENSMUSG00000026837	Col5a1	collagen, type V, alpha 1	1.40661	8.34476e-11	3.46009e-09		ENSMUSG00000021287	Xrcc3	X-ray repair complementing defective repair in Chinese hamster cells 3	-1.30256	3.17476e-14	2.05126e-12
ENSMUSG00000025492	Ifitm3	interferon induced transmembrane protein 3	1.40573	2.43897e-11	1.08038e-09		ENSMUSG00000050063	Klk6	kallikrein related-peptidase 6	-1.3009	0.00323844	0.0258296
ENSMUSG00000025927	Tfap2b	transcription factor AP-2 beta	1.40564	0.000173649	0.00210882		ENSMUSG00000039476	Prrx2	paired related homeobox 2	-1.30085	1.55712e-14	1.05472e-12
ENSMUSG00000069805	Fbp1	fructose bisphosphatase 1	1.40463	2.14897e-08	6.15113e-07		ENSMUSG00000001687	Ubl3	ubiquitin-like 3	-1.30077	1.31878e-17	1.30022e-15
ENSMUSG00000024479	Mal2	mal, T cell differentiation protein 2	1.40407	1.04589e-05	0.000171544		ENSMUSG00000103834	Gm37613	predicted gene, 37613	-1.29928	1.26548e-07	3.15421e-06
ENSMUSG00000031927	1700012B09Rik	RIKEN cDNA 1700012B09 gene	1.40294	1.55418e-05	0.000245679		ENSMUSG00000034839	Larp6	La ribonucleoprotein domain family, member 6	-1.29789	1.57913e-08	4.69682e-07
ENSMUSG00000003617	Cp	ceruloplasmin	1.40293	7.54248e-10	2.78862e-08		ENSMUSG00000073680	Tmem88b	transmembrane protein 88B	-1.29709	3.54996e-08	9.83351e-07
ENSMUSG00000037738	Nek5	NIMA (never in mitosis gene a)-related expressed kinase 5	1.40272	1.18926e-05	0.000192685		ENSMUSG00000038349	Plcl1	phospholipase C-like 1	-1.29355	6.91938e-16	5.5069e-14
ENSMUSG00000004961	Syt5	synaptotagmin V	1.40178	5.15667e-09	1.65986e-07		ENSMUSG00000006398	Cdc20	cell division cycle 20	-1.29152	2.22453e-15	1.67753e-13
ENSMUSG00000019256	Ahr	aryl-hydrocarbon receptor	1.39937	1.85851e-14	1.24933e-12		ENSMUSG00000045094	Arhgef37	Rho guanine nucleotide exchange factor (GEF) 37	-1.29101	3.50366e-05	0.000511055
ENSMUSG00000035183	Slc24a5	solute carrier family 24, member 5	1.39885	0.00242151	0.0203667		ENSMUSG00000086645	Gm15743	predicted gene 15743	-1.28912	8.13992e-16	6.37308e-14
ENSMUSG00000032243	Itga11	integrin alpha 11	1.39729	3.61195e-05	0.000523694		ENSMUSG00000065952	C330021F23Rik	RIKEN cDNA C330021F23 gene	-1.289	0.0025639	0.0213485
ENSMUSG00000021367	Edn1	endothelin 1	1.39638	0.000989302	0.00956795		ENSMUSG00000105495	Gm42995	predicted gene 42995	-1.28773	4.21909e-06	7.59379e-05
ENSMUSG00000016087	Fli1	Friend leukemia integration 1	1.39497	0.000221811	0.00261497		ENSMUSG00000063681	Crb1	crumbs family member 1, photoreceptor morphogenesis associated	-1.28686	2.42221e-06	4.54719e-05
ENSMUSG00000028339	Col15a1	collagen, type XV, alpha 1	1.39476	7.19747e-05	0.000962797		ENSMUSG00000086175	Gm15802	predicted gene 15802	-1.2858	0.000965994	0.00939867
ENSMUSG00000086283	2810433D01Rik	RIKEN cDNA 2810433D01 gene	1.39458	0.00234791	0.0197852		ENSMUSG00000032086	Bace1	beta-site APP cleaving enzyme 1	-1.28526	4.73025e-06	8.43398e-05
ENSMUSG00000004266	Ptpn6	protein tyrosine phosphatase, non-receptor type 6	1.3924	0.000146052	0.00180749		ENSMUSG00000027506	Tpd52	tumor protein D52	-1.28456	1.97028e-14	1.32045e-12
ENSMUSG00000022759	Lrrc74b	leucine rich repeat containing 74B	1.39026	1.65226e-06	3.24838e-05		ENSMUSG00000038453	Srcin1	SRC kinase signaling inhibitor 1	-1.28423	1.68502e-08	4.96185e-07
ENSMUSG00000046793	Gpr61	G protein-coupled receptor 61	1.38995	2.3085e-05	0.000350755		ENSMUSG00000087298	Gm9392	predicted pseudogene 9392	-1.28259	0.000196352	0.00235127
ENSMUSG00000031503	Col4a2	collagen, type IV, alpha 2	1.38885	1.76555e-09	6.20859e-08		ENSMUSG00000108176	Gm43965	predicted gene, 43965	-1.28128	3.74921e-07	8.49485e-06
ENSMUSG00000032511	Scn5a	sodium channel, voltage-gated, type V, alpha	1.38833	7.76017e-06	0.000131326		ENSMUSG00000112592	Gm19972	predicted gene, 19972	-1.28087	0.00104068	0.00996864
ENSMUSG00000002147	Stat6	signal transducer and activator of transcription 6	1.38822	2.05946e-06	3.92995e-05		ENSMUSG00000109879	Gm10997	predicted gene 10997	-1.28056	2.73584e-05	0.000407772
ENSMUSG00000019122	Ccl9	chemokine (C-C motif) ligand 9	1.38796	0.00202123	0.0175318		ENSMUSG00000032537	Ephb1	Eph receptor B1	-1.28027	3.25381e-07	7.49276e-06
ENSMUSG00000117526	Gm41780	predicted gene, 41780	1.3863	0.00101942	0.00980382		ENSMUSG00000018796	Acsl1	acyl-CoA synthetase long-chain family member 1	-1.2794	1.64698e-07	4.01123e-06
ENSMUSG00000037762	Slc16a9	solute carrier family 16 (monocarboxylic acid transporters), member 9	1.38574	1.61175e-08	4.77783e-07		ENSMUSG00000097755	2010110K18Rik	RIKEN cDNA 2010110K18 gene	-1.27753	2.8923e-06	5.37661e-05
ENSMUSG00000043020	Wdr63	WD repeat domain 63	1.38487	1.28262e-06	2.59054e-05		ENSMUSG00000045328	Cenpe	centromere protein E	-1.27701	2.174e-16	1.83138e-14
ENSMUSG00000051590	Map3k19	mitogen-activated protein kinase kinase kinase 19	1.3845	6.77171e-10	2.51764e-08		ENSMUSG00000047759	Hs3st3a1	heparan sulfate (glucosamine) 3-O-sulfotransferase 3A1	-1.27681	2.74204e-14	1.79786e-12
ENSMUSG00000033033	Calhm2	calcium homeostasis modulator family member 2	1.38446	0.000604258	0.00626062		ENSMUSG00000044574	5031434C07Rik	RIKEN cDNA 5031434C07 gene	-1.27516	0.000530943	0.00557896
ENSMUSG00000090223	Pcp4	Purkinje cell protein 4	1.3842	1.13952e-11	5.32177e-10		ENSMUSG00000023990	Tfeb	transcription factor EB	-1.26738	4.73374e-09	1.53486e-07
ENSMUSG00000028137	Celf3	CUGBP, Elav-like family member 3	1.38405	2.34677e-31	6.37459e-29		ENSMUSG00000010021	Kif19a	kinesin family member 19A	-1.26451	9.79455e-05	0.00126623
ENSMUSG00000024526	Cidea	cell death-inducing DNA fragmentation factor, alpha subunit-like effector A	1.38302	5.19123e-06	9.15776e-05		ENSMUSG00000003410	Elavl3	ELAV like RNA binding protein 3	-1.26063	1.37696e-06	2.76015e-05
ENSMUSG00000039153	Runx2	runt related transcription factor 2	1.3825	1.82291e-06	3.53687e-05		ENSMUSG00000045877	4933415A04Rik	RIKEN cDNA 4933415A04 gene	-1.25886	1.24857e-05	0.000201926
ENSMUSG00000109491	Gm15396	predicted gene 15396	1.37965	0.00258617	0.0214868		ENSMUSG00000022155	Mroh2b	maestro heat-like repeat family member 2B	-1.25794	2.52607e-07	5.96135e-06
ENSMUSG00000005824	Tnfsf14	tumor necrosis factor (ligand) superfamily, member 14	1.37664	0.00265426	0.0219684		ENSMUSG00000105584	Gm42588	predicted gene 42588	-1.25702	0.000575437	0.00600475
ENSMUSG00000026874	Hc	hemolytic complement	1.37586	9.67175e-05	0.00125286		ENSMUSG00000082487	Gm11628	predicted gene 11628	-1.25648	0.00623351	0.0443798
ENSMUSG00000035578	Iqcg	IQ motif containing G	1.3755	9.61262e-16	7.4386e-14		ENSMUSG00000116753	Gm36001	predicted gene, 36001	-1.2564	0.00648428	0.0459562
ENSMUSG00000058624	Gda	guanine deaminase	1.37546	2.77936e-10	1.07072e-08		ENSMUSG00000028678	Kif2c	kinesin family member 2C	-1.25589	1.61902e-21	2.2447e-19
ENSMUSG00000052160	Pld4	phospholipase D family, member 4	1.37395	0.00144082	0.0131477		ENSMUSG00000113314	Gm2721	predicted gene 2721	-1.25529	0.00299502	0.0242775
ENSMUSG00000064280	Ccdc146	coiled-coil domain containing 146	1.3718	0.000103433	0.00132566		ENSMUSG00000074151	Nlrc5	NLR family, CARD domain containing 5	-1.25327	6.66355e-15	4.76838e-13
ENSMUSG00000075302	Erich2	glutamate rich 2	1.37045	6.82617e-05	0.000919134		ENSMUSG00000105289	Gm43483	predicted gene 43483	-1.25158	1.12114e-05	0.000182761
ENSMUSG00000117399	Gm19689	predicted gene, 19689	1.37038	0.000368005	0.00406823		ENSMUSG00000017631	Abr	active BCR-related gene	-1.25127	3.66923e-08	1.01322e-06
ENSMUSG00000029771	Irf5	interferon regulatory factor 5	1.36905	0.000689609	0.00702004		ENSMUSG00000044201	Cdc25c	cell division cycle 25C	-1.24871	1.05238e-12	5.65949e-11
ENSMUSG00000002944	Cd36	CD36 molecule	1.36788	9.66834e-06	0.000160057		ENSMUSG00000006522	Itih3	inter-alpha trypsin inhibitor, heavy chain 3	-1.2486	2.72145e-15	2.02075e-13
ENSMUSG00000067578	Cbln4	cerebellin 4 precursor protein	1.36767	5.54174e-05	0.00076081		ENSMUSG00000108994	Gm31663	predicted gene, 31663	-1.24859	0.00159922	0.0143821
ENSMUSG00000062980	Cped1	cadherin-like and PC-esterase domain containing 1	1.36727	1.0664e-09	3.84655e-08		ENSMUSG00000027335	Adra1d	adrenergic receptor, alpha 1d	-1.24823	1.56064e-07	3.82191e-06
ENSMUSG00000034037	Fgd5	FYVE, RhoGEF and PH domain containing 5	1.36669	1.25402e-05	0.00020256		ENSMUSG00000084998	Gm16279	predicted gene 16279	-1.24645	0.000773651	0.00774524
ENSMUSG00000035539	Ccdc180	coiled-coil domain containing 180	1.36587	0.00113694	0.0107889		ENSMUSG00000102504	Gm21955	predicted gene, 21955	-1.2448	7.70034e-06	0.000130396
ENSMUSG00000053219	Raet1e	retinoic acid early transcript 1E	1.36514	0.000384055	0.00421763		ENSMUSG00000104343	5730408A14Rik	RIKEN cDNA 5730408A14 gene	-1.24384	1.79472e-05	0.000279062
ENSMUSG00000053063	Clec12a	C-type lectin domain family 12, member a	1.36454	0.00280947	0.0230401		ENSMUSG00000037991	Rmi2	RecQ mediated genome instability 2	-1.24358	2.24248e-10	8.7401e-09
ENSMUSG00000075217	4833423E24Rik	RIKEN cDNA 4833423E24 gene	1.36431	0.00239672	0.0201709		ENSMUSG00000058400	Qrfpr	pyroglutamylated RFamide peptide receptor	-1.24294	0.00376198	0.0292481
ENSMUSG00000048766	Skint10	selection and upkeep of intraepithelial T cells 10	1.36345	0.00273982	0.0225662		ENSMUSG00000027223	Mapk8ip1	mitogen-activated protein kinase 8 interacting protein 1	-1.24278	2.28975e-33	7.52509e-31
ENSMUSG00000038167	Plekhg6	pleckstrin homology domain containing, family G (with RhoGef domain) member 6	1.3628	0.00317036	0.0253896		ENSMUSG00000020696	Rffl	ring finger and FYVE like domain containing protein	-1.24164	2.55693e-13	1.4894e-11
ENSMUSG00000068696	Gpr88	G-protein coupled receptor 88	1.36228	1.34933e-14	9.23373e-13		ENSMUSG00000014609	Chrne	cholinergic receptor, nicotinic, epsilon polypeptide	-1.24143	4.59301e-06	8.20026e-05
ENSMUSG00000016150	Tenm1	teneurin transmembrane protein 1	1.36082	2.47766e-09	8.46666e-08		ENSMUSG00000000531	Grasp	GRP1 (general receptor for phosphoinositides 1)-associated scaffold protein	-1.23995	4.98403e-16	4.0823e-14
ENSMUSG00000041708	Mpped1	metallophosphoesterase domain containing 1	1.35838	9.48055e-20	1.09727e-17		ENSMUSG00000102581	Gm37443	predicted gene, 37443	-1.23927	0.00108109	0.010315
ENSMUSG00000040125	Gpr26	G protein-coupled receptor 26	1.35645	7.49579e-07	1.59375e-05		ENSMUSG00000026202	Tuba4a	tubulin, alpha 4A	-1.23794	9.6844e-13	5.22918e-11
ENSMUSG00000000982	Ccl3	chemokine (C-C motif) ligand 3	1.35569	0.00305051	0.0246598		ENSMUSG00000045636	Mtus1	mitochondrial tumor suppressor 1	-1.23702	8.31377e-17	7.40176e-15
ENSMUSG00000040420	Cdh18	cadherin 18	1.35496	3.40546e-05	0.000498918		ENSMUSG00000026480	Ncf2	neutrophil cytosolic factor 2	-1.2369	0.000213825	0.00253429
ENSMUSG00000031111	Igsf1	immunoglobulin superfamily, member 1	1.35414	1.45707e-10	5.78052e-09		ENSMUSG00000087259	2610035D17Rik	RIKEN cDNA 2610035D17 gene	-1.23679	4.97874e-19	5.54536e-17
ENSMUSG00000060556	Olfr1418	olfactory receptor 1418	1.35365	0.00299265	0.0242657		ENSMUSG00000104994	Gm42989	predicted gene 42989	-1.23312	4.19985e-06	7.5694e-05
ENSMUSG00000028753	Vwa5b1	von Willebrand factor A domain containing 5B1	1.35299	1.2733e-06	2.57367e-05		ENSMUSG00000116534	Gm49731	predicted gene, 49731	-1.23193	9.98997e-05	0.00128781
ENSMUSG00000004952	Rasa4	RAS p21 protein activator 4	1.35216	1.45971e-07	3.59127e-06		ENSMUSG00000045180	Shroom2	shroom family member 2	-1.23128	5.16433e-23	8.232e-21
ENSMUSG00000041445	Mmrn2	multimerin 2	1.35135	0.00322188	0.0257557		ENSMUSG00000087141	Plcxd2	phosphatidylinositol-specific phospholipase C, X domain containing 2	-1.22996	2.13378e-16	1.80322e-14
ENSMUSG00000005968	Tuft1	tuftelin 1	1.35128	1.37263e-06	2.75354e-05		ENSMUSG00000027562	Car2	carbonic anhydrase 2	-1.22972	5.05276e-11	2.14863e-09
ENSMUSG00000021943	Gdf10	growth differentiation factor 10	1.35079	8.75322e-05	0.00114558		ENSMUSG00000032649	Colgalt2	collagen beta(1-O)galactosyltransferase 2	-1.22873	3.26146e-08	9.11974e-07
ENSMUSG00000004347	Pde1c	phosphodiesterase 1C	1.34743	2.83922e-27	5.95119e-25		ENSMUSG00000118038	Gm9895	predicted gene 9895	-1.22713	0.0023187	0.0195886
ENSMUSG00000050777	Tmem37	transmembrane protein 37	1.34731	1.52525e-07	3.74214e-06		ENSMUSG00000051615	Rap2a	RAS related protein 2a	-1.22579	2.23317e-08	6.3716e-07
ENSMUSG00000048029	Eno4	enolase 4	1.3473	2.76389e-09	9.34876e-08		ENSMUSG00000086827	4930461C15Rik	RIKEN cDNA 4930461C15 gene	-1.22574	0.00210943	0.0181549
ENSMUSG00000075254	Heg1	heart development protein with EGF-like domains 1	1.34703	7.14873e-15	5.04773e-13		ENSMUSG00000026991	Pkp4	plakophilin 4	-1.22456	4.83873e-15	3.50973e-13
ENSMUSG00000002771	Grin2d	glutamate receptor, ionotropic, NMDA2D (epsilon 4)	1.34675	3.36432e-06	6.16367e-05		ENSMUSG00000063065	Mapk3	mitogen-activated protein kinase 3	-1.22377	7.05104e-07	1.51248e-05
ENSMUSG00000060962	Dmkn	dermokine	1.34627	0.00209525	0.0180562		ENSMUSG00000054383	Pnma1	paraneoplastic antigen MA1	-1.2237	6.17039e-09	1.9531e-07
ENSMUSG00000101953	Gm29241	predicted gene 29241	1.34548	0.00194506	0.0169596		ENSMUSG00000112142	Gm47022	predicted gene, 47022	-1.22364	4.16144e-05	0.000590651
ENSMUSG00000068122	Agtr2	angiotensin II receptor, type 2	1.34531	0.00258503	0.0214868		ENSMUSG00000089809	Rasgef1b	RasGEF domain family, member 1B	-1.22345	2.29377e-06	4.32437e-05
ENSMUSG00000059213	Ddn	dendrin	1.34503	4.54229e-07	1.011e-05		ENSMUSG00000060808	B9d1os	B9 protein domain 1, opposite strand	-1.21974	3.31755e-07	7.63295e-06
ENSMUSG00000019936	Epyc	epiphycan	1.3442	0.00347048	0.0273407		ENSMUSG00000000486	Sept1	septin 1	-1.21941	5.4756e-13	3.04938e-11
ENSMUSG00000038805	Six3	sine oculis-related homeobox 3	1.34216	1.09438e-07	2.77186e-06		ENSMUSG00000105720	Gm42440	predicted gene 42440	-1.21908	2.47712e-06	4.64373e-05
ENSMUSG00000070306	Ccdc153	coiled-coil domain containing 153	1.33969	0.00253129	0.0211298		ENSMUSG00000038704	Aspdh	aspartate dehydrogenase domain containing	-1.219	3.32442e-09	1.09933e-07
ENSMUSG00000044933	Sstr3	somatostatin receptor 3	1.3389	0.000155366	0.00190944		ENSMUSG00000106024	A530083M17Rik	RIKEN cDNA A530083M17 gene	-1.21881	0.000980789	0.00950154
ENSMUSG00000063506	Arhgap22	Rho GTPase activating protein 22	1.33886	7.57907e-06	0.000128588		ENSMUSG00000107869	Gm29848	predicted gene, 29848	-1.21878	0.00241494	0.0203178
ENSMUSG00000009281	Rarres2	retinoic acid receptor responder (tazarotene induced) 2	1.33812	1.09825e-06	2.25757e-05		ENSMUSG00000036748	Cuedc2	CUE domain containing 2	-1.21632	1.13567e-06	2.31305e-05
ENSMUSG00000030030	1700003E16Rik	RIKEN cDNA 1700003E16 gene	1.33658	2.6475e-07	6.22034e-06		ENSMUSG00000072962	Gm16401	predicted gene 16401	-1.21558	4.18187e-05	0.000592766
ENSMUSG00000033501	Crygs	crystallin, gamma S	1.33618	2.6287e-05	0.000393566		ENSMUSG00000029177	Cenpa	centromere protein A	-1.21499	7.02616e-06	0.000120203
ENSMUSG00000051236	Msrb3	methionine sulfoxide reductase B3	1.33584	1.39566e-07	3.45116e-06		ENSMUSG00000026842	Abl1	c-abl oncogene 1, non-receptor tyrosine kinase	-1.21264	4.04909e-09	1.32416e-07
ENSMUSG00000028661	Epha8	Eph receptor A8	1.33518	0.000131739	0.00165263		ENSMUSG00000105568	Gm42971	predicted gene 42971	-1.21236	9.4973e-07	1.98289e-05
ENSMUSG00000020826	Nos2	nitric oxide synthase 2, inducible	1.33516	0.0020697	0.0178533		ENSMUSG00000002083	Bbc3	BCL2 binding component 3	-1.21227	4.27436e-16	3.51184e-14
ENSMUSG00000109341	Gm30873	predicted gene, 30873	1.33514	0.0035369	0.0277818		ENSMUSG00000107905	Gm44230	predicted gene, 44230	-1.21114	0.000487295	0.00516599
ENSMUSG00000028773	Fabp3	fatty acid binding protein 3, muscle and heart	1.3351	6.52611e-05	0.000881406		ENSMUSG00000020907	Rcvrn	recoverin	-1.20979	0.00674171	0.0474271
ENSMUSG00000105003	Gm40055	predicted gene, 40055	1.33501	0.00153299	0.0138662		ENSMUSG00000024816	Frmd8	FERM domain containing 8	-1.20908	3.95317e-08	1.08937e-06
ENSMUSG00000035984	Nme5	NME/NM23 family member 5	1.33451	7.28663e-11	3.04506e-09		ENSMUSG00000034161	Scx	scleraxis	-1.20893	0.000329832	0.0037047
ENSMUSG00000045725	Prr15	proline rich 15	1.3341	1.3978e-06	2.79351e-05		ENSMUSG00000064340	mt-Tl1	mitochondrially encoded tRNA leucine 1	-1.20781	0.000329485	0.00370236
ENSMUSG00000067158	Col4a4	collagen, type IV, alpha 4	1.33355	2.11186e-07	5.051e-06		ENSMUSG00000040759	Cmtm5	CKLF-like MARVEL transmembrane domain containing 5	-1.20612	5.29131e-12	2.6036e-10
ENSMUSG00000031376	Atp2b3	ATPase, Ca++ transporting, plasma membrane 3	1.33318	2.99634e-09	1.00583e-07		ENSMUSG00000035513	Ntng2	netrin G2	-1.20589	6.93614e-09	2.18251e-07
ENSMUSG00000052305	Hbb-bs	hemoglobin, beta adult s chain	1.33203	0.00389612	0.0301146		ENSMUSG00000111165	4930553I21Rik	RIKEN cDNA 4930553I21 gene	-1.20536	0.0064488	0.0457413
ENSMUSG00000036381	P2ry14	purinergic receptor P2Y, G-protein coupled, 14	1.33057	0.000934902	0.00912953		ENSMUSG00000058589	Anks1b	ankyrin repeat and sterile alpha motif domain containing 1B	-1.20524	8.16703e-16	6.37555e-14
ENSMUSG00000057315	Arhgap24	Rho GTPase activating protein 24	1.3304	2.62896e-07	6.18224e-06		ENSMUSG00000035566	Pcdh17	protocadherin 17	-1.20489	1.91254e-07	4.61158e-06
ENSMUSG00000026989	Dapl1	death associated protein-like 1	1.33012	0.00391321	0.0302116		ENSMUSG00000040093	Bmf	BCL2 modifying factor	-1.20405	3.02629e-13	1.73995e-11
ENSMUSG00000054160	Nkx2-4	NK2 homeobox 4	1.32988	0.000661656	0.00678216		ENSMUSG00000050541	Adra1b	adrenergic receptor, alpha 1b	-1.20178	2.71223e-05	0.00040483
ENSMUSG00000085399	Foxd2os	forkhead box D2, opposite strand	1.32795	0.000630943	0.00650996		ENSMUSG00000104693	Gm42941	predicted gene 42941	-1.20101	2.1295e-08	6.10853e-07
ENSMUSG00000021069	Pygl	liver glycogen phosphorylase	1.32725	4.86909e-09	1.57491e-07		ENSMUSG00000037419	Endod1	endonuclease domain containing 1	-1.19886	3.54772e-13	2.02662e-11
ENSMUSG00000098051	Gm27032	predicted gene, 27032	1.32261	4.70709e-11	2.01776e-09		ENSMUSG00000003746	Man1a	mannosidase 1, alpha	-1.19824	6.74397e-16	5.40736e-14
ENSMUSG00000042078	Svop	SV2 related protein	1.32208	8.09817e-32	2.29333e-29		ENSMUSG00000059810	Rgs3	regulator of G-protein signaling 3	-1.19751	1.1966e-15	9.1797e-14
ENSMUSG00000040812	Agbl2	ATP/GTP binding protein-like 2	1.32165	4.97321e-05	0.000692762		ENSMUSG00000031605	Klhl2	kelch-like 2, Mayven	-1.19692	1.36255e-07	3.38666e-06
ENSMUSG00000039092	Sptlc3	serine palmitoyltransferase, long chain base subunit 3	1.32135	0.00221358	0.0188441		ENSMUSG00000026956	Uap1l1	UDP-N-acteylglucosamine pyrophosphorylase 1-like 1	-1.19665	3.04273e-08	8.53503e-07
ENSMUSG00000031772	Cntnap4	contactin associated protein-like 4	1.32054	2.79961e-11	1.22713e-09		ENSMUSG00000049493	Pls1	plastin 1 (I-isoform)	-1.19502	3.06283e-07	7.09596e-06
ENSMUSG00000047343	Mettl21c	methyltransferase like 21C	1.31822	0.000362674	0.00402436		ENSMUSG00000102723	Gm37936	predicted gene, 37936	-1.194	0.000208695	0.00248233
ENSMUSG00000039851	4932438H23Rik	RIKEN cDNA 4932438H23 gene	1.31799	9.13053e-11	3.76246e-09		ENSMUSG00000021385	Ippk	inositol 1,3,4,5,6-pentakisphosphate 2-kinase	-1.19376	3.55857e-25	6.62442e-23
ENSMUSG00000045827	Serpinb9	serine (or cysteine) peptidase inhibitor, clade B, member 9	1.31712	4.1206e-07	9.26439e-06		ENSMUSG00000020227	Irak3	interleukin-1 receptor-associated kinase 3	-1.19261	1.2507e-05	0.000202148
ENSMUSG00000048215	A630023P12Rik	RIKEN cDNA A630023P12 gene	1.31706	0.00431051	0.0326168		ENSMUSG00000105985	Gm42993	predicted gene 42993	-1.19247	2.45133e-10	9.48466e-09
ENSMUSG00000075202	Olfr1042	olfactory receptor 1042	1.31618	0.00418146	0.0318847		ENSMUSG00000026833	Olfm1	olfactomedin 1	-1.1888	2.42126e-18	2.53755e-16
ENSMUSG00000029755	Dlx5	distal-less homeobox 5	1.31598	1.54173e-05	0.000243855		ENSMUSG00000106384	Gm43188	predicted gene 43188	-1.1886	1.83243e-10	7.18397e-09
ENSMUSG00000032769	Trpa1	transient receptor potential cation channel, subfamily A, member 1	1.31592	0.00131761	0.0122169		ENSMUSG00000041431	Ccnb1	cyclin B1	-1.18686	5.0272e-07	1.1069e-05
ENSMUSG00000090063	Dlx6os1	distal-less homeobox 6, opposite strand 1	1.31572	0.00104684	0.0100166		ENSMUSG00000093726	Gm20667	predicted gene 20667	-1.18593	1.95907e-07	4.71096e-06
ENSMUSG00000036760	Kcnk9	potassium channel, subfamily K, member 9	1.31459	3.40035e-10	1.29311e-08		ENSMUSG00000004267	Eno2	enolase 2, gamma neuronal	-1.18565	1.14152e-05	0.000185515
ENSMUSG00000055026	Gabrg3	gamma-aminobutyric acid (GABA) A receptor, subunit gamma 3	1.31458	1.4668e-05	0.00023353		ENSMUSG00000030956	Fam53b	family with sequence similarity 53, member B	-1.18509	9.67587e-36	3.57738e-33
ENSMUSG00000040562	Gstm2	glutathione S-transferase, mu 2	1.31415	0.000230907	0.00270782		ENSMUSG00000103252	Gm37521	predicted gene, 37521	-1.18475	0.000161066	0.0019713
ENSMUSG00000046718	Bst2	bone marrow stromal cell antigen 2	1.31371	0.000278444	0.00319767		ENSMUSG00000047037	Nipa1	non imprinted in Prader-Willi/Angelman syndrome 1 homolog (human)	-1.18462	8.21243e-11	3.41053e-09
ENSMUSG00000028589	1700012P22Rik	RIKEN cDNA 1700012P22 gene	1.31367	0.00404362	0.0310563		ENSMUSG00000033595	Lgi3	leucine-rich repeat LGI family, member 3	-1.1826	4.4623e-06	7.97759e-05
ENSMUSG00000069733	Ube2u	ubiquitin-conjugating enzyme E2U (putative)	1.31286	6.4098e-05	0.000866576		ENSMUSG00000036098	Myrf	myelin regulatory factor	-1.18166	3.81933e-05	0.000550463
ENSMUSG00000031075	Ano1	anoctamin 1, calcium activated chloride channel	1.31138	5.55994e-06	9.72441e-05		ENSMUSG00000115955	9530056E24Rik	RIKEN cDNA 9530056E24 gene	-1.18073	2.74552e-05	0.000408986
ENSMUSG00000109006	B230209E15Rik	RIKEN cDNA B230209E15 gene	1.31034	0.00106941	0.0102181		ENSMUSG00000112744	Gm48880	predicted gene, 48880	-1.17727	0.00096249	0.00937829
ENSMUSG00000039452	Snx22	sorting nexin 22	1.30894	4.94504e-10	1.86984e-08		ENSMUSG00000110928	Gm48114	predicted gene, 48114	-1.17564	0.000470833	0.00501744
ENSMUSG00000055172	C1ra	complement component 1, r subcomponent A	1.30571	0.000354427	0.00394619		ENSMUSG00000036053	Fmnl2	formin-like 2	-1.17554	7.61771e-12	3.62761e-10
ENSMUSG00000032796	Lama1	laminin, alpha 1	1.30551	2.95327e-06	5.48612e-05		ENSMUSG00000019124	Scrn1	secernin 1	-1.17449	2.01191e-32	5.95079e-30
ENSMUSG00000038508	Gdf15	growth differentiation factor 15	1.30481	0.00030352	0.00345224		ENSMUSG00000025572	Tmc6	transmembrane channel-like gene family 6	-1.17378	2.27303e-07	5.40732e-06
ENSMUSG00000021536	Adcy2	adenylate cyclase 2	1.30448	2.39681e-09	8.22203e-08		ENSMUSG00000107412	Gm20383	predicted gene, 20383	-1.17173	5.31917e-06	9.35865e-05
ENSMUSG00000063171	Rps4l	ribosomal protein S4-like	1.30389	1.08703e-08	3.34528e-07		ENSMUSG00000004626	Stxbp2	syntaxin binding protein 2	-1.17124	2.39898e-16	2.0082e-14
ENSMUSG00000007653	Gabrb2	gamma-aminobutyric acid (GABA) A receptor, subunit beta 2	1.30379	4.89997e-28	1.06046e-25		ENSMUSG00000044252	Osbpl1a	oxysterol binding protein-like 1A	-1.17045	5.10819e-19	5.66583e-17
ENSMUSG00000029306	Ibsp	integrin binding sialoprotein	1.30193	0.000370752	0.00409165		ENSMUSG00000058290	Espl1	extra spindle pole bodies 1, separase	-1.16987	2.5183e-17	2.38567e-15
ENSMUSG00000047904	Sstr2	somatostatin receptor 2	1.30184	1.91684e-09	6.67882e-08		ENSMUSG00000115471	C230086J09Rik	RIKEN cDNA C230086J09 gene	-1.16754	2.15178e-09	7.41974e-08
ENSMUSG00000037621	Atoh8	atonal bHLH transcription factor 8	1.30147	5.058e-06	8.94644e-05		ENSMUSG00000036432	Siah2	siah E3 ubiquitin protein ligase 2	-1.16598	2.80276e-11	1.22713e-09
ENSMUSG00000050010	Shisa3	shisa family member 3	1.2996	4.83593e-07	1.06832e-05		ENSMUSG00000025537	Phkg1	phosphorylase kinase gamma 1	-1.16245	4.70677e-11	2.01776e-09
ENSMUSG00000063611	Gm10134	predicted gene 10134	1.29876	0.00469562	0.0351172		ENSMUSG00000000915	Hip1r	huntingtin interacting protein 1 related	-1.15952	1.73915e-06	3.39914e-05
ENSMUSG00000056737	Capg	capping protein (actin filament), gelsolin-like	1.29832	4.211e-12	2.09136e-10		ENSMUSG00000068373	D430041D05Rik	RIKEN cDNA D430041D05 gene	-1.15896	0.00272409	0.0224714
ENSMUSG00000063060	Sox7	SRY (sex determining region Y)-box 7	1.29794	0.00323888	0.0258296		ENSMUSG00000104897	Gm43203	predicted gene 43203	-1.15776	0.000969698	0.00942843
ENSMUSG00000020436	Gabrg2	gamma-aminobutyric acid (GABA) A receptor, subunit gamma 2	1.29785	2.55944e-05	0.000384277		ENSMUSG00000028174	Rpe65	retinal pigment epithelium 65	-1.15775	5.85107e-09	1.86981e-07
ENSMUSG00000097178	2310002F09Rik	RIKEN cDNA 2310002F09 gene	1.29632	0.00131601	0.0122106		ENSMUSG00000048483	Zdhhc22	zinc finger, DHHC-type containing 22	-1.15531	2.00583e-07	4.81472e-06
ENSMUSG00000049511	Htr1b	5-hydroxytryptamine (serotonin) receptor 1B	1.29621	1.11343e-05	0.000181614		ENSMUSG00000022231	Sema5a	sema domain, seven thrombospondin repeats (type 1 and type 1-like), transmembrane domain (TM) and short cytoplasmic domain, (semaphorin) 5A	-1.15455	5.04698e-05	0.00070157
ENSMUSG00000116730	4930403O18Rik	RIKEN cDNA 4930403O18 gene	1.29572	0.00486452	0.0361411		ENSMUSG00000097995	Gm24362	predicted gene, 24362	-1.15263	0.00323149	0.0257994
ENSMUSG00000018008	Cyth4	cytohesin 4	1.29489	0.000190715	0.00228996		ENSMUSG00000029602	Rasal1	RAS protein activator like 1 (GAP1 like)	-1.15128	0.00337695	0.0267543
ENSMUSG00000031073	Fgf15	fibroblast growth factor 15	1.29416	0.00463371	0.0347409		ENSMUSG00000048707	Tprn	taperin	-1.15064	1.89647e-06	3.65561e-05
ENSMUSG00000046794	Ppp1r3b	protein phosphatase 1, regulatory subunit 3B	1.29239	1.08541e-05	0.000177495		ENSMUSG00000078838	Gm17382	predicted gene, 17382	-1.14997	0.00386997	0.0299386
ENSMUSG00000059498	Fcgr3	Fc receptor, IgG, low affinity III	1.29177	0.00495289	0.0367259		ENSMUSG00000001334	Fndc5	fibronectin type III domain containing 5	-1.14975	3.02808e-07	7.03381e-06
ENSMUSG00000039977	Deup1	deuterosome assembly protein 1	1.29066	0.00128554	0.0119696		ENSMUSG00000108358	Gm44509	predicted gene 44509	-1.14852	2.16596e-11	9.70673e-10
ENSMUSG00000034266	Batf	basic leucine zipper transcription factor, ATF-like	1.2904	0.00413779	0.0315972		ENSMUSG00000107461	Gm44045	predicted gene, 44045	-1.14839	1.41326e-06	2.81384e-05
ENSMUSG00000031737	Irx5	Iroquois homeobox 5	1.28757	1.82704e-06	3.5423e-05		ENSMUSG00000020183	Cpm	carboxypeptidase M	-1.14811	3.69921e-07	8.39497e-06
ENSMUSG00000090061	Nwd2	NACHT and WD repeat domain containing 2	1.2873	2.26391e-10	8.81073e-09		ENSMUSG00000074280	Gm6166	predicted gene 6166	-1.14443	0.000518197	0.00546529
ENSMUSG00000030549	Rhcg	Rhesus blood group-associated C glycoprotein	1.28679	0.000261516	0.0030202		ENSMUSG00000072082	Ccnf	cyclin F	-1.14394	6.80701e-16	5.44152e-14
ENSMUSG00000073102	Drc1	dynein regulatory complex subunit 1	1.28678	2.71503e-09	9.19517e-08		ENSMUSG00000106826	Gm42583	predicted gene 42583	-1.14382	1.88048e-17	1.8203e-15
ENSMUSG00000032346	Ooep	oocyte expressed protein	1.2866	8.61394e-05	0.00113013		ENSMUSG00000034981	Parm1	prostate androgen-regulated mucin-like protein 1	-1.1434	9.89387e-09	3.06606e-07
ENSMUSG00000022025	Cnmd	chondromodulin	1.28521	5.96591e-16	4.79796e-14		ENSMUSG00000041064	Pif1	PIF1 5'-to-3' DNA helicase	-1.14337	2.57087e-11	1.13306e-09
ENSMUSG00000071715	Ncf4	neutrophil cytosolic factor 4	1.28413	0.00522918	0.038263		ENSMUSG00000106106	CT010467.1	18s RNA, related sequence 5	-1.14321	0.000259306	0.00299597
ENSMUSG00000069911	Insyn2b	inhibitory synaptic factor family member 2B	1.28397	2.98405e-09	1.00424e-07		ENSMUSG00000029861	Fam131b	family with sequence similarity 131, member B	-1.14321	2.09306e-08	6.03653e-07
ENSMUSG00000024008	Cpne5	copine V	1.28304	1.39448e-06	2.78896e-05		ENSMUSG00000052040	Klf13	Kruppel-like factor 13	-1.14146	6.3311e-15	4.55497e-13
ENSMUSG00000001507	Itga3	integrin alpha 3	1.28289	1.12803e-06	2.3029e-05		ENSMUSG00000032854	Ugt8a	UDP galactosyltransferase 8A	-1.14091	1.35503e-11	6.25144e-10
ENSMUSG00000032372	Plscr2	phospholipid scramblase 2	1.28181	1.72585e-05	0.000269613		ENSMUSG00000048327	Ckap2l	cytoskeleton associated protein 2-like	-1.1398	2.49391e-15	1.87008e-13
ENSMUSG00000051920	Rspo2	R-spondin 2	1.28135	5.85402e-06	0.000102119		ENSMUSG00000031004	Mki67	antigen identified by monoclonal antibody Ki 67	-1.13935	1.00586e-10	4.13209e-09
ENSMUSG00000021567	Nkd2	naked cuticle 2	1.2809	4.90748e-08	1.32761e-06		ENSMUSG00000033952	Aspm	abnormal spindle microtubule assembly	-1.13877	1.22276e-15	9.32662e-14
ENSMUSG00000024074	Crim1	cysteine rich transmembrane BMP regulator 1 (chordin like)	1.27809	7.01209e-08	1.84814e-06		ENSMUSG00000112290	Gm33782	predicted gene, 33782	-1.13753	0.000706389	0.00717608
ENSMUSG00000087410	2310065F04Rik	RIKEN cDNA 2310065F04 gene	1.27695	0.00532173	0.0388761		ENSMUSG00000055976	Cldn23	claudin 23	-1.13692	2.348e-06	4.41723e-05
ENSMUSG00000054958	Nt5c1a	5'-nucleotidase, cytosolic IA	1.27632	0.00227819	0.0193138		ENSMUSG00000104041	Gm37562	predicted gene, 37562	-1.13509	6.96281e-05	0.000936112
ENSMUSG00000026301	Iqca	IQ motif containing with AAA domain	1.2742	0.000908308	0.00891562		ENSMUSG00000006782	Cnp	2',3'-cyclic nucleotide 3' phosphodiesterase	-1.13506	5.65004e-06	9.86903e-05
ENSMUSG00000026894	Morn5	MORN repeat containing 5	1.27381	4.16252e-05	0.000590651		ENSMUSG00000027954	Efna1	ephrin A1	-1.13318	0.00017261	0.00209812
ENSMUSG00000044667	Plppr4	phospholipid phosphatase related 4	1.27274	2.08049e-11	9.36181e-10		ENSMUSG00000033949	Trim36	tripartite motif-containing 36	-1.13048	9.40261e-17	8.34325e-15
ENSMUSG00000033409	Syce1l	synaptonemal complex central element protein 1 like	1.27248	0.00360544	0.0282285		ENSMUSG00000023913	Pla2g7	phospholipase A2, group VII (platelet-activating factor acetylhydrolase, plasma)	-1.12801	3.07657e-14	1.99752e-12
ENSMUSG00000024621	Csf1r	colony stimulating factor 1 receptor	1.27234	0.00117944	0.0111257		ENSMUSG00000116004	Gm49539	predicted gene, 49539	-1.12713	0.00231629	0.0195745
ENSMUSG00000030162	Olr1	oxidized low density lipoprotein (lectin-like) receptor 1	1.27153	0.00542746	0.0394967		ENSMUSG00000088775	Gm26037	predicted gene, 26037	-1.12646	0.00521791	0.038191
ENSMUSG00000073274	Gm14636	predicted gene 14636	1.27078	6.20679e-06	0.000107219		ENSMUSG00000001542	Ell2	elongation factor RNA polymerase II 2	-1.12344	1.78152e-13	1.06332e-11
ENSMUSG00000107967	Gm44094	predicted gene, 44094	1.26907	0.00070819	0.00718445		ENSMUSG00000025283	Sat1	spermidine/spermine N1-acetyl transferase 1	-1.12272	5.26443e-05	0.0007282
ENSMUSG00000029765	Plxna4	plexin A4	1.26851	9.67994e-22	1.36339e-19		ENSMUSG00000027469	Tpx2	TPX2, microtubule-associated	-1.12122	1.53871e-16	1.32558e-14
ENSMUSG00000010803	Gabra1	gamma-aminobutyric acid (GABA) A receptor, subunit alpha 1	1.26595	2.69598e-06	5.02923e-05		ENSMUSG00000105733	Gm42973	predicted gene 42973	-1.12093	8.50982e-08	2.19933e-06
ENSMUSG00000098979	Gm27544	predicted gene, 27544	1.26455	0.00362059	0.0283138		ENSMUSG00000085967	Gm12530	predicted gene 12530	-1.11876	4.77536e-06	8.49732e-05
ENSMUSG00000039004	Bmp6	bone morphogenetic protein 6	1.26442	3.64322e-08	1.00709e-06		ENSMUSG00000087042	Gm11611	predicted gene 11611	-1.11834	9.51641e-06	0.000158132
ENSMUSG00000060647	Gm7099	predicted gene 7099	1.26435	0.0058381	0.0419914		ENSMUSG00000097825	9630001P10Rik	RIKEN cDNA 9630001P10 gene	-1.11799	9.95421e-07	2.06372e-05
ENSMUSG00000056380	Gpr50	G-protein-coupled receptor 50	1.26403	9.91868e-05	0.00127986		ENSMUSG00000033577	Myo6	myosin VI	-1.11687	3.16484e-21	4.27469e-19
ENSMUSG00000036131	Frmd7	FERM domain containing 7	1.26383	0.00232558	0.0196343		ENSMUSG00000038550	Ciart	circadian associated repressor of transcription	-1.11663	2.17554e-08	6.22051e-07
ENSMUSG00000044071	Tafa2	TAFA chemokine like family member 2	1.26224	1.09507e-08	3.36614e-07		ENSMUSG00000031239	Itm2a	integral membrane protein 2A	-1.11333	6.19943e-05	0.000839841
ENSMUSG00000034855	Cxcl10	chemokine (C-X-C motif) ligand 10	1.26103	0.000889425	0.00874962		ENSMUSG00000049807	Arhgap23	Rho GTPase activating protein 23	-1.11305	1.26405e-07	3.15362e-06
ENSMUSG00000063704	Mapk15	mitogen-activated protein kinase 15	1.26015	1.03424e-08	3.19761e-07		ENSMUSG00000024787	Snx15	sorting nexin 15	-1.11122	2.54006e-15	1.89934e-13
ENSMUSG00000035355	Kcnh4	potassium voltage-gated channel, subfamily H (eag-related), member 4	1.26007	0.000186699	0.00224714		ENSMUSG00000090358	Gm2822	predicted gene 2822	-1.11117	0.000338481	0.00379544
ENSMUSG00000024087	Cyp1b1	cytochrome P450, family 1, subfamily b, polypeptide 1	1.25982	1.30084e-19	1.4926e-17		ENSMUSG00000047591	Mafa	v-maf musculoaponeurotic fibrosarcoma oncogene family, protein A (avian)	-1.11014	0.00207835	0.0179221
ENSMUSG00000048450	Msx1	msh homeobox 1	1.25919	1.35345e-08	4.09885e-07		ENSMUSG00000033740	St18	suppression of tumorigenicity 18	-1.10862	5.00449e-31	1.3322e-28
ENSMUSG00000078816	Prkcg	protein kinase C, gamma	1.25915	4.97088e-07	1.09631e-05		ENSMUSG00000106940	Gm42930	predicted gene 42930	-1.10743	1.62911e-08	4.82391e-07
ENSMUSG00000109473	B930025P03Rik	RIKEN cDNA B930025P03 gene	1.25864	0.000435898	0.00471117		ENSMUSG00000017716	Birc5	baculoviral IAP repeat-containing 5	-1.10638	9.29422e-07	1.94506e-05
ENSMUSG00000107254	Gm43769	predicted gene 43769	1.25806	0.00401796	0.030886		ENSMUSG00000027496	Aurka	aurora kinase A	-1.10614	2.5581e-11	1.1293e-09
ENSMUSG00000025905	Oprk1	opioid receptor, kappa 1	1.25474	0.000130582	0.00164122		ENSMUSG00000039774	Galnt12	polypeptide N-acetylgalactosaminyltransferase 12	-1.10457	0.000648253	0.00667046
ENSMUSG00000063430	Wscd2	WSC domain containing 2	1.25386	2.37806e-10	9.21454e-09		ENSMUSG00000107128	Gm42867	predicted gene 42867	-1.10437	0.000314649	0.00356273
ENSMUSG00000035811	Ugt2b35	UDP glucuronosyltransferase 2 family, polypeptide B35	1.25318	0.00612664	0.0437493		ENSMUSG00000030849	Fgfr2	fibroblast growth factor receptor 2	-1.10264	5.21743e-17	4.75644e-15
ENSMUSG00000046733	Gprc5a	G protein-coupled receptor, family C, group 5, member A	1.2511	0.00416532	0.031771		ENSMUSG00000034311	Kif4	kinesin family member 4	-1.10262	7.67242e-19	8.37048e-17
ENSMUSG00000032338	Hcn4	hyperpolarization-activated, cyclic nucleotide-gated K+ 4	1.25104	2.4974e-13	1.45791e-11		ENSMUSG00000027956	Tmem144	transmembrane protein 144	-1.10205	2.05905e-07	4.93356e-06
ENSMUSG00000029380	Cxcl1	chemokine (C-X-C motif) ligand 1	1.24949	0.00463997	0.0347639		ENSMUSG00000118325	Gm50324	predicted gene, 50324	-1.10098	0.00319663	0.0255768
ENSMUSG00000001119	Col6a1	collagen, type VI, alpha 1	1.24869	1.80446e-05	0.000280249		ENSMUSG00000102788	Gm38255	predicted gene, 38255	-1.10054	0.00516916	0.0379385
ENSMUSG00000019933	Mrln	myoregulin	1.2482	0.00495487	0.0367304		ENSMUSG00000026203	Dnajb2	DnaJ heat shock protein family (Hsp40) member B2	-1.1005	3.04839e-14	1.98406e-12
ENSMUSG00000052188	Gm14964	predicted gene 14964	1.24778	7.2754e-08	1.90434e-06		ENSMUSG00000036777	Anln	anillin, actin binding protein	-1.09787	8.87701e-13	4.81275e-11
ENSMUSG00000028776	Tinagl1	tubulointerstitial nephritis antigen-like 1	1.24762	0.00104706	0.0100166		ENSMUSG00000044707	Ccnjl	cyclin J-like	-1.09706	7.87258e-05	0.00104315
ENSMUSG00000052221	Ppp1r36	protein phosphatase 1, regulatory subunit 36	1.24727	1.87253e-05	0.000289471		ENSMUSG00000108126	Gm43909	predicted gene, 43909	-1.09652	0.00663133	0.0468115
ENSMUSG00000032359	Ctsh	cathepsin H	1.24715	0.000320947	0.00361866		ENSMUSG00000113698	Gm47987	predicted gene, 47987	-1.09419	2.28585e-06	4.31249e-05
ENSMUSG00000018341	Il12rb2	interleukin 12 receptor, beta 2	1.24699	0.00388997	0.0300758		ENSMUSG00000024593	Megf10	multiple EGF-like-domains 10	-1.09311	2.91482e-27	6.06191e-25
ENSMUSG00000059956	Serpinb12	serine (or cysteine) peptidase inhibitor, clade B (ovalbumin), member 12	1.24621	0.00590549	0.0423616		ENSMUSG00000028873	Cdca8	cell division cycle associated 8	-1.09172	4.45627e-17	4.07649e-15
ENSMUSG00000090439	Gm17455	predicted gene, 17455	1.24499	8.13873e-10	2.98832e-08		ENSMUSG00000028020	Glrb	glycine receptor, beta subunit	-1.09014	4.94945e-11	2.11145e-09
ENSMUSG00000043913	Ccdc60	coiled-coil domain containing 60	1.24498	5.93614e-07	1.29101e-05		ENSMUSG00000113041	Gm48302	predicted gene, 48302	-1.08975	0.000322728	0.00363564
ENSMUSG00000037579	Kcnh3	potassium voltage-gated channel, subfamily H (eag-related), member 3	1.24495	6.71952e-06	0.000115254		ENSMUSG00000115210	Gm49308	predicted gene, 49308	-1.0892	1.10369e-12	5.91151e-11
ENSMUSG00000108776	Gm45169	predicted gene 45169	1.24411	1.79257e-06	3.49266e-05		ENSMUSG00000106045	Gm42996	predicted gene 42996	-1.08835	0.00028779	0.00329362
ENSMUSG00000104547	Gm43022	predicted gene 43022	1.24405	0.00612366	0.0437493		ENSMUSG00000057134	Ado	2-aminoethanethiol (cysteamine) dioxygenase	-1.0883	2.0442e-05	0.00031328
ENSMUSG00000021301	Hecw1	HECT, C2 and WW domain containing E3 ubiquitin protein ligase 1	1.24291	5.14503e-24	8.77953e-22		ENSMUSG00000020758	Itgb4	integrin beta 4	-1.087	2.18404e-05	0.000333558
ENSMUSG00000057068	Fam47e	family with sequence similarity 47, member E	1.24242	0.00668772	0.047172		ENSMUSG00000113003	Gm47138	predicted gene, 47138	-1.0841	1.89549e-05	0.000292514
ENSMUSG00000106734	Gm20559	predicted gene, 20559	1.24146	0.00129203	0.0120258		ENSMUSG00000104136	Gm36955	predicted gene, 36955	-1.08384	0.000239678	0.00279842
ENSMUSG00000090785	Gm17116	predicted gene 17116	1.24094	0.00572812	0.0413681		ENSMUSG00000051378	Kif18b	kinesin family member 18B	-1.0836	6.53027e-14	4.08065e-12
ENSMUSG00000021732	Fgf10	fibroblast growth factor 10	1.24072	0.00487297	0.0361938		ENSMUSG00000028328	Tmod1	tropomodulin 1	-1.08144	5.99259e-06	0.000103927
ENSMUSG00000017400	Stac2	SH3 and cysteine rich domain 2	1.24048	0.000432128	0.00468183		ENSMUSG00000017132	Cyth1	cytohesin 1	-1.08129	6.19496e-08	1.6491e-06
ENSMUSG00000031502	Col4a1	collagen, type IV, alpha 1	1.23999	1.94501e-06	3.73027e-05		ENSMUSG00000106092	Gm43072	predicted gene 43072	-1.08111	1.53828e-05	0.000243454
ENSMUSG00000030116	Mfap5	microfibrillar associated protein 5	1.23992	0.00475657	0.0354672		ENSMUSG00000115373	Gm49194	predicted gene, 49194	-1.08033	0.000822732	0.00816806
ENSMUSG00000020061	Mybpc1	myosin binding protein C, slow-type	1.23941	0.00289353	0.0235769		ENSMUSG00000113910	Gm48286	predicted gene, 48286	-1.08004	0.0055969	0.0405703
ENSMUSG00000056824	Zfp663	zinc finger protein 663	1.23645	1.60178e-05	0.000252155		ENSMUSG00000052544	St6galnac3	ST6 (alpha-N-acetyl-neuraminyl-2,3-beta-galactosyl-1,3)-N-acetylgalactosaminide alpha-2,6-sialyltransferase 3	-1.07756	7.9647e-09	2.48825e-07
ENSMUSG00000020901	Pik3r5	phosphoinositide-3-kinase regulatory subunit 5	1.23397	0.000345246	0.00386154		ENSMUSG00000107826	Gm44242	predicted gene, 44242	-1.07464	0.00370161	0.0288541
ENSMUSG00000104236	4930533L02Rik	RIKEN cDNA 4930533L02 gene	1.23389	0.00690746	0.0483504		ENSMUSG00000038495	Otud7b	OTU domain containing 7B	-1.07455	3.39458e-06	6.21057e-05
ENSMUSG00000048616	Nog	noggin	1.23332	1.96819e-08	5.70733e-07		ENSMUSG00000022044	Stmn4	stathmin-like 4	-1.07296	7.84051e-06	0.000132601
ENSMUSG00000079669	Gm17396	predicted gene, 17396	1.23313	0.00255029	0.021255		ENSMUSG00000041762	Gpr155	G protein-coupled receptor 155	-1.07275	3.14656e-05	0.000463539
ENSMUSG00000022375	Lrrc6	leucine rich repeat containing 6 (testis)	1.23288	0.0022714	0.0192686		ENSMUSG00000039157	Fam102a	family with sequence similarity 102, member A	-1.07236	2.6013e-09	8.85505e-08
ENSMUSG00000006362	Cbfa2t3	CBFA2/RUNX1 translocation partner 3	1.2327	1.04768e-08	3.22939e-07		ENSMUSG00000034773	BC030867	cDNA sequence BC030867	-1.0715	2.40077e-07	5.69595e-06
ENSMUSG00000115504	Gm48946	predicted gene, 48946	1.23159	0.00629747	0.0447753		ENSMUSG00000107996	Gm44228	predicted gene, 44228	-1.07071	0.00658028	0.0465004
ENSMUSG00000040723	Rcsd1	RCSD domain containing 1	1.2313	1.4462e-05	0.000230664		ENSMUSG00000026520	Pycr2	pyrroline-5-carboxylate reductase family, member 2	-1.06975	1.19188e-14	8.19842e-13
ENSMUSG00000027230	Creb3l1	cAMP responsive element binding protein 3-like 1	1.22968	7.8074e-05	0.00103606		ENSMUSG00000002475	Abhd3	abhydrolase domain containing 3	-1.06974	7.7161e-17	6.8927e-15
ENSMUSG00000030134	Rasgef1a	RasGEF domain family, member 1A	1.22851	5.52069e-06	9.66212e-05		ENSMUSG00000027254	Map1a	microtubule-associated protein 1 A	-1.06903	4.25197e-05	0.000602061
ENSMUSG00000044162	Tnip3	TNFAIP3 interacting protein 3	1.22745	0.00491632	0.0364648		ENSMUSG00000115632	Gm17922	predicted gene, 17922	-1.06851	0.000588889	0.00612418
ENSMUSG00000028369	Svep1	sushi, von Willebrand factor type A, EGF and pentraxin domain containing 1	1.22688	1.11543e-07	2.81448e-06		ENSMUSG00000109995	B020031H02Rik	RIKEN cDNA B020031H02 gene	-1.06821	0.00161876	0.0145285
ENSMUSG00000116903	Gm19522	predicted gene, 19522	1.22677	0.00091248	0.0089492		ENSMUSG00000020689	Itgb3	integrin beta 3	-1.06629	1.40712e-06	2.8037e-05
ENSMUSG00000053153	Spag16	sperm associated antigen 16	1.22618	0.000456745	0.00489081		ENSMUSG00000057751	Megf6	multiple EGF-like-domains 6	-1.06524	1.90019e-27	4.04663e-25
ENSMUSG00000030108	Slc6a13	solute carrier family 6 (neurotransmitter transporter, GABA), member 13	1.22537	0.0051406	0.0378238		ENSMUSG00000001517	Foxm1	forkhead box M1	-1.06434	3.80676e-13	2.15608e-11
ENSMUSG00000041734	Kirrel	kirre like nephrin family adhesion molecule 1	1.22526	2.77904e-07	6.49501e-06		ENSMUSG00000025137	Pcyt2	phosphate cytidylyltransferase 2, ethanolamine	-1.06422	3.96163e-18	4.10344e-16
ENSMUSG00000022372	Sla	src-like adaptor	1.22446	8.82123e-05	0.00115221		ENSMUSG00000033350	Chst2	carbohydrate sulfotransferase 2	-1.06346	9.96582e-07	2.06451e-05
ENSMUSG00000021806	Nid2	nidogen 2	1.22377	2.3676e-05	0.000358507		ENSMUSG00000032401	Lctl	lactase-like	-1.06321	0.00282395	0.0231445
ENSMUSG00000109228	Fam81b	family with sequence similarity 81, member B	1.22329	0.00334438	0.0265358		ENSMUSG00000038379	Ttk	Ttk protein kinase	-1.06305	5.14047e-12	2.53406e-10
ENSMUSG00000097604	Gm17322	predicted gene, 17322	1.22317	0.00430488	0.0325927		ENSMUSG00000087478	4930506C21Rik	RIKEN cDNA 4930506C21 gene	-1.06241	5.08165e-08	1.37055e-06
ENSMUSG00000020014	Cfap54	cilia and flagella associated protein 54	1.22288	1.34165e-10	5.34653e-09		ENSMUSG00000075555	Gm10863	predicted gene 10863	-1.06212	9.30351e-10	3.38795e-08
ENSMUSG00000034810	Scn7a	sodium channel, voltage-gated, type VII, alpha	1.22254	0.000399837	0.00438372		ENSMUSG00000046500	Tafa4	TAFA chemokine like family member 4	-1.06191	0.000134851	0.00168707
ENSMUSG00000050511	Oprd1	opioid receptor, delta 1	1.22167	0.0050588	0.0373448		ENSMUSG00000045991	Onecut2	one cut domain, family member 2	-1.05735	1.46322e-11	6.70412e-10
ENSMUSG00000079481	Nhsl2	NHS-like 2	1.22098	0.000157966	0.00193781		ENSMUSG00000030677	Kif22	kinesin family member 22	-1.05661	7.89666e-19	8.57996e-17
ENSMUSG00000063804	Lin28b	lin-28 homolog B (C. elegans)	1.22096	0.00188214	0.0165191		ENSMUSG00000022015	Tnfsf11	tumor necrosis factor (ligand) superfamily, member 11	-1.05594	0.000894835	0.00879635
ENSMUSG00000035095	Fam167a	family with sequence similarity 167, member A	1.22029	2.01591e-05	0.0003093		ENSMUSG00000029581	Fscn1	fascin actin-bundling protein 1	-1.05432	1.51843e-05	0.000241029
ENSMUSG00000041594	Tmtc4	transmembrane and tetratricopeptide repeat containing 4	1.21785	6.26525e-30	1.50253e-27		ENSMUSG00000097055	Gm4419	predicted gene 4419	-1.05354	1.47444e-16	1.27849e-14
ENSMUSG00000020573	Pik3cg	phosphatidylinositol-4,5-bisphosphate 3-kinase catalytic subunit gamma	1.2162	0.00352019	0.0276586		ENSMUSG00000104197	Gm37632	predicted gene, 37632	-1.05339	2.70357e-07	6.34649e-06
ENSMUSG00000034394	Lif	leukemia inhibitory factor	1.21455	0.000595437	0.00618195		ENSMUSG00000026605	Cenpf	centromere protein F	-1.05248	1.39239e-11	6.40161e-10
ENSMUSG00000047497	Adamts12	a disintegrin-like and metallopeptidase (reprolysin type) with thrombospondin type 1 motif, 12	1.2138	2.08197e-11	9.36181e-10		ENSMUSG00000076258	Gm23935	predicted gene, 23935	-1.05173	0.00133306	0.0123387
ENSMUSG00000042258	Isl1	ISL1 transcription factor, LIM/homeodomain	1.21292	0.000195331	0.00234011		ENSMUSG00000073985	Gm10602	predicted gene 10602	-1.05127	1.03257e-11	4.85635e-10
ENSMUSG00000026479	Lamc2	laminin, gamma 2	1.21177	2.37242e-08	6.74719e-07		ENSMUSG00000036768	Kif15	kinesin family member 15	-1.0512	1.24803e-21	1.7394e-19
ENSMUSG00000025020	Slit1	slit guidance ligand 1	1.21143	1.68126e-16	1.42532e-14		ENSMUSG00000031934	Panx1	pannexin 1	-1.04889	9.77542e-07	2.03139e-05
ENSMUSG00000032514	Ttc21a	tetratricopeptide repeat domain 21A	1.2112	8.4734e-06	0.000142131		ENSMUSG00000026958	Dpp7	dipeptidylpeptidase 7	-1.0487	3.57995e-05	0.000520756
ENSMUSG00000021998	Lcp1	lymphocyte cytosolic protein 1	1.21072	1.49571e-05	0.000237707		ENSMUSG00000097462	9530026P05Rik	RIKEN cDNA 9530026P05 gene	-1.04713	9.72149e-05	0.00125807
ENSMUSG00000079342	Lipo1	lipase, member O1	1.2083	0.00504142	0.0372475		ENSMUSG00000040387	Klhl32	kelch-like 32	-1.04632	8.58882e-18	8.59528e-16
ENSMUSG00000021791	Dydc2	DPY30 domain containing 2	1.20806	0.00042984	0.00465893		ENSMUSG00000086509	Nkx2-2os	NK2 homeobox 2, opposite strand	-1.04437	2.916e-09	9.83827e-08
ENSMUSG00000028024	Enpep	glutamyl aminopeptidase	1.20795	0.00375358	0.0292054		ENSMUSG00000085781	Gm15640	predicted gene 15640	-1.04437	0.00263385	0.0218285
ENSMUSG00000030577	Cd22	CD22 antigen	1.20756	0.00710899	0.0495007		ENSMUSG00000104519	Gm37161	predicted gene, 37161	-1.04359	0.000476988	0.0050725
ENSMUSG00000040189	Ccdc114	coiled-coil domain containing 114	1.20656	8.6677e-07	1.83108e-05		ENSMUSG00000024424	Ttc39c	tetratricopeptide repeat domain 39C	-1.04199	1.51116e-14	1.0262e-12
ENSMUSG00000052921	Arhgef15	Rho guanine nucleotide exchange factor (GEF) 15	1.20498	0.00097474	0.00945612		ENSMUSG00000037966	Ninj1	ninjurin 1	-1.04186	3.47448e-07	7.94346e-06
ENSMUSG00000047773	Ankfn1	ankyrin-repeat and fibronectin type III domain containing 1	1.20452	2.34439e-08	6.68176e-07		ENSMUSG00000003779	Kif20a	kinesin family member 20A	-1.04149	4.62542e-11	1.98915e-09
ENSMUSG00000023336	Wfdc1	WAP four-disulfide core domain 1	1.20415	0.00587663	0.0422115		ENSMUSG00000022514	Il1rap	interleukin 1 receptor accessory protein	-1.04119	5.18874e-08	1.39802e-06
ENSMUSG00000068463	B630019A10Rik	RIKEN cDNA B630019A10 gene	1.20414	0.00290216	0.02364		ENSMUSG00000031802	Phxr4	per-hexamer repeat gene 4	-1.04082	6.08348e-07	1.31767e-05
ENSMUSG00000028497	Hacd4	3-hydroxyacyl-CoA dehydratase 4	1.20104	2.78477e-11	1.22328e-09		ENSMUSG00000025503	Taldo1	transaldolase 1	-1.04014	2.01604e-12	1.03254e-10
ENSMUSG00000040170	Fmo2	flavin containing monooxygenase 2	1.20025	0.0031293	0.0251501		ENSMUSG00000065589	Mir301	microRNA 301	-1.03982	0.00557172	0.0404249
ENSMUSG00000032259	Drd2	dopamine receptor D2	1.19828	0.000936293	0.00913976		ENSMUSG00000031714	Gab1	growth factor receptor bound protein 2-associated protein 1	-1.03866	7.13713e-08	1.87183e-06
ENSMUSG00000045733	Sprn	shadow of prion protein	1.19803	2.52352e-06	4.71743e-05		ENSMUSG00000064945	Rny3	RNA, Y3 small cytoplasmic (associated with Ro protein)	-1.03809	0.0014112	0.0129493
ENSMUSG00000036908	Unc93b1	unc-93 homolog B1, TLR signaling regulator	1.19502	4.82228e-05	0.000673499		ENSMUSG00000048922	Cdca2	cell division cycle associated 2	-1.03645	1.2736e-20	1.63784e-18
ENSMUSG00000064310	Zpld1	zona pellucida like domain containing 1	1.19477	0.00298164	0.0241985		ENSMUSG00000015090	Ptgds	prostaglandin D2 synthase (brain)	-1.03577	0.00314359	0.0252359
ENSMUSG00000056529	Ptafr	platelet-activating factor receptor	1.19446	0.0072875	0.0504403		ENSMUSG00000015533	Itga2	integrin alpha 2	-1.03561	1.02378e-07	2.61044e-06
ENSMUSG00000057719	Sh3rf2	SH3 domain containing ring finger 2	1.1944	0.000197954	0.0023694		ENSMUSG00000097157	Gm26512	predicted gene, 26512	-1.03444	0.00534266	0.0389862
ENSMUSG00000029155	Spata18	spermatogenesis associated 18	1.1941	0.00278835	0.022888		ENSMUSG00000106612	Gm43750	predicted gene 43750	-1.03262	9.47199e-05	0.00122877
ENSMUSG00000070867	Trabd2b	TraB domain containing 2B	1.19326	0.00441603	0.0333488		ENSMUSG00000038375	Trp53inp2	transformation related protein 53 inducible nuclear protein 2	-1.03199	6.21178e-11	2.61642e-09
ENSMUSG00000055540	Epha6	Eph receptor A6	1.1906	1.28122e-05	0.000206329		ENSMUSG00000097692	A230060F14Rik	RIKEN cDNA A230060F14 gene	-1.03129	0.00189046	0.0165812
ENSMUSG00000033538	Casp4	caspase 4, apoptosis-related cysteine peptidase	1.18955	0.00234295	0.0197496		ENSMUSG00000018931	Natd1	N-acetyltransferase domain containing 1	-1.02967	3.12886e-09	1.04636e-07
ENSMUSG00000047171	Helt	helt bHLH transcription factor	1.18701	0.00026473	0.00305599		ENSMUSG00000116626	Gm49705	predicted gene, 49705	-1.02834	5.93384e-06	0.000103241
ENSMUSG00000047557	Lxn	latexin	1.18615	1.04164e-16	9.18161e-15		ENSMUSG00000106386	Gm42991	predicted gene 42991	-1.0276	0.000100992	0.00129875
ENSMUSG00000086746	Gm15222	predicted gene 15222	1.18607	0.000419774	0.00457031		ENSMUSG00000026039	Sgo2a	shugoshin 2A	-1.02697	1.38622e-11	6.38429e-10
ENSMUSG00000079339	Ifit1bl1	interferon induced protein with tetratricpeptide repeats 1B like 1	1.18471	0.00169608	0.0151255		ENSMUSG00000057541	Pus7	pseudouridylate synthase 7	-1.02684	3.91719e-16	3.23837e-14
ENSMUSG00000029762	Akr1b8	aldo-keto reductase family 1, member B8	1.18375	6.42552e-05	0.000868261		ENSMUSG00000029326	Enoph1	enolase-phosphatase 1	-1.025	3.32503e-11	1.44157e-09
ENSMUSG00000031119	Gpc4	glypican 4	1.18295	1.07661e-07	2.73727e-06		ENSMUSG00000029059	Prxl2b	peroxiredoxin like 2B	-1.02447	1.90305e-10	7.4499e-09
ENSMUSG00000038132	Rbm24	RNA binding motif protein 24	1.18252	2.47738e-14	1.63642e-12		ENSMUSG00000046223	Plaur	plasminogen activator, urokinase receptor	-1.02401	0.000608928	0.00629991
ENSMUSG00000032089	Il10ra	interleukin 10 receptor, alpha	1.18251	0.0065586	0.0463965		ENSMUSG00000105624	Gm43187	predicted gene 43187	-1.02259	3.85915e-05	0.000555301
ENSMUSG00000058145	Adamts17	a disintegrin-like and metallopeptidase (reprolysin type) with thrombospondin type 1 motif, 17	1.18235	1.53702e-05	0.0002434		ENSMUSG00000030672	Mylpf	myosin light chain, phosphorylatable, fast skeletal muscle	-1.02227	0.000621496	0.00641995
ENSMUSG00000109776	Gm30400	predicted gene, 30400	1.18163	0.00650732	0.0461072		ENSMUSG00000112367	A230081H15Rik	Riken cDNA A230081H15 gene	-1.02211	0.00169338	0.0151065
ENSMUSG00000031997	Trpc6	transient receptor potential cation channel, subfamily C, member 6	1.18134	0.0036026	0.0282145		ENSMUSG00000078722	Gm12394	predicted gene 12394	-1.0212	0.00652293	0.0461933
ENSMUSG00000110523	C230057M02Rik	RIKEN cDNA C230057M02 gene	1.18118	7.14888e-06	0.000121878		ENSMUSG00000036402	Gng12	guanine nucleotide binding protein (G protein), gamma 12	-1.02038	1.72652e-06	3.38174e-05
ENSMUSG00000020704	Asic2	acid-sensing (proton-gated) ion channel 2	1.17821	2.63924e-09	8.97274e-08		ENSMUSG00000022070	Bora	bora, aurora kinase A activator	-1.01942	1.9559e-11	8.85475e-10
ENSMUSG00000021055	Esr2	estrogen receptor 2 (beta)	1.17732	0.00295585	0.0240112		ENSMUSG00000027715	Ccna2	cyclin A2	-1.01886	3.56814e-14	2.29429e-12
ENSMUSG00000049122	Frmd3	FERM domain containing 3	1.17729	4.82785e-13	2.71134e-11		ENSMUSG00000070392	Gm20634	predicted gene 20634	-1.01884	0.00191125	0.0167086
ENSMUSG00000030125	Lrrc23	leucine rich repeat containing 23	1.17683	8.42775e-05	0.00110788		ENSMUSG00000022112	Gpc5	glypican 5	-1.01834	5.99277e-06	0.000103927
ENSMUSG00000064215	Ifi27	interferon, alpha-inducible protein 27	1.17673	1.82714e-05	0.000283111		ENSMUSG00000027654	Fam83d	family with sequence similarity 83, member D	-1.01826	2.15092e-29	5.02258e-27
ENSMUSG00000028763	Hspg2	perlecan (heparan sulfate proteoglycan 2)	1.17599	3.6805e-05	0.000532183		ENSMUSG00000079553	Kifc1	kinesin family member C1	-1.01766	1.07134e-10	4.3607e-09
ENSMUSG00000015405	Ace2	angiotensin I converting enzyme (peptidyl-dipeptidase A) 2	1.17521	0.00173353	0.0154079		ENSMUSG00000037544	Dlgap5	DLG associated protein 5	-1.01751	3.48214e-07	7.94979e-06
ENSMUSG00000000031	H19	H19, imprinted maternally expressed transcript	1.17486	0.000295654	0.00337492		ENSMUSG00000038058	Nod1	nucleotide-binding oligomerization domain containing 1	-1.01719	8.62657e-10	3.15006e-08
ENSMUSG00000051079	Rgs13	regulator of G-protein signaling 13	1.17459	0.00284025	0.0232495		ENSMUSG00000051517	Arhgef39	Rho guanine nucleotide exchange factor (GEF) 39	-1.01684	5.87054e-08	1.56901e-06
ENSMUSG00000026241	Nppc	natriuretic peptide type C	1.1742	0.000379522	0.00417647		ENSMUSG00000034706	Dnaic2	dynein, axonemal, intermediate chain 2	-1.01505	6.95971e-05	0.000936112
ENSMUSG00000031486	Adgra2	adhesion G protein-coupled receptor A2	1.17281	5.89108e-06	0.000102564		ENSMUSG00000084399	Gm15666	predicted gene 15666	-1.01426	0.000101366	0.00130229
ENSMUSG00000030137	Tuba8	tubulin, alpha 8	1.17271	0.00109086	0.0103895		ENSMUSG00000001700	Gramd3	GRAM domain containing 3	-1.0121	9.98102e-10	3.61489e-08
ENSMUSG00000034684	Sema3f	sema domain, immunoglobulin domain (Ig), short basic domain, secreted, (semaphorin) 3F	1.17146	6.55991e-06	0.000112807		ENSMUSG00000025558	Dock9	dedicator of cytokinesis 9	-1.01119	6.54026e-05	0.000882666
ENSMUSG00000046748	Tmem45a2	transmembrane protein 45A2	1.17102	0.00573182	0.0413835		ENSMUSG00000020330	Hmmr	hyaluronan mediated motility receptor (RHAMM)	-1.01025	2.17461e-07	5.17783e-06
ENSMUSG00000033080	Vsx1	visual system homeobox 1	1.17088	0.00428783	0.0325098		ENSMUSG00000079499	6530402F18Rik	RIKEN cDNA 6530402F18 gene	-1.00887	4.12764e-08	1.1351e-06
ENSMUSG00000024798	Htr7	5-hydroxytryptamine (serotonin) receptor 7	1.16906	0.000847019	0.00837891		ENSMUSG00000097237	Gm26519	predicted gene, 26519	-1.00215	0.00103644	0.00994236
ENSMUSG00000064294	Aox3	aldehyde oxidase 3	1.16841	0.00585245	0.0420833		ENSMUSG00000054321	Taf4b	TATA-box binding protein associated factor 4b	-1.00196	7.53601e-12	3.59513e-10
ENSMUSG00000029816	Gpnmb	glycoprotein (transmembrane) nmb	1.16839	1.9037e-05	0.000293267		ENSMUSG00000013415	Igf2bp1	insulin-like growth factor 2 mRNA binding protein 1	-1.0008	5.62656e-09	1.8024e-07
ENSMUSG00000015143	Actn1	actinin, alpha 1	1.16826	3.45218e-05	0.00050479		ENSMUSG00000055421	Pcdh9	protocadherin 9	-1.00034	3.41972e-05	0.000500731
ENSMUSG00000006218	Fam131c	family with sequence similarity 131, member C	1.16799	4.67308e-05	0.000654034
ENSMUSG00000036198	Arhgap36	Rho GTPase activating protein 36	1.16751	0.00124413	0.0116656
ENSMUSG00000019772	Vip	vasoactive intestinal polypeptide	1.1668	0.00413024	0.0315789
ENSMUSG00000016206	H2-M3	histocompatibility 2, M region locus 3	1.16666	0.00140796	0.0129302
ENSMUSG00000039899	Fgl2	fibrinogen-like protein 2	1.1662	2.3659e-05	0.000358507
ENSMUSG00000042286	Stab1	stabilin 1	1.16564	1.72841e-05	0.000269855
ENSMUSG00000026042	Col5a2	collagen, type V, alpha 2	1.16563	7.43629e-07	1.58617e-05
ENSMUSG00000017740	Slc12a5	solute carrier family 12, member 5	1.16475	8.13018e-10	2.98832e-08
ENSMUSG00000050473	Slc35d3	solute carrier family 35, member D3	1.16355	0.00229813	0.0194519
ENSMUSG00000033910	Gucy1a1	guanylate cyclase 1, soluble, alpha 1	1.16313	2.57066e-13	1.49245e-11
ENSMUSG00000074071	Fam169b	family with sequence similarity 169, member B	1.16241	0.00619804	0.0441864
ENSMUSG00000047414	Flrt2	fibronectin leucine rich transmembrane protein 2	1.1609	1.34603e-11	6.23153e-10
ENSMUSG00000057329	Bcl2	B cell leukemia/lymphoma 2	1.16069	4.41369e-09	1.43459e-07
ENSMUSG00000093650	Gm20631	predicted gene 20631	1.1604	0.00631492	0.0448874
ENSMUSG00000024268	Celf4	CUGBP, Elav-like family member 4	1.15802	7.2537e-19	7.94624e-17
ENSMUSG00000045201	Lrrc3b	leucine rich repeat containing 3B	1.15779	0.00305487	0.0246875
ENSMUSG00000056569	Mpz	myelin protein zero	1.15737	0.00697231	0.0487531
ENSMUSG00000064247	Plcxd1	phosphatidylinositol-specific phospholipase C, X domain containing 1	1.15583	0.00190075	0.016655
ENSMUSG00000016024	Lbp	lipopolysaccharide binding protein	1.15574	1.98464e-06	3.78989e-05
ENSMUSG00000005237	Dnah2	dynein, axonemal, heavy chain 2	1.1551	1.41943e-08	4.2599e-07
ENSMUSG00000038086	Hspb2	heat shock protein 2	1.15451	0.00382527	0.0296272
ENSMUSG00000068566	Myadm	myeloid-associated differentiation marker	1.15437	6.84689e-08	1.80818e-06
ENSMUSG00000029608	Rph3a	rabphilin 3A	1.15415	5.16117e-07	1.13452e-05
ENSMUSG00000020541	Tom1l1	target of myb1-like 1 (chicken)	1.15395	5.50788e-09	1.76863e-07
ENSMUSG00000108713	Gm33027	predicted gene, 33027	1.15286	8.05868e-05	0.00106515
ENSMUSG00000032679	Cd59a	CD59a antigen	1.15044	1.88388e-07	4.54659e-06
ENSMUSG00000042788	Fam166b	family with sequence similarity 166, member B	1.14923	0.00614669	0.0438555
ENSMUSG00000021638	Ocln	occludin	1.14741	6.41955e-07	1.38821e-05
ENSMUSG00000015568	Lpl	lipoprotein lipase	1.1473	2.14691e-09	7.41256e-08
ENSMUSG00000046027	Stard5	StAR-related lipid transfer (START) domain containing 5	1.14583	1.36596e-10	5.42736e-09
ENSMUSG00000042228	Lyn	LYN proto-oncogene, Src family tyrosine kinase	1.14555	1.47861e-12	7.73294e-11
ENSMUSG00000045382	Cxcr4	chemokine (C-X-C motif) receptor 4	1.14546	1.65732e-07	4.03036e-06
ENSMUSG00000097451	Rian	RNA imprinted and accumulated in nucleus	1.14489	2.57958e-08	7.28191e-07
ENSMUSG00000079685	Ulbp1	UL16 binding protein 1	1.14475	6.5503e-05	0.000883329
ENSMUSG00000039809	Gabbr2	gamma-aminobutyric acid (GABA) B receptor, 2	1.14336	2.7383e-06	5.10458e-05
ENSMUSG00000045174	Amer3	APC membrane recruitment 3	1.14323	1.33239e-09	4.74173e-08
ENSMUSG00000021596	Mctp1	multiple C2 domains, transmembrane 1	1.14261	0.000109905	0.00140186
ENSMUSG00000030500	Slc17a6	solute carrier family 17 (sodium-dependent inorganic phosphate cotransporter), member 6	1.14156	4.36489e-06	7.8192e-05
ENSMUSG00000109780	Gm45447	predicted gene 45447	1.14081	6.14285e-07	1.32945e-05
ENSMUSG00000028037	Ifi44	interferon-induced protein 44	1.14043	0.00257753	0.0214351
ENSMUSG00000030889	Vwa3a	von Willebrand factor A domain containing 3A	1.13834	1.43559e-05	0.000229383
ENSMUSG00000073650	Catip	ciliogenesis associated TTC17 interacting protein	1.13831	1.60943e-05	0.00025306
ENSMUSG00000030683	Sez6l2	seizure related 6 homolog like 2	1.13806	6.46332e-14	4.04832e-12
ENSMUSG00000028195	Ccn1	cellular communication network factor 1	1.13737	2.60949e-12	1.31811e-10
ENSMUSG00000026611	Spata17	spermatogenesis associated 17	1.13601	0.000302764	0.00344868
ENSMUSG00000090523	Gypc	glycophorin C	1.1356	5.04621e-06	8.93151e-05
ENSMUSG00000074577	Ripor3	RIPOR family member 3	1.13404	4.98076e-05	0.000693089
ENSMUSG00000108084	Gm7932	predicted gene 7932	1.13381	0.00525256	0.0384235
ENSMUSG00000097993	Ptprv	protein tyrosine phosphatase, receptor type, V	1.1331	1.79356e-06	3.49266e-05
ENSMUSG00000030711	Sult1a1	sulfotransferase family 1A, phenol-preferring, member 1	1.13125	0.00023706	0.00277387
ENSMUSG00000037492	Zmat4	zinc finger, matrin type 4	1.12879	7.71191e-07	1.6384e-05
ENSMUSG00000040152	Thbs1	thrombospondin 1	1.12862	7.08681e-06	0.000121039
ENSMUSG00000045730	Adrb2	adrenergic receptor, beta 2	1.12806	0.000101111	0.00129965
ENSMUSG00000026870	Cutal	cutA divalent cation tolerance homolog-like	1.12804	0.00107763	0.0102856
ENSMUSG00000027793	Ccna1	cyclin A1	1.12787	0.00180128	0.0158775
ENSMUSG00000025468	Caly	calcyon neuron-specific vesicular protein	1.12787	1.00424e-05	0.000165631
ENSMUSG00000032232	Cgnl1	cingulin-like 1	1.1274	7.97539e-07	1.68898e-05
ENSMUSG00000022883	Robo1	roundabout guidance receptor 1	1.12628	1.59741e-16	1.37171e-14
ENSMUSG00000117011	E130008D07Rik	RIKEN cDNA E130008D07 gene	1.12543	0.00105406	0.0100787
ENSMUSG00000051401	Kctd16	potassium channel tetramerisation domain containing 16	1.12487	0.000248614	0.00288891
ENSMUSG00000026247	Ecel1	endothelin converting enzyme-like 1	1.12419	0.000105439	0.00134982
ENSMUSG00000062372	Otof	otoferlin	1.12402	0.00205375	0.0177502
ENSMUSG00000001827	Folr1	folate receptor 1 (adult)	1.12329	7.12624e-06	0.000121603
ENSMUSG00000041324	Inhba	inhibin beta-A	1.12264	1.97605e-05	0.000303885
ENSMUSG00000010044	Zmynd10	zinc finger, MYND domain containing 10	1.12237	1.0026e-06	2.07536e-05
ENSMUSG00000050830	Vwc2	von Willebrand factor C domain containing 2	1.12199	2.55133e-08	7.22516e-07
ENSMUSG00000009075	Cabp7	calcium binding protein 7	1.12122	0.00178603	0.0157744
ENSMUSG00000067879	Vxn	vexin	1.12108	1.19172e-06	2.41796e-05
ENSMUSG00000067276	Capn6	calpain 6	1.12081	3.62452e-14	2.31934e-12
ENSMUSG00000034227	Foxj1	forkhead box J1	1.11974	5.63533e-16	4.57355e-14
ENSMUSG00000034009	Rxfp1	relaxin/insulin-like family peptide receptor 1	1.11966	0.00170645	0.0152027
ENSMUSG00000022371	Col14a1	collagen, type XIV, alpha 1	1.11918	1.83334e-05	0.000283742
ENSMUSG00000050711	Scg2	secretogranin II	1.11731	9.3694e-11	3.85492e-09
ENSMUSG00000027950	Chrnb2	cholinergic receptor, nicotinic, beta polypeptide 2 (neuronal)	1.11691	7.7463e-15	5.4552e-13
ENSMUSG00000018507	Trpv2	transient receptor potential cation channel, subfamily V, member 2	1.11669	0.00098085	0.00950154
ENSMUSG00000001604	Tcea3	transcription elongation factor A (SII), 3	1.11623	0.000100509	0.00129441
ENSMUSG00000005583	Mef2c	myocyte enhancer factor 2C	1.11524	2.96823e-14	1.94138e-12
ENSMUSG00000038738	Shank1	SH3 and multiple ankyrin repeat domains 1	1.11227	1.37611e-08	4.14858e-07
ENSMUSG00000047878	A4galt	alpha 1,4-galactosyltransferase	1.11164	0.00314899	0.0252717
ENSMUSG00000053111	Fank1	fibronectin type 3 and ankyrin repeat domains 1	1.11135	0.000223826	0.00263523
ENSMUSG00000022197	Pdzd2	PDZ domain containing 2	1.11069	3.05132e-09	1.02171e-07
ENSMUSG00000042988	Notum	notum palmitoleoyl-protein carboxylesterase	1.11	0.00146345	0.0133242
ENSMUSG00000072591	Fzd10os	frizzled class receptor 10, opposite strand	1.10968	0.000143044	0.00177439
ENSMUSG00000104362	Gm37928	predicted gene, 37928	1.10935	7.16457e-05	0.000958878
ENSMUSG00000074766	Ism1	isthmin 1, angiogenesis inhibitor	1.10739	0.00167785	0.014993
ENSMUSG00000029641	Rasl11a	RAS-like, family 11, member A	1.10646	5.58094e-07	1.21675e-05
ENSMUSG00000100789	Gm29508	predicted gene 29508	1.10627	0.000563672	0.0058924
ENSMUSG00000031626	Sorbs2	sorbin and SH3 domain containing 2	1.10508	1.4919e-12	7.78712e-11
ENSMUSG00000031659	Adcy7	adenylate cyclase 7	1.10447	0.0031501	0.0252729
ENSMUSG00000031490	Eif4ebp1	eukaryotic translation initiation factor 4E binding protein 1	1.10226	1.41471e-09	5.00792e-08
ENSMUSG00000078307	AI593442	expressed sequence AI593442	1.10211	4.34283e-07	9.71095e-06
ENSMUSG00000050663	Trhde	TRH-degrading enzyme	1.10209	0.000135735	0.00169599
ENSMUSG00000001504	Irx2	Iroquois homeobox 2	1.10207	3.13318e-07	7.23376e-06
ENSMUSG00000037405	Icam1	intercellular adhesion molecule 1	1.10001	1.19241e-07	2.98888e-06
ENSMUSG00000041046	Ramp3	receptor (calcitonin) activity modifying protein 3	1.09986	0.00194842	0.0169777
ENSMUSG00000027750	Postn	periostin, osteoblast specific factor	1.09773	4.28558e-08	1.17489e-06
ENSMUSG00000019880	Rspo3	R-spondin 3	1.09759	3.02365e-07	7.02964e-06
ENSMUSG00000054612	Mgmt	O-6-methylguanine-DNA methyltransferase	1.09757	7.46221e-08	1.94368e-06
ENSMUSG00000029298	Gbp9	guanylate-binding protein 9	1.09674	5.3958e-05	0.000744843
ENSMUSG00000034959	Rubcnl	RUN and cysteine rich domain containing beclin 1 interacting protein like	1.09563	0.00154551	0.0139652
ENSMUSG00000021411	Pxdc1	PX domain containing 1	1.09433	1.11993e-06	2.28976e-05
ENSMUSG00000048583	Igf2	insulin-like growth factor 2	1.09411	0.00190817	0.016698
ENSMUSG00000040907	Atp1a3	ATPase, Na+/K+ transporting, alpha 3 polypeptide	1.09382	5.55457e-10	2.07964e-08
ENSMUSG00000054013	Tmem179	transmembrane protein 179	1.0938	3.05106e-05	0.000450717
ENSMUSG00000059631	1500035N22Rik	RIKEN cDNA 1500035N22 gene	1.09369	0.00532444	0.0388852
ENSMUSG00000048794	Cfap100	cilia and flagella associated protein 100	1.09237	1.53328e-11	7.00099e-10
ENSMUSG00000001663	Gstt1	glutathione S-transferase, theta 1	1.09128	3.32981e-06	6.11308e-05
ENSMUSG00000021303	Gng4	guanine nucleotide binding protein (G protein), gamma 4	1.09037	5.96321e-08	1.59059e-06
ENSMUSG00000032440	Tgfbr2	transforming growth factor, beta receptor II	1.08972	1.02215e-10	4.19254e-09
ENSMUSG00000031027	Stk33	serine/threonine kinase 33	1.08936	2.41944e-05	0.00036511
ENSMUSG00000063919	Srrm4	serine/arginine repetitive matrix 4	1.08904	2.03063e-11	9.17746e-10
ENSMUSG00000022180	Slc7a8	solute carrier family 7 (cationic amino acid transporter, y+ system), member 8	1.08832	0.000135769	0.00169599
ENSMUSG00000067860	Zic3	zinc finger protein of the cerebellum 3	1.08734	8.92182e-08	2.29025e-06
ENSMUSG00000098098	Bvht	braveheart long non-coding RNA	1.08709	0.0033464	0.026536
ENSMUSG00000044816	D630023F18Rik	RIKEN cDNA D630023F18 gene	1.08578	0.0031031	0.0249862
ENSMUSG00000072663	Spef2	sperm flagellar 2	1.08496	3.48462e-10	1.32137e-08
ENSMUSG00000037370	Enpp1	ectonucleotide pyrophosphatase/phosphodiesterase 1	1.0844	9.57638e-06	0.000158831
ENSMUSG00000085952	Gm12315	predicted gene 12315	1.08416	0.00412355	0.0315428
ENSMUSG00000028073	Pear1	platelet endothelial aggregation receptor 1	1.08412	0.00271405	0.0223987
ENSMUSG00000008658	Rbfox1	RNA binding protein, fox-1 homolog (C. elegans) 1	1.08359	3.01644e-14	1.96808e-12
ENSMUSG00000097391	Mirg	miRNA containing gene	1.08291	4.3021e-07	9.63179e-06
ENSMUSG00000027004	Frzb	frizzled-related protein	1.08279	0.0042311	0.032199
ENSMUSG00000055148	Klf2	Kruppel-like factor 2 (lung)	1.08261	0.0021776	0.0185973
ENSMUSG00000032128	Robo3	roundabout guidance receptor 3	1.0825	0.00495897	0.0367505
ENSMUSG00000027419	Pcsk2	proprotein convertase subtilisin/kexin type 2	1.08219	1.53352e-13	9.19424e-12
ENSMUSG00000032000	Birc3	baculoviral IAP repeat-containing 3	1.08072	0.00242694	0.0204059
ENSMUSG00000070570	Slc17a7	solute carrier family 17 (sodium-dependent inorganic phosphate cotransporter), member 7	1.08069	5.92322e-05	0.00080488
ENSMUSG00000044349	Snhg11	small nucleolar RNA host gene 11	1.08007	0.00231977	0.0195915
ENSMUSG00000031216	Stard8	START domain containing 8	1.07946	2.06152e-07	4.93504e-06
ENSMUSG00000022575	Gsdmd	gasdermin D	1.0794	0.00285043	0.0232971
ENSMUSG00000112468	Gm47720	predicted gene, 47720	1.07855	0.00547429	0.039794
ENSMUSG00000028871	Rspo1	R-spondin 1	1.07816	0.000492967	0.0052178
ENSMUSG00000039391	Ccdc81	coiled-coil domain containing 81	1.07785	0.00429581	0.0325474
ENSMUSG00000097311	Gm26871	predicted gene, 26871	1.07763	0.000216449	0.00255856
ENSMUSG00000046093	Hpcal4	hippocalcin-like 4	1.07754	1.95403e-07	4.7031e-06
ENSMUSG00000044770	Scml4	Scm polycomb group protein like 4	1.07717	4.46276e-08	1.21769e-06
ENSMUSG00000038776	Ephx1	epoxide hydrolase 1, microsomal	1.07699	2.71092e-07	6.35811e-06
ENSMUSG00000097874	C030010L15Rik	RIKEN cDNA C030010L15 gene	1.07551	0.00287099	0.0234435
ENSMUSG00000059187	Tafa1	TAFA chemokine like family member 1	1.07548	6.25781e-05	0.000847319
ENSMUSG00000036972	Zic4	zinc finger protein of the cerebellum 4	1.07501	1.03941e-08	3.20986e-07
ENSMUSG00000020396	Nefh	neurofilament, heavy polypeptide	1.07328	0.00147055	0.0133741
ENSMUSG00000067242	Lgi1	leucine-rich repeat LGI family, member 1	1.07322	8.48625e-05	0.00111502
ENSMUSG00000051855	Mest	mesoderm specific transcript	1.07316	4.11162e-05	0.000584317
ENSMUSG00000029831	Npvf	neuropeptide VF precursor	1.0717	0.00399039	0.0307184
ENSMUSG00000000782	Tcf7	transcription factor 7, T cell specific	1.07167	0.000226046	0.00265784
ENSMUSG00000055489	Ano5	anoctamin 5	1.06816	0.00479076	0.0356569
ENSMUSG00000023945	Slc5a7	solute carrier family 5 (choline transporter), member 7	1.06633	0.000384052	0.00421763
ENSMUSG00000021340	Gpld1	glycosylphosphatidylinositol specific phospholipase D1	1.06515	1.65196e-06	3.24838e-05
ENSMUSG00000032936	Camkv	CaM kinase-like vesicle-associated	1.06419	3.04327e-07	7.05904e-06
ENSMUSG00000036594	H2-Aa	histocompatibility 2, class II antigen A, alpha	1.06368	0.00549753	0.0399302
ENSMUSG00000074575	Kcng1	potassium voltage-gated channel, subfamily G, member 1	1.06334	0.00347678	0.0273741
ENSMUSG00000049176	Frmpd4	FERM and PDZ domain containing 4	1.06312	2.68092e-08	7.55196e-07
ENSMUSG00000006711	D130043K22Rik	RIKEN cDNA D130043K22 gene	1.06213	8.59284e-08	2.21864e-06
ENSMUSG00000029576	Radil	Ras association and DIL domains	1.06212	1.41772e-05	0.000226801
ENSMUSG00000092090	Gm3294	predicted gene 3294	1.06121	0.00140398	0.0129065
ENSMUSG00000027400	Pdyn	prodynorphin	1.0603	1.94604e-07	4.6881e-06
ENSMUSG00000015966	Il17rb	interleukin 17 receptor B	1.06016	0.000886678	0.00872583
ENSMUSG00000021280	Exoc3l4	exocyst complex component 3-like 4	1.05896	0.00155583	0.0140347
ENSMUSG00000040412	5330417C22Rik	RIKEN cDNA 5330417C22 gene	1.05828	0.000112331	0.00143142
ENSMUSG00000074923	Pak6	p21 (RAC1) activated kinase 6	1.05812	4.86224e-10	1.84115e-08
ENSMUSG00000019789	Hey2	hairy/enhancer-of-split related with YRPW motif 2	1.05784	0.000680886	0.00694186
ENSMUSG00000048349	Pou4f1	POU domain, class 4, transcription factor 1	1.05681	6.26911e-06	0.000108187
ENSMUSG00000021585	Cast	calpastatin	1.05674	8.66079e-08	2.23185e-06
ENSMUSG00000060548	Tnfrsf19	tumor necrosis factor receptor superfamily, member 19	1.05671	0.000216964	0.00256124
ENSMUSG00000048385	Scrt1	scratch family zinc finger 1	1.05446	2.73727e-10	1.05603e-08
ENSMUSG00000026452	Syt2	synaptotagmin II	1.05442	0.000355663	0.00395478
ENSMUSG00000028036	Ptgfr	prostaglandin F receptor	1.05313	0.00153111	0.0138633
ENSMUSG00000020431	Adcy1	adenylate cyclase 1	1.05257	1.11196e-07	2.80838e-06
ENSMUSG00000092035	Peg10	paternally expressed 10	1.05256	1.33543e-05	0.000214281
ENSMUSG00000049112	Oxtr	oxytocin receptor	1.05223	0.00138694	0.0127664
ENSMUSG00000041323	Ak7	adenylate kinase 7	1.05176	0.00369379	0.0288016
ENSMUSG00000021730	Hcn1	hyperpolarization activated cyclic nucleotide gated potassium channel 1	1.05113	0.000138096	0.00172103
ENSMUSG00000056427	Slit3	slit guidance ligand 3	1.05094	8.64445e-06	0.000144636
ENSMUSG00000024521	Pmaip1	phorbol-12-myristate-13-acetate-induced protein 1	1.0505	1.2842e-10	5.14065e-09
ENSMUSG00000046378	Asphd1	aspartate beta-hydroxylase domain containing 1	1.05008	0.00103231	0.00990632
ENSMUSG00000026831	1700007K13Rik	RIKEN cDNA 1700007K13 gene	1.04979	1.68356e-08	4.96185e-07
ENSMUSG00000028780	Sema3c	sema domain, immunoglobulin domain (Ig), short basic domain, secreted, (semaphorin) 3C	1.04978	0.000428454	0.00464769
ENSMUSG00000039103	Nexn	nexilin	1.04796	2.74932e-05	0.000409323
ENSMUSG00000056752	Dnah9	dynein, axonemal, heavy chain 9	1.04763	3.13912e-10	1.19718e-08
ENSMUSG00000018566	Slc2a4	solute carrier family 2 (facilitated glucose transporter), member 4	1.04558	5.20852e-07	1.14398e-05
ENSMUSG00000032946	Rasgrp2	RAS, guanyl releasing protein 2	1.04309	5.46526e-08	1.46658e-06
ENSMUSG00000031980	Agt	angiotensinogen (serpin peptidase inhibitor, clade A, member 8)	1.04068	0.000586977	0.0061132
ENSMUSG00000033542	Arhgef5	Rho guanine nucleotide exchange factor (GEF) 5	1.04061	0.000971008	0.00943651
ENSMUSG00000020325	Fstl3	follistatin-like 3	1.03925	0.000436478	0.00471406
ENSMUSG00000046637	Ttc34	tetratricopeptide repeat domain 34	1.03769	9.23446e-05	0.00119971
ENSMUSG00000020990	Cdkl1	cyclin-dependent kinase-like 1 (CDC2-related kinase)	1.0375	0.00620479	0.0442108
ENSMUSG00000046159	Chrm3	cholinergic receptor, muscarinic 3, cardiac	1.03744	8.0288e-07	1.69894e-05
ENSMUSG00000022622	Acr	acrosin prepropeptide	1.03665	0.00274478	0.0225931
ENSMUSG00000029759	Pon3	paraoxonase 3	1.03645	0.000220914	0.00260555
ENSMUSG00000117286	Gm1043	predicted gene 1043	1.03522	0.00322743	0.0257768
ENSMUSG00000042115	Klhdc8a	kelch domain containing 8A	1.03395	2.4687e-07	5.8363e-06
ENSMUSG00000015981	Stk32c	serine/threonine kinase 32C	1.0339	4.05629e-05	0.000578353
ENSMUSG00000021457	Syk	spleen tyrosine kinase	1.03378	3.04759e-09	1.02171e-07
ENSMUSG00000031780	Ccl17	chemokine (C-C motif) ligand 17	1.03358	0.0025389	0.02118
ENSMUSG00000035032	Nek11	NIMA (never in mitosis gene a)-related expressed kinase 11	1.03305	1.27165e-05	0.00020516
ENSMUSG00000057729	Prtn3	proteinase 3	1.0328	0.00252194	0.0210584
ENSMUSG00000069874	Irgm2	immunity-related GTPase family M member 2	1.03277	0.000243567	0.00283877
ENSMUSG00000081683	Fzd10	frizzled class receptor 10	1.03175	3.40195e-05	0.000498918
ENSMUSG00000020782	Llgl2	LLGL2 scribble cell polarity complex component	1.02922	0.000254383	0.00294934
ENSMUSG00000041362	Shtn1	shootin 1	1.02754	4.37795e-25	7.98227e-23
ENSMUSG00000000214	Th	tyrosine hydroxylase	1.0271	0.00444901	0.0335313
ENSMUSG00000021281	Tnfaip2	tumor necrosis factor, alpha-induced protein 2	1.02656	0.000100805	0.00129759
ENSMUSG00000059246	Foxb1	forkhead box B1	1.02644	0.00580857	0.0418396
ENSMUSG00000062151	Unc13c	unc-13 homolog C	1.02642	5.7043e-05	0.000779158
ENSMUSG00000111055	D030034A15Rik	RIKEN cDNA D030034A15 gene	1.02621	8.72874e-05	0.00114294
ENSMUSG00000043843	Tmem145	transmembrane protein 145	1.02256	8.84322e-10	3.22475e-08
ENSMUSG00000036437	Npy1r	neuropeptide Y receptor Y1	1.02018	0.000166799	0.00203492
ENSMUSG00000085271	E130006D01Rik	RIKEN cDNA E130006D01 gene	1.02006	0.00130745	0.0121396
ENSMUSG00000035835	Plppr3	phospholipid phosphatase related 3	1.01998	2.43524e-17	2.31522e-15
ENSMUSG00000040794	C1qtnf4	C1q and tumor necrosis factor related protein 4	1.0195	5.96038e-06	0.000103597
ENSMUSG00000044024	Rell2	RELT-like 2	1.01849	2.59691e-14	1.70691e-12
ENSMUSG00000031391	L1cam	L1 cell adhesion molecule	1.01791	1.03053e-13	6.26318e-12
ENSMUSG00000032024	Clmp	CXADR-like membrane protein	1.01645	2.13664e-07	5.09653e-06
ENSMUSG00000086386	Gm12108	predicted gene 12108	1.01573	0.00347043	0.0273407
ENSMUSG00000031530	Dusp4	dual specificity phosphatase 4	1.01477	1.79625e-06	3.49534e-05
ENSMUSG00000041577	Prelp	proline arginine-rich end leucine-rich repeat	1.01331	0.00112142	0.0106501
ENSMUSG00000045318	Adra2c	adrenergic receptor, alpha 2c	1.0131	0.000155259	0.001909
ENSMUSG00000063260	Syt10	synaptotagmin X	1.01162	0.000179355	0.00217217
ENSMUSG00000035305	Ror1	receptor tyrosine kinase-like orphan receptor 1	1.0089	1.56375e-06	3.09265e-05
ENSMUSG00000030208	Emp1	epithelial membrane protein 1	1.00875	4.81071e-11	2.05886e-09
ENSMUSG00000063428	Ddo	D-aspartate oxidase	1.00832	8.21577e-06	0.000138508
ENSMUSG00000050050	Ccdc158	coiled-coil domain containing 158	1.00814	0.000188225	0.00226415
ENSMUSG00000051029	Serpinb1b	serine (or cysteine) peptidase inhibitor, clade B, member 1b	1.00803	0.00654563	0.0463416
ENSMUSG00000068617	Efcab1	EF-hand calcium binding domain 1	1.00757	1.08551e-05	0.000177495
ENSMUSG00000000253	Gmpr	guanosine monophosphate reductase	1.00756	3.75338e-09	1.23352e-07
ENSMUSG00000033170	Card10	caspase recruitment domain family, member 10	1.00739	0.00141253	0.0129572
ENSMUSG00000112188	Gm47708	predicted gene, 47708	1.00608	0.00674975	0.0474586
ENSMUSG00000109097	Gm29683	predicted gene, 29683	1.00514	0.00121539	0.0114405
ENSMUSG00000034151	Zbbx	zinc finger, B-box domain containing	1.0038	0.0052999	0.0387485
ENSMUSG00000059456	Ptk2b	PTK2 protein tyrosine kinase 2 beta	1.0033	0.000289636	0.00331191
ENSMUSG00000030303	Far2	fatty acyl CoA reductase 2	1.00267	0.00328785	0.0261261
ENSMUSG00000024486	Hbegf	heparin-binding EGF-like growth factor	1.00196	3.94366e-05	0.000565017

## Sheet: Comparison T3RxrgKO vs vRxrgKO
RNAseq data for comparison of T3 Rxrg-/- vs vehicle Rxrg-/- OPCs (FC>1; p<0.05)
UPREGULATED							DOWNREGULATED
Ensembl Gene ID	Gene name	Description	Log2 FC	P-value	Adjusted p-value		Ensembl Gene ID	Gene name	Description	Log2 FC	P-value	Adjusted p-value
ENSMUSG00000056025	Clca3a1	chloride channel accessory 3A1	6.18309	4.9816e-100	8.93351e-96		ENSMUSG00000112117	Rmst	rhabdomyosarcoma 2 associated transcript (non-coding RNA)	-1.00854	4.26762e-09	3.42791e-07
ENSMUSG00000000031	H19	H19, imprinted maternally expressed transcript	4.85895	3.79958e-51	9.73399e-48		ENSMUSG00000106962	Gm43633	predicted gene 43633	-1.00897	0.00033707	0.00654894
ENSMUSG00000050121	Opalin	oligodendrocytic myelin paranodal and inner loop protein	4.84636	1.61509e-59	1.44817e-55		ENSMUSG00000031802	Phxr4	per-hexamer repeat gene 4	-1.01338	1.01465e-06	4.75086e-05
ENSMUSG00000023484	Prph	peripherin	4.52762	5.79739e-58	3.46548e-54		ENSMUSG00000033007	Asic4	acid-sensing (proton-gated) ion channel family member 4	-1.01467	0.000189921	0.00414337
ENSMUSG00000016356	Col20a1	collagen, type XX, alpha 1	3.67932	4.91705e-34	6.29839e-31		ENSMUSG00000102930	Gm38115	predicted gene, 38115	-1.0162	0.000269257	0.0055058
ENSMUSG00000009356	Lpo	lactoperoxidase	3.48904	3.19547e-23	1.39767e-20		ENSMUSG00000040740	Slc25a34	solute carrier family 25, member 34	-1.02033	0.00306238	0.0351811
ENSMUSG00000076439	Mog	myelin oligodendrocyte glycoprotein	3.43363	8.07544e-46	1.60908e-42		ENSMUSG00000110068	Gm45294	predicted gene 45294	-1.02217	1.12425e-05	0.000396469
ENSMUSG00000075707	Dio3	deiodinase, iodothyronine type III	3.41032	1.35166e-25	7.34525e-23		ENSMUSG00000103828	2610001A08Rik	RIKEN cDNA 2610001A08 gene	-1.02276	0.00212055	0.0271493
ENSMUSG00000053175	Bcl3	B cell leukemia/lymphoma 3	3.26624	1.64476e-24	8.19319e-22		ENSMUSG00000103672	Gm37621	predicted gene, 37621	-1.02761	0.00152942	0.021369
ENSMUSG00000059336	Slc14a1	solute carrier family 14 (urea transporter), member 1	3.07749	5.87062e-22	2.23995e-19		ENSMUSG00000058914	C1qtnf3	C1q and tumor necrosis factor related protein 3	-1.03254	0.00294162	0.0341216
ENSMUSG00000044387	2410080I02Rik	RIKEN cDNA 2410080I02 gene	3.01203	3.18954e-15	5.85488e-13		ENSMUSG00000026156	B3gat2	beta-1,3-glucuronyltransferase 2 (glucuronosyltransferase S)	-1.03719	2.11268e-16	4.40543e-14
ENSMUSG00000028174	Rpe65	retinal pigment epithelium 65	2.99719	7.40217e-32	6.63716e-29		ENSMUSG00000007480	Mc5r	melanocortin 5 receptor	-1.04468	3.72221e-07	1.94608e-05
ENSMUSG00000050830	Vwc2	von Willebrand factor C domain containing 2	2.92079	9.66683e-48	2.16694e-44		ENSMUSG00000107498	Gm44240	predicted gene, 44240	-1.04845	0.00205901	0.026507
ENSMUSG00000041377	Ninj2	ninjurin 2	2.9156	2.80921e-24	1.32573e-21		ENSMUSG00000115095	Gm49311	predicted gene, 49311	-1.05131	0.000602547	0.0103204
ENSMUSG00000022096	Hr	lysine demethylase and nuclear receptor corepressor	2.89184	7.1236e-26	4.25825e-23		ENSMUSG00000116851	Gm35576	predicted gene, 35576	-1.05824	0.00474406	0.048174
ENSMUSG00000039661	Dusp26	dual specificity phosphatase 26 (putative)	2.88948	3.38758e-51	9.73399e-48		ENSMUSG00000039579	Grin3a	glutamate receptor ionotropic, NMDA3A	-1.05825	2.73079e-06	0.000113887
ENSMUSG00000027748	Trpc4	transient receptor potential cation channel, subfamily C, member 4	2.80253	2.25952e-21	7.64528e-19		ENSMUSG00000102700	Gm38312	predicted gene, 38312	-1.06001	0.00330824	0.0370792
ENSMUSG00000066363	Serpina3f	serine (or cysteine) peptidase inhibitor, clade A, member 3F	2.74606	2.56046e-20	7.91669e-18		ENSMUSG00000111657	Gm31592	predicted gene, 31592	-1.06255	0.0033396	0.0373141
ENSMUSG00000037625	Cldn11	claudin 11	2.71915	3.57431e-32	3.37359e-29		ENSMUSG00000085952	Gm12315	predicted gene 12315	-1.06747	0.00161782	0.0223001
ENSMUSG00000021091	Serpina3n	serine (or cysteine) peptidase inhibitor, clade A, member 3N	2.7172	7.21334e-22	2.69493e-19		ENSMUSG00000046500	Tafa4	TAFA chemokine like family member 4	-1.0702	9.9129e-05	0.0024486
ENSMUSG00000085967	Gm12530	predicted gene 12530	2.66582	3.60155e-17	7.68888e-15		ENSMUSG00000045746	B230317F23Rik	RIKEN cDNA B230317F23 gene	-1.08354	4.29329e-05	0.0012299
ENSMUSG00000047976	Kcna1	potassium voltage-gated channel, shaker-related subfamily, member 1	2.62167	7.49614e-57	3.36071e-53		ENSMUSG00000047171	Helt	helt bHLH transcription factor	-1.08644	3.48477e-05	0.00104502
ENSMUSG00000116655	Gm35455	predicted gene, 35455	2.61465	4.45664e-21	1.48002e-18		ENSMUSG00000108317	Gm44663	predicted gene 44663	-1.0865	0.00459706	0.047135
ENSMUSG00000079012	Serpina3m	serine (or cysteine) peptidase inhibitor, clade A, member 3M	2.56987	4.63166e-18	1.09289e-15		ENSMUSG00000025017	Pik3ap1	phosphoinositide-3-kinase adaptor protein 1	-1.08952	0.000812556	0.0129181
ENSMUSG00000025701	Alox5	arachidonate 5-lipoxygenase	2.56931	2.53059e-18	6.13257e-16		ENSMUSG00000106826	Gm42583	predicted gene 42583	-1.09067	4.79636e-16	9.55702e-14
ENSMUSG00000032420	Nt5e	5' nucleotidase, ecto	2.52043	1.80819e-20	5.68881e-18		ENSMUSG00000115184	Gm49197	predicted gene, 49197	-1.09266	9.1736e-05	0.00229763
ENSMUSG00000040373	Cacng5	calcium channel, voltage-dependent, gamma subunit 5	2.51446	2.86699e-52	1.02827e-48		ENSMUSG00000051295	9630028B13Rik	RIKEN cDNA 9630028B13 gene	-1.09694	0.000634321	0.010671
ENSMUSG00000113581	Dio3os	deiodinase, iodothyronine type III, opposite strand	2.44861	7.27467e-13	1.05207e-10		ENSMUSG00000086992	Gm15941	predicted gene 15941	-1.09809	1.39684e-08	1.01006e-06
ENSMUSG00000010021	Kif19a	kinesin family member 19A	2.44498	5.12134e-14	8.20009e-12		ENSMUSG00000114431	Gm48601	predicted gene, 48601	-1.09856	7.23527e-05	0.00187859
ENSMUSG00000028268	Gbp3	guanylate binding protein 3	2.41946	1.32158e-37	1.82306e-34		ENSMUSG00000030307	Slc6a11	solute carrier family 6 (neurotransmitter transporter, GABA), member 11	-1.09942	0.00364384	0.0396751
ENSMUSG00000026347	Tmem163	transmembrane protein 163	2.40204	1.6032e-12	2.19467e-10		ENSMUSG00000053588	A730061H03Rik	RIKEN cDNA A730061H03 gene	-1.10251	0.000330196	0.00645034
ENSMUSG00000053113	Socs3	suppressor of cytokine signaling 3	2.38576	1.70801e-44	3.06297e-41		ENSMUSG00000020908	Myh3	myosin, heavy polypeptide 3, skeletal muscle, embryonic	-1.10562	0.00210284	0.0269938
ENSMUSG00000056966	Gjc3	gap junction protein, gamma 3	2.38043	2.35027e-24	1.13912e-21		ENSMUSG00000015852	Fcrls	Fc receptor-like S, scavenger receptor	-1.10665	0.000615489	0.0104522
ENSMUSG00000049303	Syt12	synaptotagmin XII	2.36225	1.28427e-26	7.94164e-24		ENSMUSG00000086264	Gm15850	predicted gene 15850	-1.11089	4.07196e-06	0.000164836
ENSMUSG00000041482	Piezo2	piezo-type mechanosensitive ion channel component 2	2.33743	4.32379e-20	1.31421e-17		ENSMUSG00000074232	Gm10647	predicted gene 10647	-1.11193	0.00231907	0.028721
ENSMUSG00000024697	Gna14	guanine nucleotide binding protein, alpha 14	2.2366	9.84707e-13	1.40149e-10		ENSMUSG00000112420	Gm48543	predicted gene, 48543	-1.11412	2.21547e-06	9.48367e-05
ENSMUSG00000058207	Serpina3k	serine (or cysteine) peptidase inhibitor, clade A, member 3K	2.17867	8.66846e-12	1.07208e-09		ENSMUSG00000002699	Lcp2	lymphocyte cytosolic protein 2	-1.12039	0.0048544	0.0488518
ENSMUSG00000041592	Sdk2	sidekick cell adhesion molecule 2	2.11677	4.116e-14	6.64975e-12		ENSMUSG00000064267	Hvcn1	hydrogen voltage-gated channel 1	-1.12345	0.0024453	0.0298717
ENSMUSG00000020182	Ddc	dopa decarboxylase	2.11381	1.6323e-12	2.21757e-10		ENSMUSG00000074793	Hspa12b	heat shock protein 12B	-1.12436	2.2253e-05	0.000719034
ENSMUSG00000049409	Prokr1	prokineticin receptor 1	2.10231	7.29675e-30	5.94785e-27		ENSMUSG00000033220	Rac2	Rac family small GTPase 2	-1.12832	7.19061e-05	0.00187624
ENSMUSG00000001131	Timp1	tissue inhibitor of metalloproteinase 1	2.0715	2.07184e-15	3.87024e-13		ENSMUSG00000069763	Tmem100	transmembrane protein 100	-1.1304	1.00166e-24	5.13222e-22
ENSMUSG00000066361	Serpina3c	serine (or cysteine) peptidase inhibitor, clade A, member 3C	2.06889	1.1898e-09	1.04081e-07		ENSMUSG00000103925	B230112G18Rik	RIKEN cDNA B230112G18 gene	-1.13824	0.00456598	0.0469236
ENSMUSG00000033863	Klf9	Kruppel-like factor 9	2.0523	1.77461e-14	2.91964e-12		ENSMUSG00000118325	Gm50324	predicted gene, 50324	-1.14445	0.00185422	0.0244878
ENSMUSG00000012428	Steap4	STEAP family member 4	2.0523	1.10598e-12	1.53749e-10		ENSMUSG00000106767	Gm42727	predicted gene 42727	-1.14455	0.00163368	0.0224756
ENSMUSG00000089809	Rasgef1b	RasGEF domain family, member 1B	2.04824	1.45588e-15	2.80734e-13		ENSMUSG00000102670	Gm37436	predicted gene, 37436	-1.1593	0.00269418	0.0321241
ENSMUSG00000040690	Col16a1	collagen, type XVI, alpha 1	2.04778	1.90488e-15	3.59582e-13		ENSMUSG00000105287	Gm43577	predicted gene 43577	-1.16457	0.00297542	0.0344246
ENSMUSG00000000202	Btbd17	BTB (POZ) domain containing 17	2.03591	1.15725e-18	2.88234e-16		ENSMUSG00000042282	Gucy2f	guanylate cyclase 2f	-1.16845	6.9627e-06	0.000263979
ENSMUSG00000020000	Moxd1	monooxygenase, DBH-like 1	2.01892	3.2576e-07	1.71819e-05		ENSMUSG00000026890	Lhx6	LIM homeobox protein 6	-1.17103	3.25473e-09	2.66516e-07
ENSMUSG00000035606	Ky	kyphoscoliosis peptidase	1.99526	1.0567e-12	1.48046e-10		ENSMUSG00000102635	Gm36638	predicted gene, 36638	-1.17495	2.76489e-05	0.000857834
ENSMUSG00000037996	Slc24a2	solute carrier family 24 (sodium/potassium/calcium exchanger), member 2	1.98944	3.31228e-27	2.12139e-24		ENSMUSG00000103642	Gm37769	predicted gene, 37769	-1.17846	2.04086e-10	2.05611e-08
ENSMUSG00000116895	Gm3435	predicted gene 3435	1.96628	9.94894e-18	2.20265e-15		ENSMUSG00000117429	A430019L02Rik	RIKEN cDNA A430019L02 gene	-1.18066	4.38578e-06	0.000175951
ENSMUSG00000035561	Aldh1b1	aldehyde dehydrogenase 1 family, member B1	1.96293	7.84462e-10	7.10493e-08		ENSMUSG00000104313	Gm37911	predicted gene, 37911	-1.18882	0.00218452	0.0276464
ENSMUSG00000116953	9030025P20Rik	RIKEN cDNA 9030025P20 gene	1.95665	1.79378e-33	2.14453e-30		ENSMUSG00000030148	Clec4a2	C-type lectin domain family 4, member a2	-1.19662	0.00170926	0.0232275
ENSMUSG00000092274	Neat1	nuclear paraspeckle assembly transcript 1 (non-protein coding)	1.95393	2.93119e-33	3.28532e-30		ENSMUSG00000106202	Gm43727	predicted gene 43727	-1.19991	8.21028e-05	0.00210336
ENSMUSG00000032033	Barx2	BarH-like homeobox 2	1.94185	1.9001e-22	7.92432e-20		ENSMUSG00000015340	Cybb	cytochrome b-245, beta polypeptide	-1.20093	0.0018849	0.0247815
ENSMUSG00000049313	Sorl1	sortilin-related receptor, LDLR class A repeats-containing	1.93599	2.19345e-23	1.0086e-20		ENSMUSG00000040533	Matn1	matrilin 1, cartilage matrix protein	-1.24427	0.00116681	0.0173647
ENSMUSG00000045534	Kcna5	potassium voltage-gated channel, shaker-related subfamily, member 5	1.93333	9.93564e-22	3.61124e-19		ENSMUSG00000048015	Neurod4	neurogenic differentiation 4	-1.27572	0.000247735	0.00515956
ENSMUSG00000059187	Tafa1	TAFA chemokine like family member 1	1.92779	1.01706e-12	1.43614e-10		ENSMUSG00000103324	Gm37402	predicted gene, 37402	-1.27671	0.000149853	0.00338589
ENSMUSG00000016024	Lbp	lipopolysaccharide binding protein	1.92776	4.62014e-15	8.28529e-13		ENSMUSG00000059206	Vmn1r71	vomeronasal 1 receptor 71	-1.27969	0.00177658	0.0237756
ENSMUSG00000056755	Grm7	glutamate receptor, metabotropic 7	1.92748	9.64571e-11	1.03579e-08		ENSMUSG00000104830	5830487J09Rik	RIKEN cDNA 5830487J09 gene	-1.28239	1.42762e-08	1.02817e-06
ENSMUSG00000036552	Ermard	ER membrane associated RNA degradation	1.923	3.85785e-33	4.06957e-30		ENSMUSG00000025991	Cps1	carbamoyl-phosphate synthetase 1	-1.30304	0.000145587	0.00330065
ENSMUSG00000044681	Cnpy1	canopy FGF signaling regulator 1	1.91516	1.20336e-27	7.99251e-25		ENSMUSG00000103482	Gm37999	predicted gene, 37999	-1.30527	0.000149913	0.00338589
ENSMUSG00000052688	Rab7b	RAB7B, member RAS oncogene family	1.89511	7.92056e-18	1.77549e-15		ENSMUSG00000004730	Adgre1	adhesion G protein-coupled receptor E1	-1.31821	0.000431354	0.00796651
ENSMUSG00000026725	Tnn	tenascin N	1.88194	6.6792e-09	5.1852e-07		ENSMUSG00000060969	Irx1	Iroquois homeobox 1	-1.31839	1.63311e-14	2.71172e-12
ENSMUSG00000018822	Sfrp5	secreted frizzled-related sequence protein 5	1.87783	2.99667e-10	2.93657e-08		ENSMUSG00000035431	Sstr1	somatostatin receptor 1	-1.34145	6.04406e-06	0.000232094
ENSMUSG00000004043	Stat5a	signal transducer and activator of transcription 5A	1.8756	1.21812e-14	2.04155e-12		ENSMUSG00000097874	C030010L15Rik	RIKEN cDNA C030010L15 gene	-1.34926	1.03869e-05	0.000371792
ENSMUSG00000046798	Cldn12	claudin 12	1.86149	8.92885e-26	5.00378e-23		ENSMUSG00000022831	Hcls1	hematopoietic cell specific Lyn substrate 1	-1.35278	0.000340012	0.0065847
ENSMUSG00000034923	Ly6g6f	lymphocyte antigen 6 complex, locus G6F	1.86062	6.47508e-11	7.21228e-09		ENSMUSG00000052951	C130021I20Rik	Riken cDNA C130021I20 gene	-1.38003	0.000457857	0.00835275
ENSMUSG00000071862	Lrrtm2	leucine rich repeat transmembrane neuronal 2	1.85486	1.63807e-38	2.44796e-35		ENSMUSG00000022212	Cpne6	copine VI	-1.39949	4.55005e-10	4.31725e-08
ENSMUSG00000078721	Fam205a1	family with sequence similarity 205, member A1	1.85187	1.70123e-07	9.68516e-06		ENSMUSG00000006235	Epor	erythropoietin receptor	-1.41702	0.000121743	0.00287643
ENSMUSG00000032269	Htr3a	5-hydroxytryptamine (serotonin) receptor 3A	1.82367	6.51205e-25	3.43472e-22		ENSMUSG00000026390	Marco	macrophage receptor with collagenous structure	-1.45311	0.000271038	0.0055359
ENSMUSG00000059824	Dbp	D site albumin promoter binding protein	1.80872	1.42098e-32	1.41569e-29		ENSMUSG00000043903	Zfp469	zinc finger protein 469	-1.50493	1.64002e-10	1.67105e-08
ENSMUSG00000023367	Tmem176a	transmembrane protein 176A	1.77798	3.40899e-22	1.35852e-19		ENSMUSG00000102321	Gm37792	predicted gene, 37792	-1.50566	3.34362e-06	0.000137842
ENSMUSG00000017446	C1qtnf1	C1q and tumor necrosis factor related protein 1	1.76919	5.54559e-15	9.74991e-13		ENSMUSG00000103834	Gm37613	predicted gene, 37613	-1.50687	4.42692e-10	4.22276e-08
ENSMUSG00000041309	Nkx6-2	NK6 homeobox 2	1.73663	1.95154e-09	1.65156e-07		ENSMUSG00000022053	Ebf2	early B cell factor 2	-1.59413	2.04414e-11	2.39592e-09
ENSMUSG00000032501	Trib1	tribbles pseudokinase 1	1.71844	6.37899e-10	5.92717e-08		ENSMUSG00000107225	Gm43637	predicted gene 43637	-1.61048	0.000163523	0.00365573
ENSMUSG00000032554	Trf	transferrin	1.71166	1.02522e-14	1.73446e-12		ENSMUSG00000028310	Ppp3r2	protein phosphatase 3, regulatory subunit B, alpha isoform (calcineurin B, type II)	-1.6548	8.66273e-09	6.42402e-07
ENSMUSG00000079014	Serpina3i	serine (or cysteine) peptidase inhibitor, clade A, member 3I	1.70861	1.49969e-09	1.29922e-07		ENSMUSG00000105113	Gm2622	predicted gene 2622	-2.7916	1.01788e-09	9.03369e-08
ENSMUSG00000036264	Fstl4	follistatin-like 4	1.69807	1.95243e-09	1.65156e-07
ENSMUSG00000105076	A930003O13Rik	RIKEN cDNA A930003O13 gene	1.68525	4.3416e-12	5.56128e-10
ENSMUSG00000032268	Tmprss5	transmembrane protease, serine 5 (spinesin)	1.68254	7.89892e-15	1.36203e-12
ENSMUSG00000032725	Folr2	folate receptor 2 (fetal)	1.68034	2.03965e-12	2.68948e-10
ENSMUSG00000037318	Traf3ip3	TRAF3 interacting protein 3	1.66167	2.51457e-08	1.69525e-06
ENSMUSG00000022514	Il1rap	interleukin 1 receptor accessory protein	1.65599	2.94703e-18	7.04654e-16
ENSMUSG00000029622	Arpc1b	actin related protein 2/3 complex, subunit 1B	1.63608	1.27432e-21	4.48087e-19
ENSMUSG00000115012	9630009A06Rik	RIKEN cDNA 9630009A06 gene	1.61886	9.70611e-07	4.58052e-05
ENSMUSG00000045777	Ifitm10	interferon induced transmembrane protein 10	1.61323	2.74993e-16	5.60392e-14
ENSMUSG00000030630	Fah	fumarylacetoacetate hydrolase	1.61278	2.29617e-28	1.71572e-25
ENSMUSG00000050931	Sgms2	sphingomyelin synthase 2	1.59112	5.60782e-05	0.00153067
ENSMUSG00000037686	Aspg	asparaginase	1.57416	5.40719e-06	0.000211257
ENSMUSG00000040260	Daam2	dishevelled associated activator of morphogenesis 2	1.57333	1.35919e-30	1.16069e-27
ENSMUSG00000050541	Adra1b	adrenergic receptor, alpha 1b	1.57053	9.85409e-08	5.89045e-06
ENSMUSG00000069072	Slc7a14	solute carrier family 7 (cationic amino acid transporter, y+ system), member 14	1.56544	1.34803e-11	1.61162e-09
ENSMUSG00000078722	Gm12394	predicted gene 12394	1.564	0.000145506	0.00330065
ENSMUSG00000022218	Tgm1	transglutaminase 1, K polypeptide	1.56326	2.71474e-08	1.79644e-06
ENSMUSG00000079235	Ccdc13	coiled-coil domain containing 13	1.55671	1.1575e-11	1.40253e-09
ENSMUSG00000015354	Pcolce2	procollagen C-endopeptidase enhancer 2	1.55613	9.84705e-11	1.04947e-08
ENSMUSG00000079304	Tex52	testis expressed 52	1.55221	1.92958e-07	1.08221e-05
ENSMUSG00000052837	Junb	jun B proto-oncogene	1.54556	4.74412e-15	8.42339e-13
ENSMUSG00000026437	Cdk18	cyclin-dependent kinase 18	1.52575	1.26859e-06	5.81833e-05
ENSMUSG00000041607	Mbp	myelin basic protein	1.51253	6.05793e-10	5.65817e-08
ENSMUSG00000022912	Pros1	protein S (alpha)	1.50756	1.69898e-20	5.44067e-18
ENSMUSG00000020256	Aldh1l2	aldehyde dehydrogenase 1 family, member L2	1.50479	2.80175e-13	4.25795e-11
ENSMUSG00000097745	AI115009	expressed sequence AI115009	1.50324	4.82833e-05	0.00135929
ENSMUSG00000033788	Dysf	dysferlin	1.49949	1.98496e-08	1.36384e-06
ENSMUSG00000021991	Cacna2d3	calcium channel, voltage-dependent, alpha2/delta subunit 3	1.49441	2.32343e-19	6.51033e-17
ENSMUSG00000021457	Syk	spleen tyrosine kinase	1.48651	1.04639e-17	2.2884e-15
ENSMUSG00000032854	Ugt8a	UDP galactosyltransferase 8A	1.4815	5.78501e-19	1.5484e-16
ENSMUSG00000006764	Tph2	tryptophan hydroxylase 2	1.48104	4.45199e-05	0.00126726
ENSMUSG00000015202	Cnksr3	Cnksr family member 3	1.47759	6.40896e-07	3.16617e-05
ENSMUSG00000037820	Tgm2	transglutaminase 2, C polypeptide	1.47307	3.15419e-11	3.58e-09
ENSMUSG00000029059	Prxl2b	peroxiredoxin like 2B	1.46504	1.37283e-19	3.97079e-17
ENSMUSG00000021250	Fos	FBJ osteosarcoma oncogene	1.4629	5.06836e-11	5.68068e-09
ENSMUSG00000001020	S100a4	S100 calcium binding protein A4	1.45982	5.92229e-08	3.68765e-06
ENSMUSG00000025128	Bhlhe22	basic helix-loop-helix family, member e22	1.45952	4.79973e-12	6.10451e-10
ENSMUSG00000004105	Angptl2	angiopoietin-like 2	1.45651	9.28816e-19	2.37949e-16
ENSMUSG00000066113	Adamtsl1	ADAMTS-like 1	1.45591	5.33732e-18	1.24304e-15
ENSMUSG00000027966	Col11a1	collagen, type XI, alpha 1	1.45396	1.13548e-05	0.000399267
ENSMUSG00000027994	Mcub	mitochondrial calcium uniporter dominant negative beta subunit	1.45355	2.53063e-05	0.00079757
ENSMUSG00000036634	Mag	myelin-associated glycoprotein	1.45157	1.8335e-12	2.45374e-10
ENSMUSG00000020027	Socs2	suppressor of cytokine signaling 2	1.44106	2.80839e-22	1.14461e-19
ENSMUSG00000032517	Mobp	myelin-associated oligodendrocytic basic protein	1.44089	0.000207411	0.00441746
ENSMUSG00000074218	Cox7a1	cytochrome c oxidase subunit 7A1	1.43989	5.21779e-05	0.00144846
ENSMUSG00000063727	Tnfrsf11b	tumor necrosis factor receptor superfamily, member 11b (osteoprotegerin)	1.43138	4.19475e-07	2.16069e-05
ENSMUSG00000034706	Dnaic2	dynein, axonemal, intermediate chain 2	1.43042	2.70196e-08	1.7946e-06
ENSMUSG00000021662	Arhgef28	Rho guanine nucleotide exchange factor (GEF) 28	1.41643	0.000389085	0.00734469
ENSMUSG00000071637	Cebpd	CCAAT/enhancer binding protein (C/EBP), delta	1.40648	6.62555e-18	1.504e-15
ENSMUSG00000058070	Eml1	echinoderm microtubule associated protein like 1	1.40609	1.37371e-06	6.22091e-05
ENSMUSG00000039997	Ifi203	interferon activated gene 203	1.40411	1.53019e-08	1.08035e-06
ENSMUSG00000085562	2610028E06Rik	RIKEN cDNA 2610028E06 gene	1.40109	3.51365e-10	3.38765e-08
ENSMUSG00000109701	Gm32531	predicted gene, 32531	1.39003	0.000501437	0.00892977
ENSMUSG00000025348	Itga7	integrin alpha 7	1.38243	1.88573e-19	5.36774e-17
ENSMUSG00000008136	Fhl2	four and a half LIM domains 2	1.37806	8.74876e-06	0.000321275
ENSMUSG00000027858	Tspan2	tetraspanin 2	1.36222	1.84182e-09	1.58035e-07
ENSMUSG00000063458	Lrmda	leucine rich melanocyte differentiation associated	1.35608	1.85987e-06	8.0758e-05
ENSMUSG00000058952	Cfi	complement component factor i	1.34439	0.00026913	0.0055058
ENSMUSG00000051159	Cited1	Cbp/p300-interacting transactivator with Glu/Asp-rich carboxy-terminal domain 1	1.34384	2.55237e-10	2.52882e-08
ENSMUSG00000001025	S100a6	S100 calcium binding protein A6 (calcyclin)	1.34112	2.16975e-11	2.52663e-09
ENSMUSG00000041329	Atp1b2	ATPase, Na+/K+ transporting, beta 2 polypeptide	1.33905	9.24654e-12	1.13574e-09
ENSMUSG00000087230	Mroh3	maestro heat-like repeat family member 3	1.33703	6.04036e-10	5.65817e-08
ENSMUSG00000036854	Hspb6	heat shock protein, alpha-crystallin-related, B6	1.33458	1.16914e-15	2.27894e-13
ENSMUSG00000043629	1700019D03Rik	RIKEN cDNA 1700019D03 gene	1.33385	7.23094e-10	6.61594e-08
ENSMUSG00000031805	Jak3	Janus kinase 3	1.33285	6.82929e-08	4.19069e-06
ENSMUSG00000034098	Fstl5	follistatin-like 5	1.3308	1.00687e-21	3.61124e-19
ENSMUSG00000036995	Asap3	ArfGAP with SH3 domain, ankyrin repeat and PH domain 3	1.31933	2.3177e-08	1.57437e-06
ENSMUSG00000027762	Sucnr1	succinate receptor 1	1.31869	0.000757741	0.012209
ENSMUSG00000085810	Gm16325	predicted gene 16325	1.31693	4.27507e-05	0.00122664
ENSMUSG00000023031	Cela1	chymotrypsin-like elastase family, member 1	1.30308	2.71554e-05	0.000846919
ENSMUSG00000030075	Cntn3	contactin 3	1.29809	1.77908e-07	1.00963e-05
ENSMUSG00000040254	Sema3d	sema domain, immunoglobulin domain (Ig), short basic domain, secreted, (semaphorin) 3D	1.29645	8.13408e-08	4.92799e-06
ENSMUSG00000055407	Map6	microtubule-associated protein 6	1.2964	7.81506e-09	5.88855e-07
ENSMUSG00000035673	Sbno2	strawberry notch 2	1.29375	1.81983e-12	2.45374e-10
ENSMUSG00000034714	Ttyh2	tweety family member 2	1.29194	0.00134629	0.0193241
ENSMUSG00000025491	Ifitm1	interferon induced transmembrane protein 1	1.29022	0.000182635	0.00399901
ENSMUSG00000056738	A730036I17Rik	RIKEN cDNA A730036I17 gene	1.28085	5.17321e-05	0.00143831
ENSMUSG00000028270	Gbp2	guanylate binding protein 2	1.28041	1.64173e-06	7.27553e-05
ENSMUSG00000036353	P2ry12	purinergic receptor P2Y, G-protein coupled 12	1.27559	0.000200017	0.00430085
ENSMUSG00000112481	Gm29684	predicted gene, 29684	1.27332	2.90895e-05	0.000896328
ENSMUSG00000066720	Cldn9	claudin 9	1.26576	0.000739384	0.0119569
ENSMUSG00000029810	Tmem176b	transmembrane protein 176B	1.26104	1.23366e-13	1.94063e-11
ENSMUSG00000040298	Btbd16	BTB (POZ) domain containing 16	1.25947	0.00058129	0.010033
ENSMUSG00000066129	Kndc1	kinase non-catalytic C-lobe domain (KIND) containing 1	1.25784	6.90527e-09	5.31469e-07
ENSMUSG00000039095	En2	engrailed 2	1.25557	4.0084e-13	5.94071e-11
ENSMUSG00000036158	Prickle1	prickle planar cell polarity protein 1	1.2531	1.38394e-21	4.77273e-19
ENSMUSG00000031613	Hpgd	hydroxyprostaglandin dehydrogenase 15 (NAD)	1.25294	2.34539e-05	0.000743108
ENSMUSG00000026109	Tmeff2	transmembrane protein with EGF-like and two follistatin-like domains 2	1.25246	1.70601e-05	0.000565506
ENSMUSG00000029832	Nfe2l3	nuclear factor, erythroid derived 2, like 3	1.25098	0.000129192	0.00299328
ENSMUSG00000043673	Kcns3	potassium voltage-gated channel, delayed-rectifier, subfamily S, member 3	1.24993	5.75291e-06	0.000222823
ENSMUSG00000092448	Gm20387	predicted gene 20387	1.24678	5.24753e-05	0.00145447
ENSMUSG00000027412	Lpin3	lipin 3	1.24452	2.93762e-08	1.91285e-06
ENSMUSG00000038375	Trp53inp2	transformation related protein 53 inducible nuclear protein 2	1.24354	1.57778e-15	3.01003e-13
ENSMUSG00000045625	Pigz	phosphatidylinositol glycan anchor biosynthesis, class Z	1.24321	8.03923e-05	0.00206544
ENSMUSG00000020932	Gfap	glial fibrillary acidic protein	1.23703	1.17564e-09	1.03347e-07
ENSMUSG00000028434	Epb41l4b	erythrocyte membrane protein band 4.1 like 4b	1.23559	2.18254e-10	2.18656e-08
ENSMUSG00000017868	Sgk2	serum/glucocorticoid regulated kinase 2	1.23054	7.23865e-05	0.00187859
ENSMUSG00000112501	Gm33091	predicted gene, 33091	1.23	0.000326748	0.00639691
ENSMUSG00000032537	Ephb1	Eph receptor B1	1.2263	8.24201e-07	3.94144e-05
ENSMUSG00000021219	Rgs6	regulator of G-protein signaling 6	1.22598	5.7725e-18	1.32716e-15
ENSMUSG00000025887	Casp12	caspase 12	1.21665	3.3874e-05	0.00102266
ENSMUSG00000025885	Myo5b	myosin VB	1.21541	1.38724e-08	1.00718e-06
ENSMUSG00000063531	Sema3e	sema domain, immunoglobulin domain (Ig), short basic domain, secreted, (semaphorin) 3E	1.21339	2.52173e-07	1.37037e-05
ENSMUSG00000047793	Sned1	sushi, nidogen and EGF-like domains 1	1.2055	1.12648e-18	2.84523e-16
ENSMUSG00000046167	Gldn	gliomedin	1.20371	0.000109085	0.00264355
ENSMUSG00000064262	Gimap8	GTPase, IMAP family member 8	1.20053	0.000288966	0.00582905
ENSMUSG00000024772	Ehd1	EH-domain containing 1	1.19595	4.42973e-06	0.000177318
ENSMUSG00000034412	Tbc1d10a	TBC1 domain family, member 10a	1.19549	7.68963e-10	6.9999e-08
ENSMUSG00000060548	Tnfrsf19	tumor necrosis factor receptor superfamily, member 19	1.18775	2.73566e-05	0.000850236
ENSMUSG00000023911	Flywch2	FLYWCH family member 2	1.18359	8.00733e-05	0.00206019
ENSMUSG00000029723	Tsc22d4	TSC22 domain family, member 4	1.183	1.11851e-16	2.35979e-14
ENSMUSG00000029718	Pcolce	procollagen C-endopeptidase enhancer protein	1.17441	3.41437e-08	2.19462e-06
ENSMUSG00000053024	Cntn2	contactin 2	1.17426	7.06021e-07	3.45931e-05
ENSMUSG00000114163	Gm32296	predicted gene, 32296	1.17218	0.000272762	0.00555845
ENSMUSG00000086006	Gm13293	predicted gene 13293	1.17169	4.89521e-06	0.000193361
ENSMUSG00000017697	Ada	adenosine deaminase	1.17124	1.10118e-11	1.34336e-09
ENSMUSG00000041741	Pde3a	phosphodiesterase 3A, cGMP inhibited	1.16902	1.68299e-06	7.41551e-05
ENSMUSG00000006403	Adamts4	a disintegrin-like and metallopeptidase (reprolysin type) with thrombospondin type 1 motif, 4	1.16785	4.5129e-07	2.29263e-05
ENSMUSG00000022358	Fbxo32	F-box protein 32	1.15868	1.43134e-07	8.25346e-06
ENSMUSG00000033161	Atp1a1	ATPase, Na+/K+ transporting, alpha 1 polypeptide	1.15805	1.51317e-08	1.07256e-06
ENSMUSG00000022658	Tagln3	transgelin 3	1.15742	4.76458e-13	6.9466e-11
ENSMUSG00000028121	Bcar3	breast cancer anti-estrogen resistance 3	1.15729	4.51521e-13	6.63699e-11
ENSMUSG00000006469	Slc34a3	solute carrier family 34 (sodium phosphate), member 3	1.15462	0.00157616	0.0218772
ENSMUSG00000024816	Frmd8	FERM domain containing 8	1.15229	1.23681e-07	7.27204e-06
ENSMUSG00000017057	Il13ra1	interleukin 13 receptor, alpha 1	1.15184	4.28178e-09	3.42791e-07
ENSMUSG00000047261	Gap43	growth associated protein 43	1.1493	3.38129e-28	2.42546e-25
ENSMUSG00000020374	Rasgef1c	RasGEF domain family, member 1C	1.14699	2.09582e-07	1.1636e-05
ENSMUSG00000022146	Osmr	oncostatin M receptor	1.14208	3.19957e-15	5.85488e-13
ENSMUSG00000040253	Gbp7	guanylate binding protein 7	1.14168	9.84205e-21	3.20905e-18
ENSMUSG00000073413	Ly6g6d	lymphocyte antigen 6 complex, locus G6D	1.13741	0.000223767	0.00472651
ENSMUSG00000022144	Gdnf	glial cell line derived neurotrophic factor	1.13661	0.000460372	0.00838157
ENSMUSG00000073680	Tmem88b	transmembrane protein 88B	1.13509	1.13981e-06	5.25456e-05
ENSMUSG00000039081	Zfp503	zinc finger protein 503	1.13486	0.00118691	0.0175762
ENSMUSG00000020331	Hcn2	hyperpolarization-activated, cyclic nucleotide-gated K+ 2	1.13284	8.05852e-06	0.000301698
ENSMUSG00000079465	Col4a3	collagen, type IV, alpha 3	1.12916	8.89251e-05	0.00224289
ENSMUSG00000109868	Gm39244	predicted gene, 39244	1.12885	0.000399635	0.00752009
ENSMUSG00000031351	Zfp185	zinc finger protein 185	1.12596	1.67972e-13	2.57457e-11
ENSMUSG00000044071	Tafa2	TAFA chemokine like family member 2	1.12406	2.49757e-07	1.36552e-05
ENSMUSG00000053647	Gper1	G protein-coupled estrogen receptor 1	1.11984	2.61898e-09	2.18448e-07
ENSMUSG00000052353	Cemip	cell migration inducing protein, hyaluronan binding	1.11952	4.6617e-11	5.25776e-09
ENSMUSG00000019464	Ptger1	prostaglandin E receptor 1 (subtype EP1)	1.11915	3.84333e-05	0.00112803
ENSMUSG00000023990	Tfeb	transcription factor EB	1.11366	2.69999e-07	1.45402e-05
ENSMUSG00000030077	Chl1	cell adhesion molecule L1-like	1.11306	5.24415e-22	2.04442e-19
ENSMUSG00000023224	Serping1	serine (or cysteine) peptidase inhibitor, clade G, member 1	1.11237	8.41161e-08	5.07897e-06
ENSMUSG00000081775	Gm12420	predicted gene 12420	1.11046	0.00381237	0.0409117
ENSMUSG00000032487	Ptgs2	prostaglandin-endoperoxide synthase 2	1.10933	2.3424e-12	3.06615e-10
ENSMUSG00000046879	Irgm1	immunity-related GTPase family M member 1	1.10645	1.42025e-13	2.21472e-11
ENSMUSG00000065485	Mir219a-2	microRNA 219a-2	1.10512	5.74087e-05	0.00155515
ENSMUSG00000108393	Gm32633	predicted gene, 32633	1.10254	0.00213202	0.0272102
ENSMUSG00000030170	Wnt5b	wingless-type MMTV integration site family, member 5B	1.10091	3.73712e-08	2.39349e-06
ENSMUSG00000030341	Tnfrsf1a	tumor necrosis factor receptor superfamily, member 1a	1.1003	1.44562e-07	8.3091e-06
ENSMUSG00000049090	Zadh2	zinc binding alcohol dehydrogenase, domain containing 2	1.098	7.53383e-11	8.28859e-09
ENSMUSG00000068696	Gpr88	G-protein coupled receptor 88	1.09604	1.07651e-10	1.13559e-08
ENSMUSG00000075330	A930003A15Rik	RIKEN cDNA A930003A15 gene	1.09115	0.000260941	0.00539731
ENSMUSG00000042757	Tmem108	transmembrane protein 108	1.08537	0.00108703	0.01634
ENSMUSG00000097307	Gm26834	predicted gene, 26834	1.08067	0.0042224	0.044255
ENSMUSG00000026380	Tfcp2l1	transcription factor CP2-like 1	1.07984	0.000457281	0.00835073
ENSMUSG00000036560	Lgi4	leucine-rich repeat LGI family, member 4	1.07845	7.18794e-07	3.50275e-05
ENSMUSG00000041669	Prima1	proline rich membrane anchor 1	1.07643	0.00012779	0.00296847
ENSMUSG00000003411	Rab3b	RAB3B, member RAS oncogene family	1.0713	1.76156e-11	2.09206e-09
ENSMUSG00000048349	Pou4f1	POU domain, class 4, transcription factor 1	1.07106	3.01049e-06	0.00012497
ENSMUSG00000042116	Vwa1	von Willebrand factor A domain containing 1	1.06852	5.08983e-08	3.2253e-06
ENSMUSG00000032532	Cck	cholecystokinin	1.06767	0.00103212	0.0156724
ENSMUSG00000061451	Tmem151a	transmembrane protein 151A	1.06634	8.76058e-06	0.000321275
ENSMUSG00000043333	Rhbdl2	rhomboid like 2	1.06625	0.00171269	0.0232275
ENSMUSG00000028780	Sema3c	sema domain, immunoglobulin domain (Ig), short basic domain, secreted, (semaphorin) 3C	1.06499	0.000315638	0.00622232
ENSMUSG00000048368	Omd	osteomodulin	1.06477	0.00443406	0.0458306
ENSMUSG00000028128	F3	coagulation factor III	1.06435	1.49214e-10	1.52906e-08
ENSMUSG00000062591	Tubb4a	tubulin, beta 4A class IVA	1.06306	0.000680142	0.0112712
ENSMUSG00000027238	Frmd5	FERM domain containing 5	1.05946	9.00728e-05	0.00226546
ENSMUSG00000021451	Sema4d	sema domain, immunoglobulin domain (Ig), transmembrane domain (TM) and short cytoplasmic domain, (semaphorin) 4D	1.05935	3.66601e-06	0.000149415
ENSMUSG00000086844	B230206H07Rik	RIKEN cDNA B230206H07 gene	1.05719	2.63125e-06	0.000110506
ENSMUSG00000004040	Stat3	signal transducer and activator of transcription 3	1.05697	1.26243e-06	5.80491e-05
ENSMUSG00000072762	4930522L14Rik	RIKEN cDNA 4930522L14 gene	1.05613	0.00016374	0.00365573
ENSMUSG00000070392	Gm20634	predicted gene 20634	1.05505	0.00322791	0.0364523
ENSMUSG00000030123	Plxnd1	plexin D1	1.05503	3.37171e-05	0.00101964
ENSMUSG00000025558	Dock9	dedicator of cytokinesis 9	1.0542	2.65507e-05	0.000830948
ENSMUSG00000040613	Apobec1	apolipoprotein B mRNA editing enzyme, catalytic polypeptide 1	1.05246	2.79685e-23	1.2539e-20
ENSMUSG00000055980	Irs1	insulin receptor substrate 1	1.04746	0.000173643	0.00384437
ENSMUSG00000026566	Mpzl1	myelin protein zero-like 1	1.04716	1.57343e-08	1.10652e-06
ENSMUSG00000001334	Fndc5	fibronectin type III domain containing 5	1.0465	3.57001e-06	0.000146167
ENSMUSG00000038530	Rgs4	regulator of G-protein signaling 4	1.04189	7.20465e-05	0.00187624
ENSMUSG00000029428	Stx2	syntaxin 2	1.04181	0.000412092	0.00769637
ENSMUSG00000060594	Layn	layilin	1.04106	2.95467e-08	1.91285e-06
ENSMUSG00000051022	Hs3st1	heparan sulfate (glucosamine) 3-O-sulfotransferase 1	1.04029	6.45602e-12	8.09621e-10
ENSMUSG00000015981	Stk32c	serine/threonine kinase 32C	1.03571	3.11408e-05	0.000952982
ENSMUSG00000025875	Tspan17	tetraspanin 17	1.03374	0.000338977	0.00657175
ENSMUSG00000019433	Gipc1	GIPC PDZ domain containing family, member 1	1.03126	2.78616e-08	1.83692e-06
ENSMUSG00000026424	Gpr37l1	G protein-coupled receptor 37-like 1	1.03001	0.000241103	0.00503342
ENSMUSG00000028600	Podn	podocan	1.02938	1.02261e-09	9.03369e-08
ENSMUSG00000042622	Maff	v-maf musculoaponeurotic fibrosarcoma oncogene family, protein F (avian)	1.02625	3.11891e-11	3.56251e-09
ENSMUSG00000029641	Rasl11a	RAS-like, family 11, member A	1.02266	2.5933e-06	0.000109457
ENSMUSG00000036752	Tubb4b	tubulin, beta 4B class IVB	1.02117	9.71366e-20	2.85566e-17
ENSMUSG00000074577	Ripor3	RIPOR family member 3	1.02102	0.000178184	0.00392553
ENSMUSG00000021822	Plau	plasminogen activator, urokinase	1.01775	0.000127525	0.00296616
ENSMUSG00000039058	Ak5	adenylate kinase 5	1.01427	8.43877e-06	0.000311415
ENSMUSG00000037428	Vgf	VGF nerve growth factor inducible	1.01384	0.00140115	0.0199103
ENSMUSG00000032135	Mcam	melanoma cell adhesion molecule	1.01173	1.66008e-13	2.5664e-11
ENSMUSG00000021573	Tppp	tubulin polymerization promoting protein	1.01167	4.89334e-06	0.000193361
ENSMUSG00000026630	Batf3	basic leucine zipper transcription factor, ATF-like 3	1.00748	0.000107534	0.00261657
ENSMUSG00000020734	Grin2c	glutamate receptor, ionotropic, NMDA2C (epsilon 3)	1.00306	1.38852e-05	0.000475196
ENSMUSG00000031775	Pllp	plasma membrane proteolipid	1.00121	8.09351e-06	0.000301748
ENSMUSG00000111055	D030034A15Rik	RIKEN cDNA D030034A15 gene	1.00026	9.74191e-05	0.00241221
ENSMUSG00000027859	Ngf	nerve growth factor	1.00012	0.00230574	0.028628

## Sheet: Comparison T3WT vs vWT
RNAseq data for comparison of T3 WT vs vehicle WT OPCs (FC>1; p<0.05)
UPREGULATED							DOWNREGULATED
Ensembl Gene ID	Gene name	Description	Log2 FC	P-value	Adjusted p-value		Ensembl Gene ID	Gene name	Description	Log2 FC	P-value	Adjusted p-value
ENSMUSG00000056025	Clca3a1	chloride channel accessory 3A1	6.61694	5.43108e-113	5.6562e-109		ENSMUSG00000108776	Gm45169	predicted gene 45169	-2.23823	1.20934e-18	1.7739e-16
ENSMUSG00000028174	Rpe65	retinal pigment epithelium 65	4.71048	1.81961e-59	4.21118e-56		ENSMUSG00000002289	Angptl4	angiopoietin-like 4	-2.19162	4.86061e-09	2.04116e-07
ENSMUSG00000016356	Col20a1	collagen, type XX, alpha 1	4.62007	7.14017e-53	1.48723e-49		ENSMUSG00000024526	Cidea	cell death-inducing DNA fragmentation factor, alpha subunit-like effector A	-2.12426	2.42857e-12	1.71474e-10
ENSMUSG00000023484	Prph	peripherin	4.32077	2.24252e-39	1.79651e-36		ENSMUSG00000026483	Fam129a	family with sequence similarity 129, member A	-2.04502	6.44381e-34	3.94759e-31
ENSMUSG00000009356	Lpo	lactoperoxidase	4.25088	7.27157e-32	4.08223e-29		ENSMUSG00000105003	Gm40055	predicted gene, 40055	-2.04291	9.81298e-07	2.51099e-05
ENSMUSG00000000031	H19	H19, imprinted maternally expressed transcript	4.16868	4.97174e-38	3.69844e-35		ENSMUSG00000027875	Hmgcs2	3-hydroxy-3-methylglutaryl-Coenzyme A synthase 2	-1.93263	1.93261e-17	2.43966e-15
ENSMUSG00000053175	Bcl3	B cell leukemia/lymphoma 3	4.16693	1.46925e-35	9.87193e-33		ENSMUSG00000113586	Gm48606	predicted gene, 48606	-1.85117	2.49703e-05	0.000443398
ENSMUSG00000047976	Kcna1	potassium voltage-gated channel, shaker-related subfamily, member 1	3.92747	2.29235e-142	4.77474e-138		ENSMUSG00000097825	9630001P10Rik	RIKEN cDNA 9630001P10 gene	-1.79925	4.70635e-18	6.49196e-16
ENSMUSG00000028268	Gbp3	guanylate binding protein 3	3.90126	1.38736e-85	7.2243e-82		ENSMUSG00000004366	Sst	somatostatin	-1.79664	2.02964e-07	6.12686e-06
ENSMUSG00000085967	Gm12530	predicted gene 12530	3.76209	2.40375e-31	1.28379e-28		ENSMUSG00000019935	Slc17a8	solute carrier family 17 (sodium-dependent inorganic phosphate cotransporter), member 8	-1.77061	7.03423e-06	0.000145642
ENSMUSG00000040373	Cacng5	calcium channel, voltage-dependent, gamma subunit 5	3.68271	5.52721e-95	3.83754e-91		ENSMUSG00000029608	Rph3a	rabphilin 3A	-1.74997	1.08519e-14	1.01818e-12
ENSMUSG00000032420	Nt5e	5' nucleotidase, ecto	3.66394	1.80968e-40	1.57058e-37		ENSMUSG00000025020	Slit1	slit guidance ligand 1	-1.6568	1.7881e-30	8.66147e-28
ENSMUSG00000049409	Prokr1	prokineticin receptor 1	3.35667	1.57587e-66	5.47062e-63		ENSMUSG00000069132	Nxph2	neurexophilin 2	-1.65108	0.000222429	0.00300647
ENSMUSG00000047109	Cldn14	claudin 14	3.26052	9.40222e-21	1.78035e-18		ENSMUSG00000043342	Hoxd9	homeobox D9	-1.64766	0.000311901	0.0040629
ENSMUSG00000059336	Slc14a1	solute carrier family 14 (urea transporter), member 1	3.25396	2.78469e-24	7.63188e-22		ENSMUSG00000111657	Gm31592	predicted gene, 31592	-1.63444	3.9335e-06	8.66994e-05
ENSMUSG00000021091	Serpina3n	serine (or cysteine) peptidase inhibitor, clade A, member 3N	3.15599	6.75445e-29	2.60534e-26		ENSMUSG00000035431	Sstr1	somatostatin receptor 1	-1.63123	1.59007e-07	4.95061e-06
ENSMUSG00000001131	Timp1	tissue inhibitor of metalloproteinase 1	3.15219	9.74517e-30	4.2288e-27		ENSMUSG00000044349	Snhg11	small nucleolar RNA host gene 11	-1.62986	3.90577e-06	8.62708e-05
ENSMUSG00000049303	Syt12	synaptotagmin XII	3.12148	2.57253e-41	2.82017e-38		ENSMUSG00000042282	Gucy2f	guanylate cyclase 2f	-1.6255	1.5118e-09	7.0132e-08
ENSMUSG00000021822	Plau	plasminogen activator, urokinase	3.10774	7.44753e-32	4.08223e-29		ENSMUSG00000050511	Oprd1	opioid receptor, delta 1	-1.62177	0.000201749	0.00275242
ENSMUSG00000050121	Opalin	oligodendrocytic myelin paranodal and inner loop protein	3.08327	3.44206e-26	1.12023e-23		ENSMUSG00000022212	Cpne6	copine VI	-1.61973	6.51001e-13	4.9488e-11
ENSMUSG00000017446	C1qtnf1	C1q and tumor necrosis factor related protein 1	3.05074	3.7947e-29	1.51999e-26		ENSMUSG00000074517	Gm10710	predicted gene 10710	-1.61152	0.000215176	0.00291411
ENSMUSG00000029718	Pcolce	procollagen C-endopeptidase enhancer protein	3.03831	2.06967e-37	1.48652e-34		ENSMUSG00000034936	Arl4d	ADP-ribosylation factor-like 4D	-1.59669	1.81283e-09	8.22754e-08
ENSMUSG00000020331	Hcn2	hyperpolarization-activated, cyclic nucleotide-gated K+ 2	3.00154	1.79399e-32	1.03797e-29		ENSMUSG00000085162	Gm12295	predicted gene 12295	-1.58438	0.000514055	0.0062035
ENSMUSG00000079012	Serpina3m	serine (or cysteine) peptidase inhibitor, clade A, member 3M	2.98057	4.33397e-23	1.06203e-20		ENSMUSG00000041710	Trpc5	transient receptor potential cation channel, subfamily C, member 5	-1.58426	5.30332e-05	0.000858964
ENSMUSG00000066363	Serpina3f	serine (or cysteine) peptidase inhibitor, clade A, member 3F	2.96672	7.12443e-23	1.70569e-20		ENSMUSG00000047171	Helt	helt bHLH transcription factor	-1.581	1.24405e-06	3.09586e-05
ENSMUSG00000076439	Mog	myelin oligodendrocyte glycoprotein	2.96592	3.09428e-40	2.57803e-37		ENSMUSG00000051295	9630028B13Rik	RIKEN cDNA 9630028B13 gene	-1.57456	6.95615e-07	1.86473e-05
ENSMUSG00000116681	Gm49618	predicted gene, 49618	2.95043	3.7595e-12	2.57588e-10		ENSMUSG00000024107	Lhcgr	luteinizing hormone/choriogonadotropin receptor	-1.5697	1.95613e-11	1.22355e-09
ENSMUSG00000079014	Serpina3i	serine (or cysteine) peptidase inhibitor, clade A, member 3I	2.91597	6.81137e-18	9.15317e-16		ENSMUSG00000020542	Myocd	myocardin	-1.56719	0.000357518	0.00455959
ENSMUSG00000116655	Gm35455	predicted gene, 35455	2.89255	9.76946e-21	1.83323e-18		ENSMUSG00000108986	Gm32061	predicted gene, 32061	-1.56322	0.000302196	0.00394883
ENSMUSG00000024697	Gna14	guanine nucleotide binding protein, alpha 14	2.84894	3.01056e-19	4.89898e-17		ENSMUSG00000028222	Calb1	calbindin 1	-1.55988	8.76614e-07	2.27102e-05
ENSMUSG00000053113	Socs3	suppressor of cytokine signaling 3	2.8378	2.76166e-60	8.21752e-57		ENSMUSG00000074793	Hspa12b	heat shock protein 12B	-1.55924	1.71406e-07	5.2814e-06
ENSMUSG00000115464	Gm49019	predicted gene, 49019	2.81532	9.37613e-12	6.10298e-10		ENSMUSG00000031980	Agt	angiotensinogen (serpin peptidase inhibitor, clade A, member 8)	-1.55285	2.62687e-07	7.75638e-06
ENSMUSG00000044387	2410080I02Rik	RIKEN cDNA 2410080I02 gene	2.745	1.0958e-13	9.20338e-12		ENSMUSG00000036800	Fam135b	family with sequence similarity 135, member B	-1.55014	3.16584e-19	5.07241e-17
ENSMUSG00000005892	Trh	thyrotropin releasing hormone	2.73026	1.4473e-09	6.74401e-08		ENSMUSG00000041828	Abca8a	ATP-binding cassette, sub-family A (ABC1), member 8a	-1.54905	6.6743e-13	5.05524e-11
ENSMUSG00000026725	Tnn	tenascin N	2.7005	1.4992e-16	1.69916e-14		ENSMUSG00000028571	Cyp2j13	cytochrome P450, family 2, subfamily j, polypeptide 13	-1.53556	1.94937e-09	8.76963e-08
ENSMUSG00000033788	Dysf	dysferlin	2.69695	1.67213e-23	4.4087e-21		ENSMUSG00000041660	Bbox1	butyrobetaine (gamma), 2-oxoglutarate dioxygenase 1 (gamma-butyrobetaine hydroxylase)	-1.53256	0.000113776	0.00166655
ENSMUSG00000020374	Rasgef1c	RasGEF domain family, member 1C	2.67632	6.39091e-41	5.78766e-38		ENSMUSG00000026890	Lhx6	LIM homeobox protein 6	-1.52502	9.39679e-11	5.33313e-09
ENSMUSG00000037295	Ldlrap1	low density lipoprotein receptor adaptor protein 1	2.67249	9.03176e-42	1.1066e-38		ENSMUSG00000053613	Notumos	notum palmitoleoyl-protein carboxylesterase, opposite strand	-1.50411	0.000525097	0.00629702
ENSMUSG00000113581	Dio3os	deiodinase, iodothyronine type III, opposite strand	2.66974	1.32839e-12	9.77706e-11		ENSMUSG00000030549	Rhcg	Rhesus blood group-associated C glycoprotein	-1.50288	2.15347e-05	0.00039106
ENSMUSG00000058207	Serpina3k	serine (or cysteine) peptidase inhibitor, clade A, member 3K	2.64332	3.41636e-15	3.4882e-13		ENSMUSG00000058624	Gda	guanine deaminase	-1.49726	4.66399e-12	3.14389e-10
ENSMUSG00000075707	Dio3	deiodinase, iodothyronine type III	2.6422	1.05067e-13	8.86005e-12		ENSMUSG00000061171	Slc38a11	solute carrier family 38, member 11	-1.49571	0.00077638	0.0086616
ENSMUSG00000041592	Sdk2	sidekick cell adhesion molecule 2	2.63982	4.85797e-21	9.63683e-19		ENSMUSG00000032446	Eomes	eomesodermin	-1.48033	2.39411e-05	0.000426942
ENSMUSG00000025887	Casp12	caspase 12	2.61909	2.49589e-18	3.53652e-16		ENSMUSG00000029378	Areg	amphiregulin	-1.47883	0.000160083	0.00224991
ENSMUSG00000066361	Serpina3c	serine (or cysteine) peptidase inhibitor, clade A, member 3C	2.61235	8.05287e-12	5.32487e-10		ENSMUSG00000043099	Hic1	hypermethylated in cancer 1	-1.47043	3.98267e-06	8.76902e-05
ENSMUSG00000012428	Steap4	STEAP family member 4	2.61016	7.76845e-15	7.49116e-13		ENSMUSG00000074872	Ctxn2	cortexin 2	-1.47025	0.000214148	0.00290397
ENSMUSG00000041482	Piezo2	piezo-type mechanosensitive ion channel component 2	2.60974	7.54988e-25	2.1542e-22		ENSMUSG00000047507	Baiap3	BAI1-associated protein 3	-1.46821	5.46739e-06	0.000115794
ENSMUSG00000022491	Glycam1	glycosylation dependent cell adhesion molecule 1	2.54266	3.36452e-23	8.44331e-21		ENSMUSG00000081771	Gm15381	predicted gene 15381	-1.46729	0.00100722	0.0106603
ENSMUSG00000027748	Trpc4	transient receptor potential cation channel, subfamily C, member 4	2.53197	1.40294e-17	1.78182e-15		ENSMUSG00000033080	Vsx1	visual system homeobox 1	-1.46534	0.000378576	0.00476815
ENSMUSG00000079235	Ccdc13	coiled-coil domain containing 13	2.51801	7.50729e-29	2.84308e-26		ENSMUSG00000040420	Cdh18	cadherin 18	-1.46329	7.60321e-06	0.000155873
ENSMUSG00000006469	Slc34a3	solute carrier family 34 (sodium phosphate), member 3	2.46873	1.30524e-15	1.35258e-13		ENSMUSG00000032356	Rasgrf1	RAS protein-specific guanine nucleotide-releasing factor 1	-1.45173	2.22655e-07	6.66334e-06
ENSMUSG00000029059	Prxl2b	peroxiredoxin like 2B	2.4118	2.0733e-50	3.92589e-47		ENSMUSG00000034829	Nxnl1	nucleoredoxin-like 1	-1.43732	0.000840915	0.00923496
ENSMUSG00000067360	Pramel3	preferentially expressed antigen in melanoma-like 3	2.39589	5.48733e-08	1.88607e-06		ENSMUSG00000085224	Gm13425	predicted gene 13425	-1.42864	0.00166133	0.0160129
ENSMUSG00000046798	Cldn12	claudin 12	2.38849	5.08131e-41	5.03994e-38		ENSMUSG00000040693	Slco4c1	solute carrier organic anion transporter family, member 4C1	-1.42794	0.00101532	0.0107133
ENSMUSG00000058952	Cfi	complement component factor i	2.38107	7.75396e-10	3.84541e-08		ENSMUSG00000035355	Kcnh4	potassium voltage-gated channel, subfamily H (eag-related), member 4	-1.427	2.4327e-05	0.000432343
ENSMUSG00000072945	Ripply1	ripply transcriptional repressor 1	2.3635	1.92112e-10	1.04206e-08		ENSMUSG00000032735	Ablim3	actin binding LIM protein family, member 3	-1.42649	3.29519e-11	1.98369e-09
ENSMUSG00000092274	Neat1	nuclear paraspeckle assembly transcript 1 (non-protein coding)	2.34882	2.45358e-47	3.9312e-44		ENSMUSG00000062151	Unc13c	unc-13 homolog C	-1.42373	1.73127e-08	6.4974e-07
ENSMUSG00000031613	Hpgd	hydroxyprostaglandin dehydrogenase 15 (NAD)	2.33883	2.28637e-14	2.07056e-12		ENSMUSG00000043388	Tmem130	transmembrane protein 130	-1.41774	2.7913e-12	1.95757e-10
ENSMUSG00000025701	Alox5	arachidonate 5-lipoxygenase	2.33305	3.38916e-16	3.69595e-14		ENSMUSG00000038393	Txnip	thioredoxin interacting protein	-1.41109	1.27041e-17	1.63342e-15
ENSMUSG00000027762	Sucnr1	succinate receptor 1	2.32801	2.59548e-08	9.46783e-07		ENSMUSG00000056529	Ptafr	platelet-activating factor receptor	-1.4081	0.001599	0.0155054
ENSMUSG00000074151	Nlrc5	NLR family, CARD domain containing 5	2.32533	7.73459e-45	1.15074e-41		ENSMUSG00000066026	Dhrs3	dehydrogenase/reductase (SDR family) member 3	-1.40517	9.82432e-16	1.04403e-13
ENSMUSG00000023885	Thbs2	thrombospondin 2	2.32123	6.15831e-49	1.06893e-45		ENSMUSG00000052749	Trim30b	tripartite motif-containing 30B	-1.40136	0.0011798	0.0120816
ENSMUSG00000022096	Hr	lysine demethylase and nuclear receptor corepressor	2.31703	2.85423e-17	3.5178e-15		ENSMUSG00000030134	Rasgef1a	RasGEF domain family, member 1A	-1.40006	2.67439e-07	7.86791e-06
ENSMUSG00000040690	Col16a1	collagen, type XVI, alpha 1	2.29446	5.34183e-19	8.18126e-17		ENSMUSG00000021943	Gdf10	growth differentiation factor 10	-1.39872	4.78165e-05	0.000784227
ENSMUSG00000016024	Lbp	lipopolysaccharide binding protein	2.29379	2.66058e-14	2.36826e-12		ENSMUSG00000027400	Pdyn	prodynorphin	-1.39166	3.48368e-12	2.40068e-10
ENSMUSG00000021573	Tppp	tubulin polymerization promoting protein	2.26833	4.47797e-25	1.31368e-22		ENSMUSG00000113922	Gm48887	predicted gene, 48887	-1.38499	2.11995e-05	0.000385645
ENSMUSG00000041377	Ninj2	ninjurin 2	2.26405	1.01157e-15	1.06954e-13		ENSMUSG00000016756	Cmah	cytidine monophospho-N-acetylneuraminic acid hydroxylase	-1.38402	0.00255896	0.0226425
ENSMUSG00000085881	Gm15912	predicted gene 15912	2.26401	8.78545e-18	1.15818e-15		ENSMUSG00000039579	Grin3a	glutamate receptor ionotropic, NMDA3A	-1.38303	9.40508e-10	4.54521e-08
ENSMUSG00000050830	Vwc2	von Willebrand factor C domain containing 2	2.24563	4.78719e-28	1.69004e-25		ENSMUSG00000058620	Adra2b	adrenergic receptor, alpha 2b	-1.37391	0.00165211	0.0159387
ENSMUSG00000071637	Cebpd	CCAAT/enhancer binding protein (C/EBP), delta	2.23093	9.81135e-39	7.56891e-36		ENSMUSG00000033220	Rac2	Rac family small GTPase 2	-1.37047	0.000645374	0.0074749
ENSMUSG00000004043	Stat5a	signal transducer and activator of transcription 5A	2.21283	2.49248e-19	4.08787e-17		ENSMUSG00000057060	Slc35f3	solute carrier family 35, member F3	-1.36888	1.54665e-06	3.73727e-05
ENSMUSG00000028121	Bcar3	breast cancer anti-estrogen resistance 3	2.20647	5.85453e-41	5.54291e-38		ENSMUSG00000101953	Gm29241	predicted gene 29241	-1.36868	0.00178091	0.0169305
ENSMUSG00000048960	Prex2	phosphatidylinositol-3,4,5-trisphosphate-dependent Rac exchange factor 2	2.20215	5.47294e-25	1.58328e-22		ENSMUSG00000028766	Alpl	alkaline phosphatase, liver/bone/kidney	-1.3686	5.71416e-06	0.000120466
ENSMUSG00000053279	Aldh1a1	aldehyde dehydrogenase family 1, subfamily A1	2.20189	7.937e-17	9.28763e-15		ENSMUSG00000028310	Ppp3r2	protein phosphatase 3, regulatory subunit B, alpha isoform (calcineurin B, type II)	-1.36699	2.82473e-06	6.46554e-05
ENSMUSG00000045534	Kcna5	potassium voltage-gated channel, shaker-related subfamily, member 5	2.16595	1.27078e-20	2.32185e-18		ENSMUSG00000109006	B230209E15Rik	RIKEN cDNA B230209E15 gene	-1.36529	0.000697386	0.00791978
ENSMUSG00000027412	Lpin3	lipin 3	2.14368	1.19354e-20	2.20002e-18		ENSMUSG00000036357	Gpr101	G protein-coupled receptor 101	-1.36127	0.0013862	0.0137622
ENSMUSG00000044681	Cnpy1	canopy FGF signaling regulator 1	2.11027	1.93527e-29	8.22646e-27		ENSMUSG00000069763	Tmem100	transmembrane protein 100	-1.35924	9.92623e-35	6.46105e-32
ENSMUSG00000026435	Slc45a3	solute carrier family 45, member 3	2.10348	5.86666e-11	3.43249e-09		ENSMUSG00000079042	Apela	apelin receptor early endogenous ligand	-1.35877	0.00171271	0.0163943
ENSMUSG00000048992	Prss32	protease, serine 32	2.0868	1.51986e-08	5.76633e-07		ENSMUSG00000054459	Vsnl1	visinin-like 1	-1.35844	3.97792e-05	0.000669815
ENSMUSG00000079588	Tmem182	transmembrane protein 182	2.08241	3.90913e-09	1.6617e-07		ENSMUSG00000022040	Ephx2	epoxide hydrolase 2, cytoplasmic	-1.35639	7.42477e-12	4.92518e-10
ENSMUSG00000066129	Kndc1	kinase non-catalytic C-lobe domain (KIND) containing 1	2.07765	6.59054e-23	1.59621e-20		ENSMUSG00000003436	Dll3	delta like canonical Notch ligand 3	-1.35446	6.18708e-13	4.72054e-11
ENSMUSG00000030219	Erp27	endoplasmic reticulum protein 27	2.07592	1.26825e-06	3.14106e-05		ENSMUSG00000019230	Lhx9	LIM homeobox protein 9	-1.34716	2.97463e-05	0.000518917
ENSMUSG00000074217	2210011C24Rik	RIKEN cDNA 2210011C24 gene	2.07298	2.88295e-09	1.26686e-07		ENSMUSG00000048148	Nwd1	NACHT and WD repeat domain containing 1	-1.33754	9.28957e-10	4.51032e-08
ENSMUSG00000090799	Klhl33	kelch-like 33	2.0629	1.69883e-10	9.3118e-09		ENSMUSG00000038236	Hoxa7	homeobox A7	-1.3346	0.00397732	0.0317408
ENSMUSG00000030111	A2m	alpha-2-macroglobulin	2.05804	1.02252e-22	2.36645e-20		ENSMUSG00000026787	Gad2	glutamic acid decarboxylase 2	-1.33221	4.94163e-06	0.000106222
ENSMUSG00000099876	Gm29650	predicted gene 29650	2.05543	3.20525e-09	1.39962e-07		ENSMUSG00000115699	Gm6961	predicted gene 6961	-1.33138	0.00325659	0.0273846
ENSMUSG00000049313	Sorl1	sortilin-related receptor, LDLR class A repeats-containing	2.04476	7.81941e-26	2.4309e-23		ENSMUSG00000004872	Pax3	paired box 3	-1.3299	0.000657923	0.00758497
ENSMUSG00000045777	Ifitm10	interferon induced transmembrane protein 10	2.04399	5.14308e-21	1.00117e-18		ENSMUSG00000063260	Syt10	synaptotagmin X	-1.32847	7.70282e-07	2.04125e-05
ENSMUSG00000025383	Il23a	interleukin 23, alpha subunit p19	2.03698	8.60698e-06	0.000173784		ENSMUSG00000022076	Klhl1	kelch-like 1	-1.3266	0.00123006	0.0124919
ENSMUSG00000010021	Kif19a	kinesin family member 19A	2.03546	2.97323e-10	1.57181e-08		ENSMUSG00000087612	A230005M16Rik	RIKEN cDNA A230005M16 gene	-1.32638	0.0015218	0.0148536
ENSMUSG00000027966	Col11a1	collagen, type XI, alpha 1	2.03248	8.57416e-10	4.20214e-08		ENSMUSG00000015316	Slamf1	signaling lymphocytic activation molecule family member 1	-1.32582	0.0030183	0.0257762
ENSMUSG00000117251	Gm49891	predicted gene, 49891	2.02559	8.48598e-08	2.79233e-06		ENSMUSG00000059213	Ddn	dendrin	-1.32279	9.0942e-07	2.34145e-05
ENSMUSG00000015354	Pcolce2	procollagen C-endopeptidase enhancer 2	2.01802	3.71082e-17	4.49376e-15		ENSMUSG00000026692	Fmo4	flavin containing monooxygenase 4	-1.32212	0.00220137	0.020093
ENSMUSG00000004951	Hspb1	heat shock protein 1	2.00783	6.22886e-07	1.68933e-05		ENSMUSG00000086286	Gm15138	predicted gene 15138	-1.32203	0.00238614	0.0215156
ENSMUSG00000063727	Tnfrsf11b	tumor necrosis factor receptor superfamily, member 11b (osteoprotegerin)	2.00486	8.95906e-10	4.37022e-08		ENSMUSG00000044205	Olfr983	olfactory receptor 983	-1.32162	0.00176354	0.0168113
ENSMUSG00000032554	Trf	transferrin	2.00148	5.07406e-21	9.97053e-19		ENSMUSG00000090863	A530084C06Rik	RIKEN cDNA A530084C06 gene	-1.31942	0.00162292	0.0157081
ENSMUSG00000050578	Mmp13	matrix metallopeptidase 13	1.99588	6.13314e-06	0.000128518		ENSMUSG00000053846	Lipg	lipase, endothelial	-1.31661	2.57998e-06	5.96431e-05
ENSMUSG00000116895	Gm3435	predicted gene 3435	1.98205	4.20497e-16	4.56174e-14		ENSMUSG00000029112	Nkx1-1	NK1 homeobox 1	-1.31304	0.00258628	0.0228261
ENSMUSG00000017057	Il13ra1	interleukin 13 receptor, alpha 1	1.98024	1.06216e-23	2.83639e-21		ENSMUSG00000033007	Asic4	acid-sensing (proton-gated) ion channel family member 4	-1.31191	2.6161e-06	6.03441e-05
ENSMUSG00000086006	Gm13293	predicted gene 13293	1.97534	1.05232e-12	7.82813e-11		ENSMUSG00000019787	Trdn	triadin	-1.30834	0.00138226	0.0137351
ENSMUSG00000040613	Apobec1	apolipoprotein B mRNA editing enzyme, catalytic polypeptide 1	1.97292	4.30395e-70	1.79294e-66		ENSMUSG00000040125	Gpr26	G protein-coupled receptor 26	-1.30241	1.76541e-06	4.21204e-05
ENSMUSG00000026535	Ifi202b	interferon activated gene 202B	1.96909	4.24702e-11	2.52026e-09		ENSMUSG00000107967	Gm44094	predicted gene, 44094	-1.29955	0.00053046	0.00634997
ENSMUSG00000020327	Fgf22	fibroblast growth factor 22	1.96776	4.16293e-09	1.76239e-07		ENSMUSG00000017897	Eya2	EYA transcriptional coactivator and phosphatase 2	-1.29833	9.78681e-05	0.00145815
ENSMUSG00000055561	Spink5	serine peptidase inhibitor, Kazal type 5	1.96438	8.45595e-08	2.78685e-06		ENSMUSG00000046410	Kcnk6	potassium inwardly-rectifying channel, subfamily K, member 6	-1.29674	0.00217075	0.0198921
ENSMUSG00000024747	Aldh1a7	aldehyde dehydrogenase family 1, subfamily A7	1.96345	2.38424e-13	1.90273e-11		ENSMUSG00000107086	Gm43808	predicted gene 43808	-1.29641	0.00250233	0.0222454
ENSMUSG00000097194	9330175E14Rik	RIKEN cDNA 9330175E14 gene	1.96139	1.98678e-07	6.04127e-06		ENSMUSG00000029155	Spata18	spermatogenesis associated 18	-1.29475	0.00131996	0.0132498
ENSMUSG00000043629	1700019D03Rik	RIKEN cDNA 1700019D03 gene	1.95737	3.47554e-23	8.6181e-21		ENSMUSG00000041911	Dlx1	distal-less homeobox 1	-1.29174	5.75581e-08	1.95575e-06
ENSMUSG00000090222	Ifi203-ps	interferon activated gene 203, pseudogene	1.9529	3.66884e-06	8.14694e-05		ENSMUSG00000045318	Adra2c	adrenergic receptor, alpha 2c	-1.29127	1.08952e-06	2.75075e-05
ENSMUSG00000032523	Hhatl	hedgehog acyltransferase-like	1.95181	4.9644e-15	4.85463e-13		ENSMUSG00000048015	Neurod4	neurogenic differentiation 4	-1.28955	0.00069602	0.00791342
ENSMUSG00000116953	9030025P20Rik	RIKEN cDNA 9030025P20 gene	1.94679	4.4456e-31	2.2047e-28		ENSMUSG00000115553	Gm49124	predicted gene, 49124	-1.28831	0.000837497	0.00921025
ENSMUSG00000052688	Rab7b	RAB7B, member RAS oncogene family	1.93872	1.07373e-18	1.58616e-16		ENSMUSG00000103197	Gm37642	predicted gene, 37642	-1.287	0.00377599	0.0305556
ENSMUSG00000025885	Myo5b	myosin VB	1.93755	2.42101e-18	3.45392e-16		ENSMUSG00000027833	Shox2	short stature homeobox 2	-1.28364	0.000614472	0.00719036
ENSMUSG00000039997	Ifi203	interferon activated gene 203	1.93546	4.89547e-17	5.79362e-15		ENSMUSG00000026976	Pax8	paired box 8	-1.28184	0.00247614	0.0220692
ENSMUSG00000036264	Fstl4	follistatin-like 4	1.93463	4.67208e-10	2.37353e-08		ENSMUSG00000059203	Il1rapl2	interleukin 1 receptor accessory protein-like 2	-1.28112	0.000673336	0.00771872
ENSMUSG00000042529	Kcnj12	potassium inwardly-rectifying channel, subfamily J, member 12	1.93223	6.22513e-09	2.56252e-07		ENSMUSG00000021260	Hhipl1	hedgehog interacting protein-like 1	-1.28099	7.57306e-17	8.91182e-15
ENSMUSG00000006611	Hfe	homeostatic iron regulator	1.93217	4.45404e-13	3.47465e-11		ENSMUSG00000111094	Gm34425	predicted gene, 34425	-1.27982	0.00105786	0.0110614
ENSMUSG00000035513	Ntng2	netrin G2	1.92859	1.85324e-20	3.27129e-18		ENSMUSG00000118075	Gm38576	predicted gene, 38576	-1.2792	0.000736357	0.0082861
ENSMUSG00000116693	Gm29805	predicted gene, 29805	1.92652	1.21852e-05	0.000237552		ENSMUSG00000094828	Trav3-3	T cell receptor alpha variable 3-3	-1.27865	0.00463134	0.0356368
ENSMUSG00000085447	9530026F06Rik	RIKEN cDNA 9530026F06 gene	1.92519	3.12404e-06	7.04227e-05		ENSMUSG00000047415	Gpr68	G protein-coupled receptor 68	-1.2765	0.00236356	0.0213489
ENSMUSG00000038370	Pcp4l1	Purkinje cell protein 4-like 1	1.91657	5.71028e-21	1.10129e-18		ENSMUSG00000040614	Nlrp9c	NLR family, pyrin domain containing 9C	-1.27553	0.00384645	0.0310293
ENSMUSG00000020256	Aldh1l2	aldehyde dehydrogenase 1 family, member L2	1.91242	1.75763e-20	3.15601e-18		ENSMUSG00000057455	Rit2	Ras-like without CAAX 2	-1.27503	6.88734e-05	0.00106977
ENSMUSG00000040612	Ildr2	immunoglobulin-like domain containing receptor 2	1.91157	1.55842e-12	1.13896e-10		ENSMUSG00000046321	Hs3st2	heparan sulfate (glucosamine) 3-O-sulfotransferase 2	-1.27477	3.0034e-06	6.82201e-05
ENSMUSG00000004105	Angptl2	angiopoietin-like 2	1.91102	3.52917e-31	1.83773e-28		ENSMUSG00000052182	Olfr849	olfactory receptor 849	-1.27436	0.00384167	0.0310028
ENSMUSG00000086384	Banf2os	barrier to autointegration factor 2, opposite strand	1.90771	1.07912e-06	2.72779e-05		ENSMUSG00000105489	Gm38562	predicted gene, 38562	-1.27322	0.00364834	0.0297888
ENSMUSG00000026389	Steap3	STEAP family member 3	1.89975	9.62988e-18	1.26151e-15		ENSMUSG00000018569	Cldn7	claudin 7	-1.27242	0.00500793	0.0380277
ENSMUSG00000030559	Rab38	RAB38, member RAS oncogene family	1.89972	2.07795e-11	1.29199e-09		ENSMUSG00000101587	Gm29036	predicted gene 29036	-1.27229	2.77115e-11	1.69765e-09
ENSMUSG00000046167	Gldn	gliomedin	1.89802	3.49174e-09	1.51205e-07		ENSMUSG00000054083	Capn12	calpain 12	-1.27202	0.00450866	0.0349501
ENSMUSG00000047793	Sned1	sushi, nidogen and EGF-like domains 1	1.89402	7.38828e-43	9.61816e-40		ENSMUSG00000062309	Rpp25	ribonuclease P/MRP 25 subunit	-1.2682	0.000369911	0.00468667
ENSMUSG00000003411	Rab3b	RAB3B, member RAS oncogene family	1.88418	1.29152e-32	7.68605e-30		ENSMUSG00000070880	Gad1	glutamate decarboxylase 1	-1.2677	4.3764e-09	1.84153e-07
ENSMUSG00000060402	Chst8	carbohydrate sulfotransferase 8	1.88148	1.82828e-13	1.48755e-11		ENSMUSG00000022229	Atp12a	ATPase, H+/K+ transporting, nongastric, alpha polypeptide	-1.26541	0.000707574	0.00801417
ENSMUSG00000035606	Ky	kyphoscoliosis peptidase	1.87942	4.77439e-11	2.82516e-09		ENSMUSG00000068859	Sp9	trans-acting transcription factor 9	-1.26517	9.6755e-09	3.81687e-07
ENSMUSG00000066113	Adamtsl1	ADAMTS-like 1	1.86705	1.74142e-26	5.75747e-24		ENSMUSG00000095864	Vmn1r77	vomeronasal 1 receptor 77	-1.26415	0.00518187	0.0390355
ENSMUSG00000021991	Cacna2d3	calcium channel, voltage-dependent, alpha2/delta subunit 3	1.8656	1.31837e-27	4.57672e-25		ENSMUSG00000075104	Olfr1219	olfactory receptor 1219	-1.26326	0.00322901	0.0271965
ENSMUSG00000018822	Sfrp5	secreted frizzled-related sequence protein 5	1.86502	3.86657e-09	1.6504e-07		ENSMUSG00000043687	1190005I06Rik	RIKEN cDNA 1190005I06 gene	-1.26268	1.88309e-09	8.48981e-08
ENSMUSG00000015850	Adamtsl4	ADAMTS-like 4	1.85684	3.40669e-21	7.02554e-19		ENSMUSG00000046093	Hpcal4	hippocalcin-like 4	-1.26238	1.01636e-09	4.86154e-08
ENSMUSG00000112481	Gm29684	predicted gene, 29684	1.85663	1.83398e-08	6.87051e-07		ENSMUSG00000115249	Gm49085	predicted gene, 49085	-1.25887	0.000341226	0.00438642
ENSMUSG00000036545	Adamts2	a disintegrin-like and metallopeptidase (reprolysin type) with thrombospondin type 1 motif, 2	1.85459	6.29288e-18	8.56696e-16		ENSMUSG00000043719	Col6a6	collagen, type VI, alpha 6	-1.25306	0.00374619	0.0304117
ENSMUSG00000114163	Gm32296	predicted gene, 32296	1.84896	2.01971e-13	1.63691e-11		ENSMUSG00000046287	Pnma3	paraneoplastic antigen MA3	-1.25158	0.00022054	0.00298482
ENSMUSG00000043448	Gjc2	gap junction protein, gamma 2	1.84856	4.64377e-12	3.14042e-10		ENSMUSG00000031209	Heph	hephaestin	-1.25156	6.84336e-09	2.77856e-07
ENSMUSG00000112501	Gm33091	predicted gene, 33091	1.84568	1.93434e-07	5.89902e-06		ENSMUSG00000030577	Cd22	CD22 antigen	-1.25049	0.00564988	0.0419951
ENSMUSG00000021250	Fos	FBJ osteosarcoma oncogene	1.83792	1.786e-16	2.00003e-14		ENSMUSG00000017978	Cadps2	Ca2+-dependent activator protein for secretion 2	-1.25025	3.94004e-15	3.9646e-13
ENSMUSG00000089983	2010320O07Rik	RIKEN cDNA 2010320O07 gene	1.83471	2.63437e-09	1.16747e-07		ENSMUSG00000045314	Sowahb	sosondowah ankyrin repeat domain family member B	-1.24791	0.00355025	0.0291824
ENSMUSG00000036856	Wnt4	wingless-type MMTV integration site family, member 4	1.82711	1.71024e-12	1.2412e-10		ENSMUSG00000113701	B230303A05Rik	RIKEN cDNA B230303A05 gene	-1.24741	0.0032404	0.0272815
ENSMUSG00000023367	Tmem176a	transmembrane protein 176A	1.82593	9.50383e-23	2.22422e-20		ENSMUSG00000043557	Mdga1	MAM domain containing glycosylphosphatidylinositol anchor 1	-1.24635	4.71255e-27	1.60914e-24
ENSMUSG00000020411	Nipal4	NIPA-like domain containing 4	1.82472	7.85993e-18	1.04945e-15		ENSMUSG00000078612	Fyb2	FYN binding protein 2	-1.24586	0.00424099	0.033372
ENSMUSG00000115012	9630009A06Rik	RIKEN cDNA 9630009A06 gene	1.8196	1.90915e-10	1.03827e-08		ENSMUSG00000116518	Gm49494	predicted gene, 49494	-1.24571	1.42553e-06	3.47279e-05
ENSMUSG00000032725	Folr2	folate receptor 2 (fetal)	1.81816	7.38201e-15	7.15162e-13		ENSMUSG00000050600	Zfp831	zinc finger protein 831	-1.24471	0.00580472	0.0429379
ENSMUSG00000028780	Sema3c	sema domain, immunoglobulin domain (Ig), short basic domain, secreted, (semaphorin) 3C	1.8169	9.86424e-10	4.73415e-08		ENSMUSG00000032564	Cpne4	copine IV	-1.23286	8.00529e-07	2.10268e-05
ENSMUSG00000036552	Ermard	ER membrane associated RNA degradation	1.80247	9.95701e-29	3.70347e-26		ENSMUSG00000056032	BC018473	cDNA sequence BC018473	-1.23198	0.000871729	0.00950143
ENSMUSG00000036923	Stox1	storkhead box 1	1.80215	2.9322e-23	7.5401e-21		ENSMUSG00000092518	Fam71e2	family with sequence similarity 71, member E2	-1.2313	0.0056429	0.0419621
ENSMUSG00000001025	S100a6	S100 calcium binding protein A6 (calcyclin)	1.79471	4.65283e-19	7.28676e-17		ENSMUSG00000109776	Gm30400	predicted gene, 30400	-1.22922	0.00508524	0.0384466
ENSMUSG00000026675	Hsd17b7	hydroxysteroid (17-beta) dehydrogenase 7	1.79408	2.30516e-44	3.20095e-41		ENSMUSG00000020061	Mybpc1	myosin binding protein C, slow-type	-1.22715	0.00360038	0.0294897
ENSMUSG00000058248	Kcnh1	potassium voltage-gated channel, subfamily H (eag-related), member 1	1.79211	6.21211e-20	1.06936e-17		ENSMUSG00000097773	Gm10614	predicted gene 10614	-1.22547	0.00459067	0.035419
ENSMUSG00000032372	Plscr2	phospholipid scramblase 2	1.79194	2.50614e-09	1.11301e-07		ENSMUSG00000028364	Tnc	tenascin C	-1.22409	1.10585e-05	0.000218297
ENSMUSG00000108118	Gm34312	predicted gene, 34312	1.77871	4.08803e-05	0.000683383		ENSMUSG00000020573	Pik3cg	phosphatidylinositol-4,5-bisphosphate 3-kinase catalytic subunit gamma	-1.22337	0.00356756	0.0292784
ENSMUSG00000029371	Cxcl5	chemokine (C-X-C motif) ligand 5	1.77458	2.24855e-08	8.26016e-07		ENSMUSG00000085289	Gm15337	predicted gene 15337	-1.22184	0.00495307	0.0376798
ENSMUSG00000026480	Ncf2	neutrophil cytosolic factor 2	1.76933	2.10351e-07	6.33151e-06		ENSMUSG00000033249	Hsf4	heat shock transcription factor 4	-1.22165	0.00572563	0.0424712
ENSMUSG00000022912	Pros1	protein S (alpha)	1.76513	5.71422e-27	1.9197e-24		ENSMUSG00000047642	D930020B18Rik	RIKEN cDNA D930020B18 gene	-1.22162	0.00216803	0.0198845
ENSMUSG00000094732	1500015L24Rik	RIKEN cDNA 1500015L24 gene	1.75602	2.60684e-06	6.01972e-05		ENSMUSG00000037379	Spon2	spondin 2, extracellular matrix protein	-1.22123	0.000102716	0.00151628
ENSMUSG00000039661	Dusp26	dual specificity phosphatase 26 (putative)	1.74299	4.52889e-20	7.92708e-18		ENSMUSG00000108391	Gm9768	predicted gene 9768	-1.22025	0.000357692	0.00455959
ENSMUSG00000053647	Gper1	G protein-coupled estrogen receptor 1	1.73626	4.60819e-19	7.27151e-17		ENSMUSG00000049265	Kcnk3	potassium channel, subfamily K, member 3	-1.21997	3.49298e-05	0.000598808
ENSMUSG00000001348	Acp5	acid phosphatase 5, tartrate resistant	1.73382	6.04023e-05	0.000958933		ENSMUSG00000030546	Plin1	perilipin 1	-1.21718	0.00102297	0.0107776
ENSMUSG00000022015	Tnfsf11	tumor necrosis factor (ligand) superfamily, member 11	1.72773	5.3038e-07	1.45551e-05		ENSMUSG00000091890	A830073O21Rik	RIKEN cDNA A830073O21 gene	-1.21706	0.00278985	0.0242528
ENSMUSG00000024778	Fas	Fas (TNF receptor superfamily member 6)	1.72347	1.66179e-08	6.24789e-07		ENSMUSG00000031374	Zfp92	zinc finger protein 92	-1.21583	0.00189874	0.0178631
ENSMUSG00000032501	Trib1	tribbles pseudokinase 1	1.706	7.81147e-10	3.85542e-08		ENSMUSG00000117068	Vmn1r-ps140	vomeronasal 1 receptor, pseudogene 140	-1.21412	0.00709954	0.0498284
ENSMUSG00000056966	Gjc3	gap junction protein, gamma 3	1.70404	2.26967e-13	1.81827e-11		ENSMUSG00000027315	Spint1	serine protease inhibitor, Kunitz type 1	-1.21364	0.00505078	0.0382833
ENSMUSG00000036944	Tmem71	transmembrane protein 71	1.69653	1.96151e-06	4.627e-05		ENSMUSG00000024266	Adad2	adenosine deaminase domain containing 2	-1.20947	0.00559002	0.0416286
ENSMUSG00000086483	8030443G20Rik	RIKEN cDNA 8030443G20 gene	1.68809	5.89879e-05	0.000940678		ENSMUSG00000035681	Kcnc2	potassium voltage gated channel, Shaw-related subfamily, member 2	-1.20925	1.73814e-06	4.15658e-05
ENSMUSG00000097184	4632428C04Rik	RIKEN cDNA 4632428C04 gene	1.68708	0.000124372	0.00180652		ENSMUSG00000097079	Gm26604	predicted gene, 26604	-1.20923	0.00113257	0.0116841
ENSMUSG00000043673	Kcns3	potassium voltage-gated channel, delayed-rectifier, subfamily S, member 3	1.68616	2.31578e-07	6.90063e-06		ENSMUSG00000028773	Fabp3	fatty acid binding protein 3, muscle and heart	-1.20806	0.000341179	0.00438642
ENSMUSG00000082699	Gm12736	predicted gene 12736	1.68167	4.39297e-05	0.000727355		ENSMUSG00000030249	Abcc9	ATP-binding cassette, sub-family C (CFTR/MRP), member 9	-1.20476	0.00376733	0.030533
ENSMUSG00000051439	Cd14	CD14 antigen	1.67545	1.8449e-09	8.33565e-08		ENSMUSG00000041324	Inhba	inhibin beta-A	-1.20436	5.16633e-06	0.000110256
ENSMUSG00000041449	Serpina3h	serine (or cysteine) peptidase inhibitor, clade A, member 3H	1.67456	0.000129702	0.00187219		ENSMUSG00000109016	Gm44647	predicted gene 44647	-1.20373	0.00637641	0.0460361
ENSMUSG00000055809	Dnaaf3	dynein, axonemal assembly factor 3	1.67344	5.47604e-11	3.21297e-09		ENSMUSG00000023411	Nfatc4	nuclear factor of activated T cells, cytoplasmic, calcineurin dependent 4	-1.20265	2.21362e-12	1.56828e-10
ENSMUSG00000003617	Cp	ceruloplasmin	1.66547	5.893e-12	3.94679e-10		ENSMUSG00000031383	Dusp9	dual specificity phosphatase 9	-1.20129	0.00114361	0.0117806
ENSMUSG00000026589	Sec16b	SEC16 homolog B (S. cerevisiae)	1.65544	6.37392e-11	3.69812e-09		ENSMUSG00000096914	Galntl6	UDP-N-acetyl-alpha-D-galactosamine:polypeptide N-acetylgalactosaminyltransferase-like 6	-1.20114	0.00066321	0.00763205
ENSMUSG00000041309	Nkx6-2	NK6 homeobox 2	1.6534	9.76687e-09	3.84564e-07		ENSMUSG00000021933	Gucy1b2	guanylate cyclase 1, soluble, beta 2	-1.20038	0.00157854	0.0153213
ENSMUSG00000024210	Ip6k3	inositol hexaphosphate kinase 3	1.64953	4.074e-05	0.000681585		ENSMUSG00000098979	Gm27544	predicted gene, 27544	-1.20033	0.00630013	0.0455961
ENSMUSG00000028128	F3	coagulation factor III	1.63725	9.42879e-23	2.22422e-20		ENSMUSG00000097178	2310002F09Rik	RIKEN cDNA 2310002F09 gene	-1.19964	0.00324403	0.027301
ENSMUSG00000079499	6530402F18Rik	RIKEN cDNA 6530402F18 gene	1.63578	1.01833e-18	1.51505e-16		ENSMUSG00000086459	1700030C12Rik	RIKEN cDNA 1700030C12 gene	-1.19959	0.00362812	0.0296936
ENSMUSG00000033161	Atp1a1	ATPase, Na+/K+ transporting, alpha 1 polypeptide	1.63518	1.32563e-15	1.3669e-13		ENSMUSG00000054162	Spock3	sparc/osteonectin, cwcv and kazal-like domains proteoglycan 3	-1.19787	0.000914134	0.00987577
ENSMUSG00000030630	Fah	fumarylacetoacetate hydrolase	1.63154	2.21502e-34	1.39808e-31		ENSMUSG00000112547	Gm47096	predicted gene, 47096	-1.19702	0.00162482	0.0157192
ENSMUSG00000035561	Aldh1b1	aldehyde dehydrogenase 1 family, member B1	1.63056	3.43766e-07	9.88991e-06		ENSMUSG00000020653	Klf11	Kruppel-like factor 11	-1.19481	3.15315e-19	5.07241e-17
ENSMUSG00000029622	Arpc1b	actin related protein 2/3 complex, subunit 1B	1.63022	8.40479e-22	1.84277e-19		ENSMUSG00000016458	Wt1	Wilms tumor 1 homolog	-1.19377	0.00698354	0.0492751
ENSMUSG00000110629	4930567H12Rik	RIKEN cDNA 4930567H12 gene	1.62668	0.000294514	0.00386299		ENSMUSG00000018507	Trpv2	transient receptor potential cation channel, subfamily V, member 2	-1.19042	0.000490945	0.00595567
ENSMUSG00000030560	Ctsc	cathepsin C	1.62143	3.38846e-29	1.41156e-26		ENSMUSG00000029005	Draxin	dorsal inhibitory axon guidance protein	-1.18978	3.5683e-29	1.45734e-26
ENSMUSG00000006764	Tph2	tryptophan hydroxylase 2	1.62085	2.544e-05	0.000450586		ENSMUSG00000030606	Hapln3	hyaluronan and proteoglycan link protein 3	-1.18887	3.05679e-05	0.000531025
ENSMUSG00000035673	Sbno2	strawberry notch 2	1.61928	1.27784e-18	1.86127e-16		ENSMUSG00000020123	Avpr1a	arginine vasopressin receptor 1A	-1.18798	0.0030636	0.0260775
ENSMUSG00000029727	Cyp3a13	cytochrome P450, family 3, subfamily a, polypeptide 13	1.61448	2.96353e-05	0.000517414		ENSMUSG00000027895	Kcnc4	potassium voltage gated channel, Shaw-related subfamily, member 4	-1.18649	0.000326531	0.00422442
ENSMUSG00000056673	Kdm5d	lysine (K)-specific demethylase 5D	1.61196	4.14043e-08	1.45187e-06		ENSMUSG00000034037	Fgd5	FYVE, RhoGEF and PH domain containing 5	-1.18629	0.000198061	0.00270696
ENSMUSG00000006522	Itih3	inter-alpha trypsin inhibitor, heavy chain 3	1.60827	2.0861e-24	5.87182e-22		ENSMUSG00000094707	A830019P07Rik	RIKEN cDNA A830019P07 gene	-1.18584	0.00152118	0.0148536
ENSMUSG00000028270	Gbp2	guanylate binding protein 2	1.60348	2.48912e-09	1.10782e-07		ENSMUSG00000053399	Adamts18	a disintegrin-like and metallopeptidase (reprolysin type) with thrombospondin type 1 motif, 18	-1.18491	3.37361e-06	7.54769e-05
ENSMUSG00000027460	Angpt4	angiopoietin 4	1.60307	0.000162397	0.00227936		ENSMUSG00000079445	B3gnt7	UDP-GlcNAc:betaGal beta-1,3-N-acetylglucosaminyltransferase 7	-1.18301	0.00074918	0.00840535
ENSMUSG00000086124	A530076I17Rik	RIKEN cDNA A530076I17 gene	1.59699	1.43133e-06	3.48284e-05		ENSMUSG00000022053	Ebf2	early B cell factor 2	-1.18208	7.55065e-05	0.00115897
ENSMUSG00000030306	Tmtc1	transmembrane and tetratricopeptide repeat containing 1	1.59688	3.83004e-41	3.98879e-38		ENSMUSG00000040533	Matn1	matrilin 1, cartilage matrix protein	-1.18074	0.0033887	0.0281573
ENSMUSG00000017868	Sgk2	serum/glucocorticoid regulated kinase 2	1.5955	1.18152e-08	4.59996e-07		ENSMUSG00000093587	Gm20554	predicted gene, 20554	-1.17972	0.00156089	0.0151853
ENSMUSG00000031070	Mrgprf	MAS-related GPR, member F	1.59107	3.17653e-05	0.000549079		ENSMUSG00000112367	A230081H15Rik	Riken cDNA A230081H15 gene	-1.17879	9.19224e-05	0.00138288
ENSMUSG00000022129	Dct	dopachrome tautomerase	1.58918	0.000369546	0.00468667		ENSMUSG00000048424	Ranbp3l	RAN binding protein 3-like	-1.17623	0.000658643	0.00758787
ENSMUSG00000069049	Eif2s3y	eukaryotic translation initiation factor 2, subunit 3, structural gene Y-linked	1.58399	7.29466e-07	1.94795e-05		ENSMUSG00000036030	Prtg	protogenin	-1.17578	5.35251e-08	1.84378e-06
ENSMUSG00000109244	Gm44751	predicted gene 44751	1.58345	2.00022e-17	2.5098e-15		ENSMUSG00000032946	Rasgrp2	RAS, guanyl releasing protein 2	-1.17557	7.82968e-10	3.85542e-08
ENSMUSG00000046993	Gm5637	predicted pseudogene 5637	1.58018	8.90261e-05	0.00134308		ENSMUSG00000113186	A330076C08Rik	RIKEN cDNA A330076C08 gene	-1.17493	0.00668429	0.0476153
ENSMUSG00000020334	Slc22a4	solute carrier family 22 (organic cation transporter), member 4	1.57363	2.29218e-16	2.53957e-14		ENSMUSG00000100005	B130024G19Rik	RIKEN cDNA B130024G19 gene	-1.17248	0.000733591	0.00826391
ENSMUSG00000104494	Gm37111	predicted gene, 37111	1.57361	8.48436e-11	4.84166e-09		ENSMUSG00000018168	Ikzf3	IKAROS family zinc finger 3	-1.17178	0.00712749	0.0499968
ENSMUSG00000022218	Tgm1	transglutaminase 1, K polypeptide	1.57268	1.96841e-07	5.99416e-06		ENSMUSG00000034959	Rubcnl	RUN and cysteine rich domain containing beclin 1 interacting protein like	-1.17143	0.000872927	0.00950952
ENSMUSG00000020077	Srgn	serglycin	1.57064	5.62311e-07	1.53303e-05		ENSMUSG00000029503	P2rx2	purinergic receptor P2X, ligand-gated ion channel, 2	-1.17058	0.00349598	0.0288388
ENSMUSG00000068457	Uty	ubiquitously transcribed tetratricopeptide repeat gene, Y chromosome	1.55649	5.16341e-07	1.4226e-05		ENSMUSG00000070817	Vmn1r85	vomeronasal 1 receptor 85	-1.17023	0.00678687	0.0481977
ENSMUSG00000045087	S1pr5	sphingosine-1-phosphate receptor 5	1.5541	2.87856e-08	1.03913e-06		ENSMUSG00000112736	Gm48718	predicted gene, 48718	-1.16984	0.00595603	0.0438213
ENSMUSG00000036854	Hspb6	heat shock protein, alpha-crystallin-related, B6	1.55045	8.2938e-21	1.58488e-18		ENSMUSG00000116180	Gm49492	predicted gene, 49492	-1.16906	2.36718e-06	5.49676e-05
ENSMUSG00000033863	Klf9	Kruppel-like factor 9	1.54979	6.42088e-09	2.62236e-07		ENSMUSG00000048834	Vstm2a	V-set and transmembrane domain containing 2A	-1.16826	1.33873e-06	3.28438e-05
ENSMUSG00000067586	S1pr3	sphingosine-1-phosphate receptor 3	1.54761	3.15445e-14	2.78236e-12		ENSMUSG00000030605	Mfge8	milk fat globule-EGF factor 8 protein	-1.16807	2.71345e-11	1.66721e-09
ENSMUSG00000090394	4930523C07Rik	RIKEN cDNA 4930523C07 gene	1.54719	3.21776e-18	4.46819e-16		ENSMUSG00000085206	Gm13380	predicted gene 13380	-1.16798	0.00481731	0.0368355
ENSMUSG00000051980	Casr	calcium-sensing receptor	1.54573	1.89447e-12	1.37013e-10		ENSMUSG00000090129	Olfr287	olfactory receptor 287	-1.16776	0.000538386	0.00643033
ENSMUSG00000001020	S100a4	S100 calcium binding protein A4	1.54524	1.04369e-08	4.09396e-07		ENSMUSG00000024395	Lims2	LIM and senescent cell antigen like domains 2	-1.16712	1.54956e-09	7.15648e-08
ENSMUSG00000036353	P2ry12	purinergic receptor P2Y, G-protein coupled 12	1.5443	8.4671e-06	0.000171391		ENSMUSG00000054889	Dsp	desmoplakin	-1.16412	0.000177488	0.00245477
ENSMUSG00000052837	Junb	jun B proto-oncogene	1.5417	1.45813e-14	1.36194e-12		ENSMUSG00000097083	D930019O06Rik	RIKEN cDNA D930019O06	-1.15903	0.00102964	0.0108206
ENSMUSG00000072812	Ahnak2	AHNAK nucleoprotein 2	1.54029	6.69037e-14	5.80641e-12		ENSMUSG00000031376	Atp2b3	ATPase, Ca++ transporting, plasma membrane 3	-1.15832	4.22179e-07	1.18034e-05
ENSMUSG00000041193	Pla2g5	phospholipase A2, group V	1.53966	2.82473e-09	1.2439e-07		ENSMUSG00000033327	Tnxb	tenascin XB	-1.15811	1.20488e-05	0.000235707
ENSMUSG00000063458	Lrmda	leucine rich melanocyte differentiation associated	1.53945	4.64957e-08	1.61679e-06		ENSMUSG00000059631	1500035N22Rik	RIKEN cDNA 1500035N22 gene	-1.15808	0.00326586	0.0274293
ENSMUSG00000069045	Ddx3y	DEAD (Asp-Glu-Ala-Asp) box polypeptide 3, Y-linked	1.53895	5.12008e-07	1.4144e-05		ENSMUSG00000102457	Gm38342	predicted gene, 38342	-1.15588	0.00225212	0.0204755
ENSMUSG00000023905	Tnfrsf12a	tumor necrosis factor receptor superfamily, member 12a	1.53617	1.21826e-11	7.80776e-10		ENSMUSG00000059361	Nrsn2	neurensin 2	-1.15586	0.00705143	0.0496364
ENSMUSG00000023031	Cela1	chymotrypsin-like elastase family, member 1	1.53547	8.9502e-07	2.31295e-05		ENSMUSG00000094868	Dlx6os2	distal-less homeobox 6, opposite strand 2	-1.15445	0.000463344	0.00568709
ENSMUSG00000074758	Gm5535	predicted gene 5535	1.53228	2.08629e-05	0.000380519		ENSMUSG00000026405	C4bp	complement component 4 binding protein	-1.15429	0.0062804	0.0455111
ENSMUSG00000026630	Batf3	basic leucine zipper transcription factor, ATF-like 3	1.52676	3.0232e-08	1.08382e-06		ENSMUSG00000086496	Gm14204	predicted gene 14204	-1.15377	4.82522e-05	0.000790129
ENSMUSG00000078776	9530053A07Rik	RIKEN cDNA 9530053A07 gene	1.51632	0.000475146	0.00579779		ENSMUSG00000102971	A730062M13Rik	RIKEN cDNA A730062M13 gene	-1.15266	0.00644364	0.0463929
ENSMUSG00000079666	1700015F17Rik	RIKEN cDNA 1700015F17 gene	1.51436	0.000609758	0.00714322		ENSMUSG00000109644	0610005C13Rik	RIKEN cDNA 0610005C13 gene	-1.15154	0.00299257	0.0255879
ENSMUSG00000038058	Nod1	nucleotide-binding oligomerization domain containing 1	1.51115	2.596e-18	3.65352e-16		ENSMUSG00000039349	C130074G19Rik	RIKEN cDNA C130074G19 gene	-1.15059	0.00391534	0.0313785
ENSMUSG00000020227	Irak3	interleukin-1 receptor-associated kinase 3	1.51066	1.12091e-07	3.62537e-06		ENSMUSG00000018830	Myh11	myosin, heavy polypeptide 11, smooth muscle	-1.15018	0.000962665	0.0102512
ENSMUSG00000027859	Ngf	nerve growth factor	1.51036	2.61886e-05	0.000461882		ENSMUSG00000037169	Mycn	v-myc avian myelocytomatosis viral related oncogene, neuroblastoma derived	-1.14974	1.64541e-14	1.51647e-12
ENSMUSG00000022602	Arc	activity regulated cytoskeletal-associated protein	1.50472	2.465e-21	5.13436e-19		ENSMUSG00000039179	Tekt5	tektin 5	-1.14972	0.00146427	0.0144136
ENSMUSG00000105076	A930003O13Rik	RIKEN cDNA A930003O13 gene	1.50265	1.0279e-09	4.89934e-08		ENSMUSG00000104313	Gm37911	predicted gene, 37911	-1.14801	0.0035731	0.0293008
ENSMUSG00000032269	Htr3a	5-hydroxytryptamine (serotonin) receptor 3A	1.50005	1.22443e-15	1.27519e-13		ENSMUSG00000037843	Vstm2l	V-set and transmembrane domain containing 2-like	-1.14777	0.000371583	0.00470499
ENSMUSG00000027009	Itga4	integrin alpha 4	1.49753	9.60235e-12	6.23076e-10		ENSMUSG00000062296	Trank1	tetratricopeptide repeat and ankyrin repeat containing 1	-1.14685	1.61633e-10	8.88302e-09
ENSMUSG00000037010	Apln	apelin	1.49569	2.05609e-17	2.56445e-15		ENSMUSG00000118423	AC154328.1	leucine rich repeat containing 70 (LRRC70) pseudogene	-1.14604	9.53447e-05	0.00142259
ENSMUSG00000046879	Irgm1	immunity-related GTPase family M member 1	1.49204	5.78463e-22	1.28179e-19		ENSMUSG00000031379	Pir	pirin	-1.14141	5.90129e-05	0.000940678
ENSMUSG00000055415	Atp10b	ATPase, class V, type 10B	1.4919	6.6567e-14	5.80135e-12		ENSMUSG00000051079	Rgs13	regulator of G-protein signaling 13	-1.14134	0.00403004	0.0320633
ENSMUSG00000040298	Btbd16	BTB (POZ) domain containing 16	1.48986	7.99734e-06	0.00016331		ENSMUSG00000109121	Gm44644	predicted gene 44644	-1.14128	0.00151683	0.0148329
ENSMUSG00000028434	Epb41l4b	erythrocyte membrane protein band 4.1 like 4b	1.48514	1.91198e-14	1.73907e-12		ENSMUSG00000096225	Lhx8	LIM homeobox protein 8	-1.14112	0.00316343	0.0267899
ENSMUSG00000004894	Hapln2	hyaluronan and proteoglycan link protein 2	1.48339	4.07611e-21	8.32365e-19		ENSMUSG00000019577	Pdk4	pyruvate dehydrogenase kinase, isoenzyme 4	-1.14	1.21064e-10	6.77863e-09
ENSMUSG00000050541	Adra1b	adrenergic receptor, alpha 1b	1.48218	2.12757e-07	6.39469e-06		ENSMUSG00000025927	Tfap2b	transcription factor AP-2 beta	-1.13486	0.00331221	0.0277612
ENSMUSG00000038375	Trp53inp2	transformation related protein 53 inducible nuclear protein 2	1.47991	1.9703e-21	4.1454e-19		ENSMUSG00000103552	Gm38217	predicted gene, 38217	-1.13039	6.85553e-05	0.00106642
ENSMUSG00000055407	Map6	microtubule-associated protein 6	1.47949	4.03472e-11	2.40112e-09		ENSMUSG00000088025	Rprl3	ribonuclease P RNA-like 3	-1.12721	0.000734479	0.00826943
ENSMUSG00000108993	Gm44846	predicted gene 44846	1.47754	1.23506e-08	4.76392e-07		ENSMUSG00000109780	Gm45447	predicted gene 45447	-1.12282	1.16961e-06	2.93517e-05
ENSMUSG00000028655	Mfsd2a	major facilitator superfamily domain containing 2A	1.47725	2.47969e-10	1.32775e-08		ENSMUSG00000041731	Pgm5	phosphoglucomutase 5	-1.12221	0.000490065	0.00594846
ENSMUSG00000031523	Dlc1	deleted in liver cancer 1	1.47458	4.05287e-24	1.09633e-21		ENSMUSG00000023391	Dlx2	distal-less homeobox 2	-1.12029	7.5848e-07	2.01253e-05
ENSMUSG00000025348	Itga7	integrin alpha 7	1.47258	1.04918e-21	2.25291e-19		ENSMUSG00000009670	Tex11	testis expressed gene 11	-1.11978	0.00534684	0.0400753
ENSMUSG00000000125	Wnt3	wingless-type MMTV integration site family, member 3	1.47178	1.3142e-21	2.79322e-19		ENSMUSG00000039706	Ldb2	LIM domain binding 2	-1.11751	8.79006e-09	3.48739e-07
ENSMUSG00000046186	Cd109	CD109 antigen	1.4714	1.00587e-11	6.50663e-10		ENSMUSG00000030235	Slco1c1	solute carrier organic anion transporter family, member 1c1	-1.11538	5.15849e-05	0.000836808
ENSMUSG00000011148	Adssl1	adenylosuccinate synthetase like 1	1.46473	2.87485e-10	1.52755e-08		ENSMUSG00000031343	Gabra3	gamma-aminobutyric acid (GABA) A receptor, subunit alpha 3	-1.11402	7.83907e-07	2.06422e-05
ENSMUSG00000044447	Dock5	dedicator of cytokinesis 5	1.45986	1.06994e-09	5.07649e-08		ENSMUSG00000098051	Gm27032	predicted gene, 27032	-1.11402	3.13463e-08	1.11992e-06
ENSMUSG00000040093	Bmf	BCL2 modifying factor	1.4597	5.56114e-19	8.45496e-17		ENSMUSG00000040016	Ptger3	prostaglandin E receptor 3 (subtype EP3)	-1.1137	0.00225827	0.0205224
ENSMUSG00000111110	Gm36855	predicted gene, 36855	1.45854	0.0013024	0.0131179		ENSMUSG00000102253	Gm38259	predicted gene, 38259	-1.11204	0.00205131	0.019015
ENSMUSG00000043456	Zfp536	zinc finger protein 536	1.45757	1.79411e-19	2.98956e-17		ENSMUSG00000048281	Dleu7	deleted in lymphocytic leukemia, 7	-1.10986	0.00144747	0.0142753
ENSMUSG00000041957	Pkp2	plakophilin 2	1.45334	2.00208e-11	1.24854e-09		ENSMUSG00000029335	Bmp3	bone morphogenetic protein 3	-1.10634	9.06777e-06	0.000182134
ENSMUSG00000022146	Osmr	oncostatin M receptor	1.44473	1.55866e-22	3.56762e-20		ENSMUSG00000037708	Spag6	sperm associated antigen 6	-1.10627	0.00475944	0.0365001
ENSMUSG00000030747	Dgat2	diacylglycerol O-acyltransferase 2	1.44259	1.45832e-25	4.46697e-23		ENSMUSG00000087203	Gm13986	predicted gene 13986	-1.1062	0.00441409	0.0344218
ENSMUSG00000054383	Pnma1	paraneoplastic antigen MA1	1.44201	1.6606e-11	1.04814e-09		ENSMUSG00000102403	Gm38187	predicted gene, 38187	-1.1057	0.00294741	0.0253475
ENSMUSG00000040260	Daam2	dishevelled associated activator of morphogenesis 2	1.44135	4.14961e-26	1.32973e-23		ENSMUSG00000084946	Dlx1as	distal-less homeobox 1, antisense	-1.10387	5.55944e-05	0.000894881
ENSMUSG00000022262	Dnah5	dynein, axonemal, heavy chain 5	1.4398	1.05134e-15	1.10042e-13		ENSMUSG00000026614	Slc30a10	solute carrier family 30, member 10	-1.10296	3.78162e-11	2.25695e-09
ENSMUSG00000024292	Cyp4f14	cytochrome P450, family 4, subfamily f, polypeptide 14	1.43432	6.98635e-12	4.64916e-10		ENSMUSG00000018451	6330403K07Rik	RIKEN cDNA 6330403K07 gene	-1.10125	1.36571e-20	2.47359e-18
ENSMUSG00000020932	Gfap	glial fibrillary acidic protein	1.43092	1.96269e-12	1.40969e-10		ENSMUSG00000118380	Gm36037	predicted gene, 36037	-1.10121	0.00704503	0.0496082
ENSMUSG00000030047	Arhgap25	Rho GTPase activating protein 25	1.42978	4.6046e-05	0.000758776		ENSMUSG00000054003	Tdrd9	tudor domain containing 9	-1.10106	0.00595017	0.0437937
ENSMUSG00000000791	Il12rb1	interleukin 12 receptor, beta 1	1.42916	0.000353968	0.00452042		ENSMUSG00000034009	Rxfp1	relaxin/insulin-like family peptide receptor 1	-1.10039	0.00222529	0.0202847
ENSMUSG00000035493	Tgfbi	transforming growth factor, beta induced	1.42791	5.04142e-09	2.10859e-07		ENSMUSG00000024008	Cpne5	copine V	-1.0999	4.47736e-05	0.00074015
ENSMUSG00000049560	Defb20	defensin beta 20	1.41765	0.00188845	0.0177823		ENSMUSG00000041708	Mpped1	metallophosphoesterase domain containing 1	-1.09942	1.48938e-13	1.24089e-11
ENSMUSG00000066058	Cldn19	claudin 19	1.41042	1.02885e-07	3.3432e-06		ENSMUSG00000103378	Gm37176	predicted gene, 37176	-1.09845	0.00306732	0.0260985
ENSMUSG00000048368	Omd	osteomodulin	1.40877	0.000167558	0.00233918		ENSMUSG00000033063	Cntnap3	contactin associated protein-like 3	-1.09803	0.00180465	0.0171326
ENSMUSG00000037375	Hhat	hedgehog acyltransferase	1.40802	2.00282e-12	1.43356e-10		ENSMUSG00000045573	Penk	preproenkephalin	-1.0947	0.00097165	0.0103205
ENSMUSG00000021215	Net1	neuroepithelial cell transforming gene 1	1.40576	1.34838e-19	2.26494e-17		ENSMUSG00000104391	Gm37960	predicted gene, 37960	-1.09439	0.00546925	0.0408459
ENSMUSG00000107736	Gm44148	predicted gene, 44148	1.4055	0.000153312	0.00216439		ENSMUSG00000028717	Tal1	T cell acute lymphocytic leukemia 1	-1.09129	0.00126702	0.012811
ENSMUSG00000038530	Rgs4	regulator of G-protein signaling 4	1.39383	1.35388e-07	4.30534e-06		ENSMUSG00000105601	Gm42725	predicted gene 42725	-1.09007	4.45846e-06	9.69367e-05
ENSMUSG00000019866	Crybg1	crystallin beta-gamma domain containing 1	1.39368	2.7591e-07	8.07152e-06		ENSMUSG00000020263	Appl2	adaptor protein, phosphotyrosine interaction, PH domain and leucine zipper containing 2	-1.0885	2.3206e-30	1.07413e-27
ENSMUSG00000020154	Ptprb	protein tyrosine phosphatase, receptor type, B	1.39202	1.13731e-09	5.38386e-08		ENSMUSG00000042333	Tnfrsf14	tumor necrosis factor receptor superfamily, member 14 (herpesvirus entry mediator)	-1.08775	0.00226999	0.020602
ENSMUSG00000028007	Snx7	sorting nexin 7	1.39033	5.11255e-13	3.92949e-11		ENSMUSG00000053980	Gm9930	predicted gene 9930	-1.08603	0.000897266	0.00972886
ENSMUSG00000051159	Cited1	Cbp/p300-interacting transactivator with Glu/Asp-rich carboxy-terminal domain 1	1.38882	2.17925e-10	1.17595e-08		ENSMUSG00000026395	Ptprc	protein tyrosine phosphatase, receptor type, C	-1.08378	0.00380172	0.030716
ENSMUSG00000104693	Gm42941	predicted gene 42941	1.38735	4.66087e-10	2.37353e-08		ENSMUSG00000117093	Gm49949	predicted gene, 49949	-1.08145	3.57255e-05	0.000610942
ENSMUSG00000110390	Gm45869	predicted gene 45869	1.38391	0.000271882	0.00360413		ENSMUSG00000034226	Rhov	ras homolog family member V	-1.08106	0.00155688	0.0151534
ENSMUSG00000023911	Flywch2	FLYWCH family member 2	1.38306	5.15603e-06	0.000110149		ENSMUSG00000044816	D630023F18Rik	RIKEN cDNA D630023F18 gene	-1.07976	0.00363682	0.0297223
ENSMUSG00000021508	Cxcl14	chemokine (C-X-C motif) ligand 14	1.38149	3.29106e-17	4.03233e-15		ENSMUSG00000046182	Gsg1l	GSG1-like	-1.07606	9.00582e-07	2.32444e-05
ENSMUSG00000032268	Tmprss5	transmembrane protease, serine 5 (spinesin)	1.37655	8.46287e-11	4.84166e-09		ENSMUSG00000054204	Alkal2	ALK and LTK ligand 2	-1.07306	0.00421357	0.0332399
ENSMUSG00000041673	Lrrc18	leucine rich repeat containing 18	1.37305	0.000564198	0.0066923		ENSMUSG00000043903	Zfp469	zinc finger protein 469	-1.06969	1.18349e-05	0.000232337
ENSMUSG00000008318	Relt	RELT tumor necrosis factor receptor	1.36994	3.16587e-14	2.78236e-12		ENSMUSG00000002771	Grin2d	glutamate receptor, ionotropic, NMDA2D (epsilon 4)	-1.06683	0.000330372	0.00426881
ENSMUSG00000026072	Il1r1	interleukin 1 receptor, type I	1.3651	1.60786e-13	1.32372e-11		ENSMUSG00000053519	Kcnip1	Kv channel-interacting protein 1	-1.06608	4.74119e-10	2.40278e-08
ENSMUSG00000028680	Plk3	polo like kinase 3	1.36437	4.92488e-19	7.65525e-17		ENSMUSG00000112054	Gm33680	predicted gene, 33680	-1.06515	1.03838e-05	0.000205789
ENSMUSG00000022504	Ciita	class II transactivator	1.36153	0.00116033	0.0119057		ENSMUSG00000031217	Efnb1	ephrin B1	-1.06503	2.64809e-10	1.41428e-08
ENSMUSG00000030170	Wnt5b	wingless-type MMTV integration site family, member 5B	1.36137	3.32038e-11	1.99309e-09		ENSMUSG00000063239	Grm4	glutamate receptor, metabotropic 4	-1.06473	5.65363e-08	1.93048e-06
ENSMUSG00000049583	Grm5	glutamate receptor, metabotropic 5	1.35985	9.78775e-17	1.13261e-14		ENSMUSG00000036585	Fgf1	fibroblast growth factor 1	-1.06174	4.84892e-05	0.000792764
ENSMUSG00000032517	Mobp	myelin-associated oligodendrocytic basic protein	1.35856	0.00043593	0.00540229		ENSMUSG00000070570	Slc17a7	solute carrier family 17 (sodium-dependent inorganic phosphate cotransporter), member 7	-1.05953	9.47382e-05	0.00141658
ENSMUSG00000113314	Gm2721	predicted gene 2721	1.35821	0.00144493	0.014257		ENSMUSG00000102494	Gm36988	predicted gene, 36988	-1.05417	0.00112106	0.0115884
ENSMUSG00000041329	Atp1b2	ATPase, Na+/K+ transporting, beta 2 polypeptide	1.35797	4.93119e-12	3.31328e-10		ENSMUSG00000114210	A330084C13Rik	RIKEN cDNA A330084C13 gene	-1.05393	7.69594e-05	0.00117953
ENSMUSG00000086804	Gm43154	predicted gene 43154	1.35064	1.42542e-08	5.43774e-07		ENSMUSG00000002266	Zim1	zinc finger, imprinted 1	-1.05352	2.22817e-06	5.20297e-05
ENSMUSG00000074280	Gm6166	predicted gene 6166	1.34771	3.98432e-05	0.00067035		ENSMUSG00000096054	Syne1	spectrin repeat containing, nuclear envelope 1	-1.05265	0.000163765	0.00229547
ENSMUSG00000029723	Tsc22d4	TSC22 domain family, member 4	1.34238	4.6523e-21	9.31758e-19		ENSMUSG00000112959	Gm32834	predicted gene, 32834	-1.0524	5.61266e-05	0.000902053
ENSMUSG00000026830	Ermn	ermin, ERM-like protein	1.33717	0.00119748	0.0122207		ENSMUSG00000034413	Neurl1b	neuralized E3 ubiquitin protein ligase 1B	-1.05049	5.81467e-07	1.58112e-05
ENSMUSG00000020682	Mmp28	matrix metallopeptidase 28 (epilysin)	1.33521	0.000128542	0.00185802		ENSMUSG00000016087	Fli1	Friend leukemia integration 1	-1.04899	0.00642608	0.0462985
ENSMUSG00000037405	Icam1	intercellular adhesion molecule 1	1.3295	3.21821e-08	1.14781e-06		ENSMUSG00000086782	E130102H24Rik	RIKEN cDNA E130102H24 gene	-1.0489	3.52377e-05	0.00060359
ENSMUSG00000085810	Gm16325	predicted gene 16325	1.32921	8.43283e-05	0.0012793		ENSMUSG00000117250	Gm49871	predicted gene, 49871	-1.04805	0.00410864	0.0325271
ENSMUSG00000024043	Arhgap28	Rho GTPase activating protein 28	1.3282	4.77192e-13	3.69496e-11		ENSMUSG00000038522	Mfsd4b1	major facilitator superfamily domain containing 4B1	-1.0442	0.00429955	0.0337435
ENSMUSG00000022853	Ehhadh	enoyl-Coenzyme A, hydratase/3-hydroxyacyl Coenzyme A dehydrogenase	1.32603	1.24397e-08	4.7894e-07		ENSMUSG00000021099	Six6	sine oculis-related homeobox 6	-1.04403	0.00536784	0.0401976
ENSMUSG00000042622	Maff	v-maf musculoaponeurotic fibrosarcoma oncogene family, protein F (avian)	1.32577	8.83609e-14	7.57395e-12		ENSMUSG00000097615	Gm2061	predicted gene 2061	-1.04002	7.03888e-05	0.0010925
ENSMUSG00000041135	Ripk2	receptor (TNFRSF)-interacting serine-threonine kinase 2	1.32365	3.01841e-06	6.84118e-05		ENSMUSG00000086867	Gm4577	predicted gene 4577	-1.03974	0.00461376	0.0355531
ENSMUSG00000091712	Sec14l5	SEC14-like lipid binding 5	1.3219	7.37561e-10	3.67527e-08		ENSMUSG00000082932	Cyp2j8	cytochrome P450, family 2, subfamily j, polypeptide 8	-1.03725	0.00514126	0.0388123
ENSMUSG00000028011	Tdo2	tryptophan 2,3-dioxygenase	1.32011	0.000715949	0.00809142		ENSMUSG00000109574	B230206I08Rik	RIKEN cDNA B230206I08 gene	-1.03612	0.00351762	0.028959
ENSMUSG00000020000	Moxd1	monooxygenase, DBH-like 1	1.31776	0.000852449	0.00933274		ENSMUSG00000060969	Irx1	Iroquois homeobox 1	-1.03235	1.3438e-09	6.2758e-08
ENSMUSG00000086040	Wipf3	WAS/WASL interacting protein family, member 3	1.31544	2.40736e-07	7.14285e-06		ENSMUSG00000005045	Chd5	chromodomain helicase DNA binding protein 5	-1.03169	6.21032e-08	2.08974e-06
ENSMUSG00000000202	Btbd17	BTB (POZ) domain containing 17	1.31488	1.19138e-08	4.61252e-07		ENSMUSG00000044156	Hepacam2	HEPACAM family member 2	-1.02739	0.00460772	0.0355197
ENSMUSG00000017723	Wfdc2	WAP four-disulfide core domain 2	1.31466	7.82276e-05	0.00119721		ENSMUSG00000026825	Dnm1	dynamin 1	-1.02613	3.00673e-11	1.8312e-09
ENSMUSG00000114028	9630002D21Rik	RIKEN cDNA 9630002D21 gene	1.31382	0.00215844	0.0198403		ENSMUSG00000031344	Gabrq	gamma-aminobutyric acid (GABA) A receptor, subunit theta	-1.02492	0.00492208	0.0374715
ENSMUSG00000074813	Morrbid	myeloid RNA regulator of BCL2L11 induced cell death	1.31355	5.38413e-06	0.000114435		ENSMUSG00000064329	Scn1a	sodium channel, voltage-gated, type I, alpha	-1.02357	1.18636e-08	4.6094e-07
ENSMUSG00000052920	Prkg1	protein kinase, cGMP-dependent, type I	1.30871	1.61863e-08	6.09664e-07		ENSMUSG00000022441	Efcab6	EF-hand calcium binding domain 6	-1.02298	0.00625462	0.0454245
ENSMUSG00000037820	Tgm2	transglutaminase 2, C polypeptide	1.30748	3.76678e-08	1.3298e-06		ENSMUSG00000022763	Aifm3	apoptosis-inducing factor, mitochondrion-associated 3	-1.02148	1.63953e-07	5.07425e-06
ENSMUSG00000036109	Mbnl3	muscleblind like splicing factor 3	1.30605	2.41826e-05	0.000430145		ENSMUSG00000037771	Slc32a1	solute carrier family 32 (GABA vesicular transporter), member 1	-1.02078	2.24892e-05	0.000405565
ENSMUSG00000040253	Gbp7	guanylate binding protein 7	1.30333	2.3131e-24	6.42393e-22		ENSMUSG00000097311	Gm26871	predicted gene, 26871	-1.01794	0.0004761	0.00580603
ENSMUSG00000059824	Dbp	D site albumin promoter binding protein	1.29956	6.70172e-18	9.0643e-16		ENSMUSG00000116819	Gm49586	predicted gene, 49586	-1.0166	0.0031794	0.0268984
ENSMUSG00000031775	Pllp	plasma membrane proteolipid	1.29894	6.19894e-09	2.55679e-07		ENSMUSG00000117286	Gm1043	predicted gene 1043	-1.01621	0.00386986	0.0311218
ENSMUSG00000060594	Layn	layilin	1.29723	2.95873e-10	1.56813e-08		ENSMUSG00000086386	Gm12108	predicted gene 12108	-1.01485	0.00373116	0.0303342
ENSMUSG00000108983	Gm44926	predicted gene 44926	1.29702	0.000472317	0.00577341		ENSMUSG00000039488	Cntn5	contactin 5	-1.01436	0.000284398	0.00374445
ENSMUSG00000024772	Ehd1	EH-domain containing 1	1.29669	6.42777e-07	1.73651e-05		ENSMUSG00000004961	Syt5	synaptotagmin V	-1.01379	2.32764e-05	0.000417233
ENSMUSG00000036560	Lgi4	leucine-rich repeat LGI family, member 4	1.29559	3.02799e-09	1.325e-07		ENSMUSG00000076441	Ass1	argininosuccinate synthetase 1	-1.01052	1.3065e-05	0.000253617
ENSMUSG00000021219	Rgs6	regulator of G-protein signaling 6	1.29457	5.09126e-20	8.83715e-18		ENSMUSG00000097326	A330048O09Rik	RIKEN cDNA A330048O09 gene	-1.0068	0.000528265	0.00632733
ENSMUSG00000107595	Gm44441	predicted gene, 44441	1.2923	4.67587e-08	1.62323e-06		ENSMUSG00000022203	Efs	embryonal Fyn-associated substrate	-1.00668	0.000455476	0.00560373
ENSMUSG00000045034	Ankrd34b	ankyrin repeat domain 34B	1.29227	2.71652e-09	1.20132e-07		ENSMUSG00000048540	Nhlh2	nescient helix loop helix 2	-1.00626	0.00145739	0.0143595
ENSMUSG00000021360	Gcnt2	glucosaminyl (N-acetyl) transferase 2, I-branching enzyme	1.29217	1.33864e-10	7.43536e-09		ENSMUSG00000019146	Cacng2	calcium channel, voltage-dependent, gamma subunit 2	-1.00614	8.29492e-06	0.000168726
ENSMUSG00000054364	Rhob	ras homolog family member B	1.28864	1.05886e-59	2.75687e-56		ENSMUSG00000034997	Htr2a	5-hydroxytryptamine (serotonin) receptor 2A	-1.0044	0.00399061	0.0318103
ENSMUSG00000076498	Trbc2	T cell receptor beta, constant 2	1.28693	0.000974761	0.0103483		ENSMUSG00000044361	BC024139	cDNA sequence BC024139	-1.0028	0.000414047	0.00515801
ENSMUSG00000036752	Tubb4b	tubulin, beta 4B class IVB	1.2853	4.15989e-30	1.88362e-27		ENSMUSG00000030592	Ryr1	ryanodine receptor 1, skeletal muscle	-1.00206	0.00488141	0.0372027
ENSMUSG00000031351	Zfp185	zinc finger protein 185	1.28321	4.87783e-17	5.79362e-15		ENSMUSG00000041544	Disp3	dispatched RND transporter family member 3	-1.00008	9.44688e-10	4.55484e-08
ENSMUSG00000023224	Serping1	serine (or cysteine) peptidase inhibitor, clade G, member 1	1.28148	9.45312e-08	3.0959e-06
ENSMUSG00000027994	Mcub	mitochondrial calcium uniporter dominant negative beta subunit	1.27958	0.000521328	0.0062731
ENSMUSG00000054321	Taf4b	TATA-box binding protein associated factor 4b	1.277	1.06202e-17	1.38254e-15
ENSMUSG00000022514	Il1rap	interleukin 1 receptor accessory protein	1.27578	1.42281e-11	9.09068e-10
ENSMUSG00000016918	Sulf1	sulfatase 1	1.2746	4.11613e-10	2.10651e-08
ENSMUSG00000035105	Egln3	egl-9 family hypoxia-inducible factor 3	1.27338	1.29055e-28	4.71593e-26
ENSMUSG00000089809	Rasgef1b	RasGEF domain family, member 1B	1.27334	6.74692e-07	1.81565e-05
ENSMUSG00000020734	Grin2c	glutamate receptor, ionotropic, NMDA2C (epsilon 3)	1.27285	2.96e-08	1.063e-06
ENSMUSG00000026628	Atf3	activating transcription factor 3	1.27191	3.17067e-07	9.19802e-06
ENSMUSG00000004040	Stat3	signal transducer and activator of transcription 3	1.26915	5.99941e-09	2.48928e-07
ENSMUSG00000108890	Gm44847	predicted gene 44847	1.26755	0.000215088	0.00291411
ENSMUSG00000033501	Crygs	crystallin, gamma S	1.26498	0.000539132	0.00643529
ENSMUSG00000066720	Cldn9	claudin 9	1.26269	0.00139397	0.0138196
ENSMUSG00000022090	Pdlim2	PDZ and LIM domain 2	1.26268	0.000173129	0.00240406
ENSMUSG00000037686	Aspg	asparaginase	1.26198	0.000374016	0.00472717
ENSMUSG00000116793	Gm34256	predicted gene, 34256	1.26115	5.11678e-06	0.000109563
ENSMUSG00000064293	Cntn4	contactin 4	1.25644	5.64745e-08	1.93048e-06
ENSMUSG00000024816	Frmd8	FERM domain containing 8	1.25278	8.43147e-09	3.36435e-07
ENSMUSG00000034412	Tbc1d10a	TBC1 domain family, member 10a	1.24256	2.35818e-10	1.26921e-08
ENSMUSG00000029120	Ppp2r2c	protein phosphatase 2, regulatory subunit B, gamma	1.24059	3.39864e-17	4.13979e-15
ENSMUSG00000033985	Tesk2	testis-specific kinase 2	1.23868	1.48396e-09	6.89941e-08
ENSMUSG00000018821	Avpi1	arginine vasopressin-induced 1	1.23841	1.88833e-05	0.000348998
ENSMUSG00000020027	Socs2	suppressor of cytokine signaling 2	1.23812	2.85655e-16	3.13153e-14
ENSMUSG00000028982	Slc25a33	solute carrier family 25, member 33	1.23708	3.33172e-08	1.18424e-06
ENSMUSG00000028370	Pappa	pregnancy-associated plasma protein A	1.23645	1.86734e-08	6.97041e-07
ENSMUSG00000108393	Gm32633	predicted gene, 32633	1.23363	0.000282923	0.00372974
ENSMUSG00000022500	Litaf	LPS-induced TN factor	1.23339	5.11529e-19	7.89233e-17
ENSMUSG00000050854	Tmem125	transmembrane protein 125	1.23243	0.000281595	0.00371695
ENSMUSG00000070469	Adamtsl3	ADAMTS-like 3	1.23014	3.07192e-08	1.0994e-06
ENSMUSG00000057534	Elobl	elongin B-like	1.22914	0.00466596	0.0358493
ENSMUSG00000036510	Cdh8	cadherin 8	1.22814	7.72e-08	2.56051e-06
ENSMUSG00000049699	Ucn2	urocortin 2	1.22551	0.00663146	0.0474466
ENSMUSG00000038917	3930402G23Rik	RIKEN cDNA 3930402G23 gene	1.22487	0.00055841	0.00663119
ENSMUSG00000024646	Cyb5a	cytochrome b5 type A (microsomal)	1.22451	1.68267e-16	1.89451e-14
ENSMUSG00000107804	Gm44439	predicted gene, 44439	1.22431	3.67464e-08	1.30168e-06
ENSMUSG00000009654	Oit3	oncoprotein induced transcript 3	1.22308	0.00327332	0.0274587
ENSMUSG00000024597	Slc12a2	solute carrier family 12, member 2	1.22248	2.03874e-12	1.44932e-10
ENSMUSG00000037801	Iqch	IQ motif containing H	1.2216	0.00289131	0.0249681
ENSMUSG00000012609	Ttll5	tubulin tyrosine ligase-like family, member 5	1.22069	2.64269e-22	5.91878e-20
ENSMUSG00000005716	Pvalb	parvalbumin	1.21763	0.000109976	0.00161543
ENSMUSG00000031273	Col4a6	collagen, type IV, alpha 6	1.21656	2.5494e-12	1.79397e-10
ENSMUSG00000031323	Dmrtc1a	DMRT-like family C1a	1.2144	3.20235e-07	9.26413e-06
ENSMUSG00000027574	Nkain4	Na+/K+ transporting ATPase interacting 4	1.21424	1.46546e-08	5.58027e-07
ENSMUSG00000037656	Slc20a2	solute carrier family 20, member 2	1.21015	1.91517e-22	4.33599e-20
ENSMUSG00000041440	Gk5	glycerol kinase 5 (putative)	1.20861	4.93307e-13	3.80559e-11
ENSMUSG00000021791	Dydc2	DPY30 domain containing 2	1.2078	0.0019409	0.018194
ENSMUSG00000073411	H2-D1	histocompatibility 2, D region locus 1	1.20701	6.58373e-11	3.80924e-09
ENSMUSG00000002332	Dhrs1	dehydrogenase/reductase (SDR family) member 1	1.20477	2.32971e-36	1.61752e-33
ENSMUSG00000035783	Acta2	actin, alpha 2, smooth muscle, aorta	1.20406	1.32878e-05	0.000257222
ENSMUSG00000047230	Cldn2	claudin 2	1.19776	6.22283e-06	0.000130136
ENSMUSG00000056665	Them6	thioesterase superfamily member 6	1.1976	3.97877e-15	3.98431e-13
ENSMUSG00000031805	Jak3	Janus kinase 3	1.19713	1.50836e-06	3.65747e-05
ENSMUSG00000109460	Gm45591	predicted gene 45591	1.19654	1.94746e-05	0.000357389
ENSMUSG00000071862	Lrrtm2	leucine rich repeat transmembrane neuronal 2	1.19559	4.4493e-17	5.35691e-15
ENSMUSG00000026418	Tnni1	troponin I, skeletal, slow 1	1.19443	0.00681588	0.0483213
ENSMUSG00000055980	Irs1	insulin receptor substrate 1	1.19107	1.95788e-05	0.000358669
ENSMUSG00000009376	Met	met proto-oncogene	1.19072	2.79124e-17	3.46064e-15
ENSMUSG00000005148	Klf5	Kruppel-like factor 5	1.18808	7.6677e-09	3.08322e-07
ENSMUSG00000020102	Slc16a7	solute carrier family 16 (monocarboxylic acid transporters), member 7	1.18432	5.21093e-29	2.0479e-26
ENSMUSG00000062154	Tex33	testis expressed 33	1.18392	0.00459165	0.035419
ENSMUSG00000074364	Ehd2	EH-domain containing 2	1.18338	1.33779e-08	5.14113e-07
ENSMUSG00000052560	Cpne8	copine VIII	1.1832	1.35168e-17	1.72725e-15
ENSMUSG00000107388	Gm42788	predicted gene 42788	1.18296	0.00127883	0.0129117
ENSMUSG00000001225	Slc26a3	solute carrier family 26, member 3	1.18004	0.00167302	0.0161106
ENSMUSG00000068696	Gpr88	G-protein coupled receptor 88	1.17986	2.15623e-08	7.93501e-07
ENSMUSG00000109995	B020031H02Rik	RIKEN cDNA B020031H02 gene	1.17836	0.000626484	0.0073022
ENSMUSG00000044350	Lacc1	laccase domain containing 1	1.17723	8.65926e-10	4.23389e-08
ENSMUSG00000031465	Angpt2	angiopoietin 2	1.17695	0.000572042	0.00676607
ENSMUSG00000029762	Akr1b8	aldo-keto reductase family 1, member B8	1.17245	0.000888679	0.00964476
ENSMUSG00000033717	Adra2a	adrenergic receptor, alpha 2a	1.17201	3.30924e-07	9.56009e-06
ENSMUSG00000050530	Fam171a1	family with sequence similarity 171, member A1	1.17057	4.05411e-07	1.14577e-05
ENSMUSG00000054720	Lrrc8c	leucine rich repeat containing 8 family, member C	1.16919	5.16418e-08	1.78679e-06
ENSMUSG00000035413	Tmem98	transmembrane protein 98	1.16884	8.32574e-18	1.10457e-15
ENSMUSG00000092035	Peg10	paternally expressed 10	1.16863	1.09862e-06	2.77035e-05
ENSMUSG00000030616	Sytl2	synaptotagmin-like 2	1.16837	7.58343e-08	2.52325e-06
ENSMUSG00000029810	Tmem176b	transmembrane protein 176B	1.16545	8.5271e-12	5.60287e-10
ENSMUSG00000027215	Cd82	CD82 antigen	1.16403	1.04203e-16	1.19914e-14
ENSMUSG00000002565	Scin	scinderin	1.16238	0.00697978	0.0492653
ENSMUSG00000024087	Cyp1b1	cytochrome P450, family 1, subfamily b, polypeptide 1	1.16225	1.26533e-12	9.37917e-11
ENSMUSG00000030341	Tnfrsf1a	tumor necrosis factor receptor superfamily, member 1a	1.15805	4.3178e-08	1.50394e-06
ENSMUSG00000044468	Tent5c	terminal nucleotidyltransferase 5C	1.158	2.10865e-05	0.000384261
ENSMUSG00000033685	Ucp2	uncoupling protein 2 (mitochondrial, proton carrier)	1.15604	1.82282e-13	1.48755e-11
ENSMUSG00000059187	Tafa1	TAFA chemokine like family member 1	1.15568	3.39473e-05	0.000583406
ENSMUSG00000020205	Phlda1	pleckstrin homology like domain, family A, member 1	1.1545	5.46248e-07	1.49315e-05
ENSMUSG00000059325	Hopx	HOP homeobox	1.15025	8.14581e-06	0.000166179
ENSMUSG00000049521	Cdc42ep1	CDC42 effector protein (Rho GTPase binding) 1	1.14849	1.5398e-09	7.12721e-08
ENSMUSG00000030519	Apba2	amyloid beta (A4) precursor protein-binding, family A, member 2	1.14779	4.10705e-15	4.067e-13
ENSMUSG00000001334	Fndc5	fibronectin type III domain containing 5	1.1448	2.70043e-07	7.92214e-06
ENSMUSG00000021990	Spata13	spermatogenesis associated 13	1.14465	2.24383e-13	1.80451e-11
ENSMUSG00000027030	Stk39	serine/threonine kinase 39	1.14457	9.28033e-19	1.40072e-16
ENSMUSG00000026094	Stk17b	serine/threonine kinase 17b (apoptosis-inducing)	1.14409	3.64305e-15	3.70151e-13
ENSMUSG00000044786	Zfp36	zinc finger protein 36	1.14058	2.14737e-08	7.91637e-07
ENSMUSG00000026888	Grb14	growth factor receptor bound protein 14	1.14013	4.11992e-15	4.067e-13
ENSMUSG00000032556	Bfsp2	beaded filament structural protein 2, phakinin	1.13881	7.89466e-05	0.00120733
ENSMUSG00000037625	Cldn11	claudin 11	1.13727	7.25527e-07	1.93992e-05
ENSMUSG00000032281	Acsbg1	acyl-CoA synthetase bubblegum family member 1	1.13601	1.36403e-06	3.34252e-05
ENSMUSG00000022061	Nkx3-1	NK3 homeobox 1	1.13577	0.00423354	0.0333385
ENSMUSG00000021750	Fam107a	family with sequence similarity 107, member A	1.13311	7.70734e-06	0.000157853
ENSMUSG00000071234	Syndig1l	synapse differentiation inducing 1 like	1.1322	0.000701714	0.00795212
ENSMUSG00000110937	Gm47629	predicted gene, 47629	1.13099	0.00223449	0.0203419
ENSMUSG00000117733	AC163347.1	novel transcript	1.12944	0.00603885	0.0442743
ENSMUSG00000073686	Gm10564	predicted gene 10564	1.12758	0.000234902	0.00316071
ENSMUSG00000022742	Cpox	coproporphyrinogen oxidase	1.12709	1.79089e-14	1.63607e-12
ENSMUSG00000027956	Tmem144	transmembrane protein 144	1.12606	1.53084e-07	4.78768e-06
ENSMUSG00000104737	Gm42937	predicted gene 42937	1.12351	3.81788e-05	0.000646526
ENSMUSG00000037386	Rims2	regulating synaptic membrane exocytosis 2	1.12325	4.1756e-31	2.12131e-28
ENSMUSG00000075330	A930003A15Rik	RIKEN cDNA A930003A15 gene	1.11866	0.000669365	0.00768589
ENSMUSG00000067818	Myl9	myosin, light polypeptide 9, regulatory	1.11774	4.34224e-07	1.20915e-05
ENSMUSG00000040428	Plekha4	pleckstrin homology domain containing, family A (phosphoinositide binding specific) member 4	1.11224	7.77825e-10	3.84829e-08
ENSMUSG00000028476	Reck	reversion-inducing-cysteine-rich protein with kazal motifs	1.11219	1.98341e-08	7.36408e-07
ENSMUSG00000061414	Cracr2a	calcium release activated channel regulator 2A	1.10665	2.20946e-05	0.000399536
ENSMUSG00000018217	Pmp22	peripheral myelin protein 22	1.1042	1.81639e-09	8.22754e-08
ENSMUSG00000041801	Phlda3	pleckstrin homology like domain, family A, member 3	1.1034	4.16529e-12	2.83525e-10
ENSMUSG00000039546	Ajap1	adherens junction associated protein 1	1.10219	6.75069e-05	0.0010509
ENSMUSG00000039095	En2	engrailed 2	1.10087	1.77179e-11	1.11494e-09
ENSMUSG00000050931	Sgms2	sphingomyelin synthase 2	1.10067	0.00529017	0.0396935
ENSMUSG00000002274	Metrn	meteorin, glial cell differentiation regulator	1.09886	1.01776e-18	1.51505e-16
ENSMUSG00000054036	Olfr279	olfactory receptor 279	1.0988	1.07485e-06	2.7236e-05
ENSMUSG00000020435	Osbp2	oxysterol binding protein 2	1.09836	2.07346e-08	7.67106e-07
ENSMUSG00000026421	Csrp1	cysteine and glycine-rich protein 1	1.09799	7.46409e-06	0.000153879
ENSMUSG00000003746	Man1a	mannosidase 1, alpha	1.09552	6.78084e-14	5.8605e-12
ENSMUSG00000043155	Hpdl	4-hydroxyphenylpyruvate dioxygenase-like	1.09259	0.00119116	0.0121813
ENSMUSG00000005087	Cd44	CD44 antigen	1.09234	3.42216e-10	1.78647e-08
ENSMUSG00000027907	S100a11	S100 calcium binding protein A11	1.08832	1.7498e-09	7.9752e-08
ENSMUSG00000029816	Gpnmb	glycoprotein (transmembrane) nmb	1.08786	0.000210705	0.00286287
ENSMUSG00000036103	Colec12	collectin sub-family member 12	1.08725	2.02195e-07	6.1125e-06
ENSMUSG00000097745	AI115009	expressed sequence AI115009	1.08702	0.00515597	0.0388967
ENSMUSG00000046352	Gjb2	gap junction protein, beta 2	1.08525	0.000630416	0.00733759
ENSMUSG00000087230	Mroh3	maestro heat-like repeat family member 3	1.08439	4.09326e-07	1.15526e-05
ENSMUSG00000059182	Skap2	src family associated phosphoprotein 2	1.08163	1.6897e-06	4.05938e-05
ENSMUSG00000081824	BC002163	cDNA sequence BC002163	1.08136	0.00363023	0.0296992
ENSMUSG00000116204	Gm36480	predicted gene, 36480	1.07703	0.00137015	0.0136484
ENSMUSG00000043079	Synpo	synaptopodin	1.07524	1.25183e-06	3.10779e-05
ENSMUSG00000022144	Gdnf	glial cell line derived neurotrophic factor	1.07491	0.00335968	0.0279915
ENSMUSG00000025089	Gfra1	glial cell line derived neurotrophic factor family receptor alpha 1	1.07167	3.70938e-05	0.000632264
ENSMUSG00000041930	Fam222a	family with sequence similarity 222, member A	1.07107	4.10613e-06	9.02178e-05
ENSMUSG00000029461	Fam168a	family with sequence similarity 168, member A	1.07104	1.30243e-05	0.000253063
ENSMUSG00000035873	Pawr	PRKC, apoptosis, WT1, regulator	1.0695	4.55431e-13	3.53961e-11
ENSMUSG00000031434	Morc4	microrchidia 4	1.06931	1.40055e-06	3.41993e-05
ENSMUSG00000028789	Azin2	antizyme inhibitor 2	1.06901	1.48878e-10	8.24727e-09
ENSMUSG00000030342	Cd9	CD9 antigen	1.06711	1.40875e-05	0.000268461
ENSMUSG00000048583	Igf2	insulin-like growth factor 2	1.06605	0.00622771	0.045308
ENSMUSG00000018474	Chd3	chromodomain helicase DNA binding protein 3	1.0646	1.10673e-05	0.000218297
ENSMUSG00000031168	Ebp	phenylalkylamine Ca2+ antagonist (emopamil) binding protein	1.06197	1.19998e-17	1.55244e-15
ENSMUSG00000078721	Fam205a1	family with sequence similarity 205, member A1	1.0606	0.00195801	0.0183461
ENSMUSG00000017412	Cacnb4	calcium channel, voltage-dependent, beta 4 subunit	1.06036	8.03775e-08	2.65322e-06
ENSMUSG00000024140	Epas1	endothelial PAS domain protein 1	1.05975	2.01362e-06	4.73383e-05
ENSMUSG00000035232	Pdk3	pyruvate dehydrogenase kinase, isoenzyme 3	1.05948	1.45528e-11	9.26971e-10
ENSMUSG00000034205	Loxl2	lysyl oxidase-like 2	1.05882	7.41152e-05	0.00114098
ENSMUSG00000005107	Slc2a9	solute carrier family 2 (facilitated glucose transporter), member 9	1.05616	0.00137188	0.0136592
ENSMUSG00000026241	Nppc	natriuretic peptide type C	1.05451	0.00222677	0.0202893
ENSMUSG00000018932	Map2k3	mitogen-activated protein kinase kinase 3	1.0543	2.14445e-30	1.01515e-27
ENSMUSG00000103409	Lsmem2	leucine-rich single-pass membrane protein 2	1.05418	0.000268163	0.00356222
ENSMUSG00000017697	Ada	adenosine deaminase	1.05326	9.58029e-10	4.6085e-08
ENSMUSG00000030077	Chl1	cell adhesion molecule L1-like	1.04953	1.21796e-19	2.06252e-17
ENSMUSG00000039116	Adgrg6	adhesion G protein-coupled receptor G6	1.04682	4.09853e-05	0.000684589
ENSMUSG00000108790	Gm44806	predicted gene 44806	1.04654	0.000917593	0.00989263
ENSMUSG00000044626	Liph	lipase, member H	1.04651	0.0018557	0.0175453
ENSMUSG00000063531	Sema3e	sema domain, immunoglobulin domain (Ig), short basic domain, secreted, (semaphorin) 3E	1.04535	4.5073e-06	9.74897e-05
ENSMUSG00000020486	Sept4	septin 4	1.04392	0.000260866	0.00347194
ENSMUSG00000002233	Rhoc	ras homolog family member C	1.04344	9.30018e-22	2.01785e-19
ENSMUSG00000033350	Chst2	carbohydrate sulfotransferase 2	1.04145	1.2365e-06	3.08074e-05
ENSMUSG00000050212	Eva1b	eva-1 homolog B (C. elegans)	1.04103	2.20681e-05	0.000399536
ENSMUSG00000057963	Itpk1	inositol 1,3,4-triphosphate 5/6 kinase	1.03861	5.86659e-30	2.5999e-27
ENSMUSG00000027858	Tspan2	tetraspanin 2	1.0385	3.81927e-06	8.45395e-05
ENSMUSG00000035441	Myo1d	myosin ID	1.03426	4.10595e-10	2.10648e-08
ENSMUSG00000097237	Gm26519	predicted gene, 26519	1.03394	0.000833909	0.00918515
ENSMUSG00000051022	Hs3st1	heparan sulfate (glucosamine) 3-O-sulfotransferase 1	1.03274	4.31946e-12	2.93062e-10
ENSMUSG00000073680	Tmem88b	transmembrane protein 88B	1.02898	9.74026e-06	0.000194329
ENSMUSG00000069072	Slc7a14	solute carrier family 7 (cationic amino acid transporter, y+ system), member 14	1.02614	7.52612e-06	0.00015475
ENSMUSG00000041361	Myzap	myocardial zonula adherens protein	1.0253	0.000155828	0.00219604
ENSMUSG00000046223	Plaur	plasminogen activator, urokinase receptor	1.0244	0.000685351	0.00781774
ENSMUSG00000022270	Retreg1	reticulophagy regulator 1	1.02387	5.90267e-05	0.000940678
ENSMUSG00000038168	P3h2	prolyl 3-hydroxylase 2	1.02296	1.52204e-07	4.7673e-06
ENSMUSG00000041741	Pde3a	phosphodiesterase 3A, cGMP inhibited	1.02238	2.87453e-05	0.000503139
ENSMUSG00000064340	mt-Tl1	mitochondrially encoded tRNA leucine 1	1.01975	0.00268631	0.0235522
ENSMUSG00000032322	Pstpip1	proline-serine-threonine phosphatase-interacting protein 1	1.01943	8.13868e-05	0.001241
ENSMUSG00000097304	Rpl31-ps15	ribosomal protein L31, pseudogene 15	1.01883	0.00703422	0.0495655
ENSMUSG00000026728	Vim	vimentin	1.01628	1.92864e-23	5.02145e-21
ENSMUSG00000047797	Gjb1	gap junction protein, beta 1	1.01607	1.48174e-05	0.000280749
ENSMUSG00000040212	Emp3	epithelial membrane protein 3	1.01387	1.31622e-06	3.23296e-05
ENSMUSG00000049044	Rapgef4	Rap guanine nucleotide exchange factor (GEF) 4	1.01345	3.24058e-09	1.41209e-07
ENSMUSG00000109572	Cfap99	cilia and flagella associated protein 99	1.0107	0.00480865	0.0367962
ENSMUSG00000072762	4930522L14Rik	RIKEN cDNA 4930522L14 gene	1.00965	0.000369852	0.00468667
ENSMUSG00000048007	Timm8a1	translocase of inner mitochondrial membrane 8A1	1.00916	7.4676e-06	0.000153879
ENSMUSG00000053166	Cdh22	cadherin 22	1.00878	0.00036533	0.00464275
ENSMUSG00000025068	Gsto1	glutathione S-transferase omega 1	1.00795	3.73508e-10	1.93047e-08
ENSMUSG00000014846	Tppp3	tubulin polymerization-promoting protein family member 3	1.00286	1.72297e-05	0.000321843
ENSMUSG00000020689	Itgb3	integrin beta 3	1.00135	5.25257e-06	0.000111981
ENSMUSG00000038011	Dnah10	dynein, axonemal, heavy chain 10	1.00112	5.5413e-06	0.000117177
ENSMUSG00000103280	Gm37277	predicted gene, 37277	1.00052	2.08101e-05	0.00037989
ENSMUSG00000074892	B3galt5	UDP-Gal:betaGlcNAc beta 1,3-galactosyltransferase, polypeptide 5	1.0004	7.62805e-08	2.53405e-06

## Sheet: Comparison T3WT-vWT vs T3Xg-vXg
T3WT vs vehicle WT (FC>1)						T3Rxrg-/- vs vehicle Rxrg-/-							TRANSCRIPTS					GENES only
Ensembl Gene ID	Gene name	Description	Log2 FC	P-value	Adjusted p-value	Ensembl Gene ID	Gene name	Description	Log2 FC	P-value	Adjusted p-value		exclusive: T3WT vs vWT	common: T3WT vs vWT and T3Rxrg-/- vs vRxrg-/-	exclusive: T3Rxrg-/- vs vRxrg-/-			exclusive: T3WT vs vWT (486)	common: T3WT vs vWT and T3Rxrg-/- vs vRxrg-/- (197)	exclusive: T3Rxrg-/- vs vRxrg-/- (94)
ENSMUSG00000056025	Clca3a1	chloride channel accessory 3A1	6.61694	5.43108e-113	5.6562e-109	ENSMUSG00000056025	Clca3a1	chloride channel accessory 3A1	6.18309	4.9816e-100	8.93351e-96		Cldn14	Clca3a1	Tmem163			Cldn14	Clca3a1	Tmem163
ENSMUSG00000028174	Rpe65	retinal pigment epithelium 65	4.71048	1.81961e-59	4.21118e-56	ENSMUSG00000000031	H19	H19, imprinted maternally expressed transcript	4.85895	3.79958e-51	9.73399e-48		Gm49618	Rpe65	Ddc			Trh	Rpe65	Ddc
ENSMUSG00000016356	Col20a1	collagen, type XX, alpha 1	4.62007	7.14017e-53	1.48723e-49	ENSMUSG00000050121	Opalin	oligodendrocytic myelin paranodal and inner loop protein	4.84636	1.61509e-59	1.44817e-55		Gm49019	Col20a1	Slc24a2			Ldlrap1	Col20a1	Slc24a2
ENSMUSG00000023484	Prph	peripherin	4.32077	2.24252e-39	1.79651e-36	ENSMUSG00000023484	Prph	peripherin	4.52762	5.79739e-58	3.46548e-54		Trh	Prph	Barx2			Glycam1	Prph	Barx2
ENSMUSG00000009356	Lpo	lactoperoxidase	4.25088	7.27157e-32	4.08223e-29	ENSMUSG00000016356	Col20a1	collagen, type XX, alpha 1	3.67932	4.91705e-34	6.29839e-31		Ldlrap1	Lpo	Grm7			Pramel3	Lpo	Grm7
ENSMUSG00000000031	H19	H19, imprinted maternally expressed transcript	4.16868	4.97174e-38	3.69844e-35	ENSMUSG00000009356	Lpo	lactoperoxidase	3.48904	3.19547e-23	1.39767e-20		Glycam1	H19	Ly6g6f			Ripply1	H19	Ly6g6f
ENSMUSG00000053175	Bcl3	B cell leukemia/lymphoma 3	4.16693	1.46925e-35	9.87193e-33	ENSMUSG00000076439	Mog	myelin oligodendrocyte glycoprotein	3.43363	8.07544e-46	1.60908e-42		Pramel3	Bcl3	Traf3ip3			Nlrc5	Bcl3	Traf3ip3
ENSMUSG00000047976	Kcna1	potassium voltage-gated channel, shaker-related subfamily, member 1	3.92747	2.29235e-142	4.77474e-138	ENSMUSG00000075707	Dio3	deiodinase, iodothyronine type III	3.41032	1.35166e-25	7.34525e-23		Ripply1	Kcna1	Gm12394			Thbs2	Kcna1	Tex52
ENSMUSG00000028268	Gbp3	guanylate binding protein 3	3.90126	1.38736e-85	7.2243e-82	ENSMUSG00000053175	Bcl3	B cell leukemia/lymphoma 3	3.26624	1.64476e-24	8.19319e-22		Nlrc5	Gbp3	Tex52			Prex2	Gbp3	Cdk18
ENSMUSG00000085967	Gm12530	predicted gene 12530	3.76209	2.40375e-31	1.28379e-28	ENSMUSG00000059336	Slc14a1	solute carrier family 14 (urea transporter), member 1	3.07749	5.87062e-22	2.23995e-19		Thbs2	Gm12530	Cdk18			Aldh1a1	Cacng5	Mbp
ENSMUSG00000040373	Cacng5	calcium channel, voltage-dependent, gamma subunit 5	3.68271	5.52721e-95	3.83754e-91	ENSMUSG00000044387	2410080I02Rik	RIKEN cDNA 2410080I02 gene	3.01203	3.18954e-15	5.85488e-13		Gm15912	Cacng5	Mbp			Slc45a3	Nt5e	Syk
ENSMUSG00000032420	Nt5e	5' nucleotidase, ecto	3.66394	1.80968e-40	1.57058e-37	ENSMUSG00000028174	Rpe65	retinal pigment epithelium 65	2.99719	7.40217e-32	6.63716e-29		Prex2	Nt5e	Syk			Prss32	Prokr1	Ugt8a
ENSMUSG00000049409	Prokr1	prokineticin receptor 1	3.35667	1.57587e-66	5.47062e-63	ENSMUSG00000050830	Vwc2	von Willebrand factor C domain containing 2	2.92079	9.66683e-48	2.16694e-44		Aldh1a1	Prokr1	Ugt8a			Tmem182	Slc14a1	Cnksr3
ENSMUSG00000047109	Cldn14	claudin 14	3.26052	9.40222e-21	1.78035e-18	ENSMUSG00000041377	Ninj2	ninjurin 2	2.9156	2.80921e-24	1.32573e-21		Slc45a3	Slc14a1	Cnksr3			Erp27	Serpina3n	Bhlhe22
ENSMUSG00000059336	Slc14a1	solute carrier family 14 (urea transporter), member 1	3.25396	2.78469e-24	7.63188e-22	ENSMUSG00000022096	Hr	lysine demethylase and nuclear receptor corepressor	2.89184	7.1236e-26	4.25825e-23		Prss32	Serpina3n	Bhlhe22			Klhl33	Timp1	Mag
ENSMUSG00000021091	Serpina3n	serine (or cysteine) peptidase inhibitor, clade A, member 3N	3.15599	6.75445e-29	2.60534e-26	ENSMUSG00000039661	Dusp26	dual specificity phosphatase 26 (putative)	2.88948	3.38758e-51	9.73399e-48		Tmem182	Timp1	Mag			A2m	Syt12	Cox7a1
ENSMUSG00000001131	Timp1	tissue inhibitor of metalloproteinase 1	3.15219	9.74517e-30	4.2288e-27	ENSMUSG00000027748	Trpc4	transient receptor potential cation channel, subfamily C, member 4	2.80253	2.25952e-21	7.64528e-19		Erp27	Syt12	Cox7a1			Il23a	Plau	Dnaic2
ENSMUSG00000049303	Syt12	synaptotagmin XII	3.12148	2.57253e-41	2.82017e-38	ENSMUSG00000066363	Serpina3f	serine (or cysteine) peptidase inhibitor, clade A, member 3F	2.74606	2.56046e-20	7.91669e-18		2210011C24Rik	Plau	Dnaic2			Hspb1	Opalin	Arhgef28
ENSMUSG00000021822	Plau	plasminogen activator, urokinase	3.10774	7.44753e-32	4.08223e-29	ENSMUSG00000037625	Cldn11	claudin 11	2.71915	3.57431e-32	3.37359e-29		Klhl33	Opalin	Arhgef28			Mmp13	C1qtnf1	Eml1
ENSMUSG00000050121	Opalin	oligodendrocytic myelin paranodal and inner loop protein	3.08327	3.44206e-26	1.12023e-23	ENSMUSG00000021091	Serpina3n	serine (or cysteine) peptidase inhibitor, clade A, member 3N	2.7172	7.21334e-22	2.69493e-19		A2m	C1qtnf1	Eml1			Ifi202b	Pcolce	Fhl2
ENSMUSG00000017446	C1qtnf1	C1q and tumor necrosis factor related protein 1	3.05074	3.7947e-29	1.51999e-26	ENSMUSG00000085967	Gm12530	predicted gene 12530	2.66582	3.60155e-17	7.68888e-15		Gm29650	Pcolce	2610028E06Rik			Fgf22	Hcn2	Fstl5
ENSMUSG00000029718	Pcolce	procollagen C-endopeptidase enhancer protein	3.03831	2.06967e-37	1.48652e-34	ENSMUSG00000047976	Kcna1	potassium voltage-gated channel, shaker-related subfamily, member 1	2.62167	7.49614e-57	3.36071e-53		Il23a	Hcn2	Gm32531			Spink5	Serpina3m	Asap3
ENSMUSG00000020331	Hcn2	hyperpolarization-activated, cyclic nucleotide-gated K+ 2	3.00154	1.79399e-32	1.03797e-29	ENSMUSG00000116655	Gm35455	predicted gene, 35455	2.61465	4.45664e-21	1.48002e-18		Gm49891	Serpina3m	Fhl2			Aldh1a7	Serpina3f	Cntn3
ENSMUSG00000079012	Serpina3m	serine (or cysteine) peptidase inhibitor, clade A, member 3M	2.98057	4.33397e-23	1.06203e-20	ENSMUSG00000079012	Serpina3m	serine (or cysteine) peptidase inhibitor, clade A, member 3M	2.56987	4.63166e-18	1.09289e-15		Hspb1	Serpina3f	Fstl5			Ifi203-ps	Mog	Sema3d
ENSMUSG00000066363	Serpina3f	serine (or cysteine) peptidase inhibitor, clade A, member 3F	2.96672	7.12443e-23	1.70569e-20	ENSMUSG00000025701	Alox5	arachidonate 5-lipoxygenase	2.56931	2.53059e-18	6.13257e-16		Mmp13	Mog	Asap3			Hhatl	Serpina3i	Ttyh2
ENSMUSG00000076439	Mog	myelin oligodendrocyte glycoprotein	2.96592	3.09428e-40	2.57803e-37	ENSMUSG00000032420	Nt5e	5' nucleotidase, ecto	2.52043	1.80819e-20	5.68881e-18		Ifi202b	Serpina3i	Cntn3			Kcnj12	Gna14	Ifitm1
ENSMUSG00000116681	Gm49618	predicted gene, 49618	2.95043	3.7595e-12	2.57588e-10	ENSMUSG00000040373	Cacng5	calcium channel, voltage-dependent, gamma subunit 5	2.51446	2.86699e-52	1.02827e-48		Fgf22	Gm35455	Sema3d			Hfe	Socs3	Prickle1
ENSMUSG00000079014	Serpina3i	serine (or cysteine) peptidase inhibitor, clade A, member 3I	2.91597	6.81137e-18	9.15317e-16	ENSMUSG00000113581	Dio3os	deiodinase, iodothyronine type III, opposite strand	2.44861	7.27467e-13	1.05207e-10		Spink5	Gna14	Ttyh2			Ntng2	Tnn	Tmeff2
ENSMUSG00000116655	Gm35455	predicted gene, 35455	2.89255	9.76946e-21	1.83323e-18	ENSMUSG00000010021	Kif19a	kinesin family member 19A	2.44498	5.12134e-14	8.20009e-12		Aldh1a7	Socs3	Ifitm1			Pcp4l1	Dysf	Nfe2l3
ENSMUSG00000024697	Gna14	guanine nucleotide binding protein, alpha 14	2.84894	3.01056e-19	4.89898e-17	ENSMUSG00000028268	Gbp3	guanylate binding protein 3	2.41946	1.32158e-37	1.82306e-34		9330175E14Rik	2410080I02Rik	A730036I17Rik			Ildr2	Rasgef1c	Pigz
ENSMUSG00000053113	Socs3	suppressor of cytokine signaling 3	2.8378	2.76166e-60	8.21752e-57	ENSMUSG00000026347	Tmem163	transmembrane protein 163	2.40204	1.6032e-12	2.19467e-10		Ifi203-ps	Tnn	Prickle1			Banf2os	Dio3os	Ephb1
ENSMUSG00000115464	Gm49019	predicted gene, 49019	2.81532	9.37613e-12	6.10298e-10	ENSMUSG00000053113	Socs3	suppressor of cytokine signaling 3	2.38576	1.70801e-44	3.06297e-41		Hhatl	Dysf	Tmeff2			Steap3	Serpina3k	Gimap8
ENSMUSG00000044387	2410080I02Rik	RIKEN cDNA 2410080I02 gene	2.745	1.0958e-13	9.20338e-12	ENSMUSG00000056966	Gjc3	gap junction protein, gamma 3	2.38043	2.35027e-24	1.13912e-21		Kcnj12	Rasgef1c	Nfe2l3			Rab38	Dio3	Tnfrsf19
ENSMUSG00000005892	Trh	thyrotropin releasing hormone	2.73026	1.4473e-09	6.74401e-08	ENSMUSG00000049303	Syt12	synaptotagmin XII	2.36225	1.28427e-26	7.94164e-24		Hfe	Dio3os	Gm20387			Chst8	Sdk2	Cntn2
ENSMUSG00000026725	Tnn	tenascin N	2.7005	1.4992e-16	1.69916e-14	ENSMUSG00000041482	Piezo2	piezo-type mechanosensitive ion channel component 2	2.33743	4.32379e-20	1.31421e-17		Ntng2	Serpina3k	Pigz			Adamtsl4	Casp12	Adamts4
ENSMUSG00000033788	Dysf	dysferlin	2.69695	1.67213e-23	4.4087e-21	ENSMUSG00000024697	Gna14	guanine nucleotide binding protein, alpha 14	2.2366	9.84707e-13	1.40149e-10		Gm29805	Dio3	Ephb1			Adamts2	Serpina3c	Fbxo32
ENSMUSG00000020374	Rasgef1c	RasGEF domain family, member 1C	2.67632	6.39091e-41	5.78766e-38	ENSMUSG00000058207	Serpina3k	serine (or cysteine) peptidase inhibitor, clade A, member 3K	2.17867	8.66846e-12	1.07208e-09		9530026F06Rik	Sdk2	Gimap8			Gjc2	Steap4	Tagln3
ENSMUSG00000037295	Ldlrap1	low density lipoprotein receptor adaptor protein 1	2.67249	9.03176e-42	1.1066e-38	ENSMUSG00000041592	Sdk2	sidekick cell adhesion molecule 2	2.11677	4.116e-14	6.64975e-12		Pcp4l1	Casp12	Tnfrsf19			Wnt4	Piezo2	Gap43
ENSMUSG00000113581	Dio3os	deiodinase, iodothyronine type III, opposite strand	2.66974	1.32839e-12	9.77706e-11	ENSMUSG00000020182	Ddc	dopa decarboxylase	2.11381	1.6323e-12	2.21757e-10		Ildr2	Serpina3c	Cntn2			Nipal4	Trpc4	Ly6g6d
ENSMUSG00000058207	Serpina3k	serine (or cysteine) peptidase inhibitor, clade A, member 3K	2.64332	3.41636e-15	3.4882e-13	ENSMUSG00000049409	Prokr1	prokineticin receptor 1	2.10231	7.29675e-30	5.94785e-27		Banf2os	Steap4	Adamts4			Stox1	Ccdc13	Zfp503
ENSMUSG00000075707	Dio3	deiodinase, iodothyronine type III	2.6422	1.05067e-13	8.86005e-12	ENSMUSG00000001131	Timp1	tissue inhibitor of metalloproteinase 1	2.0715	2.07184e-15	3.87024e-13		Steap3	Piezo2	Fbxo32			Hsd17b7	Slc34a3	Col4a3
ENSMUSG00000041592	Sdk2	sidekick cell adhesion molecule 2	2.63982	4.85797e-21	9.63683e-19	ENSMUSG00000066361	Serpina3c	serine (or cysteine) peptidase inhibitor, clade A, member 3C	2.06889	1.1898e-09	1.04081e-07		Rab38	Trpc4	Tagln3			Kcnh1	Prxl2b	Tafa2
ENSMUSG00000025887	Casp12	caspase 12	2.61909	2.49589e-18	3.53652e-16	ENSMUSG00000033863	Klf9	Kruppel-like factor 9	2.0523	1.77461e-14	2.91964e-12		Chst8	Ccdc13	Gap43			Plscr2	Cldn12	Cemip
ENSMUSG00000066361	Serpina3c	serine (or cysteine) peptidase inhibitor, clade A, member 3C	2.61235	8.05287e-12	5.32487e-10	ENSMUSG00000012428	Steap4	STEAP family member 4	2.0523	1.10598e-12	1.53749e-10		Adamtsl4	Slc34a3	Ly6g6d			Cxcl5	Cfi	Ptger1
ENSMUSG00000012428	Steap4	STEAP family member 4	2.61016	7.76845e-15	7.49116e-13	ENSMUSG00000089809	Rasgef1b	RasGEF domain family, member 1B	2.04824	1.45588e-15	2.80734e-13		Adamts2	Prxl2b	Zfp503			Ncf2	Neat1	Tfeb
ENSMUSG00000041482	Piezo2	piezo-type mechanosensitive ion channel component 2	2.60974	7.54988e-25	2.1542e-22	ENSMUSG00000040690	Col16a1	collagen, type XVI, alpha 1	2.04778	1.90488e-15	3.59582e-13		Gjc2	Cldn12	Col4a3			Acp5	Hpgd	Ptgs2
ENSMUSG00000022491	Glycam1	glycosylation dependent cell adhesion molecule 1	2.54266	3.36452e-23	8.44331e-21	ENSMUSG00000000202	Btbd17	BTB (POZ) domain containing 17	2.03591	1.15725e-18	2.88234e-16		2010320O07Rik	Cfi	Gm39244			Tnfsf11	Alox5	Mir219a-2
ENSMUSG00000027748	Trpc4	transient receptor potential cation channel, subfamily C, member 4	2.53197	1.40294e-17	1.78182e-15	ENSMUSG00000020000	Moxd1	monooxygenase, DBH-like 1	2.01892	3.2576e-07	1.71819e-05		Wnt4	Neat1	Tafa2			Fas	Sucnr1	Zadh2
ENSMUSG00000079235	Ccdc13	coiled-coil domain containing 13	2.51801	7.50729e-29	2.84308e-26	ENSMUSG00000035606	Ky	kyphoscoliosis peptidase	1.99526	1.0567e-12	1.48046e-10		Nipal4	Hpgd	Cemip			Tmem71	Hr	Tmem108
ENSMUSG00000006469	Slc34a3	solute carrier family 34 (sodium phosphate), member 3	2.46873	1.30524e-15	1.35258e-13	ENSMUSG00000037996	Slc24a2	solute carrier family 24 (sodium/potassium/calcium exchanger), member 2	1.98944	3.31228e-27	2.12139e-24		Stox1	Alox5	Ptger1			Cd14	Col16a1	Tfcp2l1
ENSMUSG00000029059	Prxl2b	peroxiredoxin like 2B	2.4118	2.0733e-50	3.92589e-47	ENSMUSG00000116895	Gm3435	predicted gene 3435	1.96628	9.94894e-18	2.20265e-15		Hsd17b7	Sucnr1	Tfeb			Serpina3h	Lbp	Prima1
ENSMUSG00000067360	Pramel3	preferentially expressed antigen in melanoma-like 3	2.39589	5.48733e-08	1.88607e-06	ENSMUSG00000035561	Aldh1b1	aldehyde dehydrogenase 1 family, member B1	1.96293	7.84462e-10	7.10493e-08		Kcnh1	Hr	Gm12420			Dnaaf3	Tppp	Pou4f1
ENSMUSG00000046798	Cldn12	claudin 12	2.38849	5.08131e-41	5.03994e-38	ENSMUSG00000116953	9030025P20Rik	RIKEN cDNA 9030025P20 gene	1.95665	1.79378e-33	2.14453e-30		Plscr2	Col16a1	Ptgs2			Cp	Ninj2	Vwa1
ENSMUSG00000058952	Cfi	complement component factor i	2.38107	7.75396e-10	3.84541e-08	ENSMUSG00000092274	Neat1	nuclear paraspeckle assembly transcript 1 (non-protein coding)	1.95393	2.93119e-33	3.28532e-30		Gm34312	Lbp	Mir219a-2			Sec16b	Vwc2	Cck
ENSMUSG00000072945	Ripply1	ripply transcriptional repressor 1	2.3635	1.92112e-10	1.04206e-08	ENSMUSG00000032033	Barx2	BarH-like homeobox 2	1.94185	1.9001e-22	7.92432e-20		Cxcl5	Tppp	Zadh2			Ip6k3	Cebpd	Tmem151a
ENSMUSG00000092274	Neat1	nuclear paraspeckle assembly transcript 1 (non-protein coding)	2.34882	2.45358e-47	3.9312e-44	ENSMUSG00000049313	Sorl1	sortilin-related receptor, LDLR class A repeats-containing	1.93599	2.19345e-23	1.0086e-20		Ncf2	Ninj2	Tmem108			Ctsc	Stat5a	Rhbdl2
ENSMUSG00000031613	Hpgd	hydroxyprostaglandin dehydrogenase 15 (NAD)	2.33883	2.28637e-14	2.07056e-12	ENSMUSG00000045534	Kcna5	potassium voltage-gated channel, shaker-related subfamily, member 5	1.93333	9.93564e-22	3.61124e-19		1500015L24Rik	Vwc2	Gm26834			Cyp3a13	Bcar3	Tubb4a
ENSMUSG00000025701	Alox5	arachidonate 5-lipoxygenase	2.33305	3.38916e-16	3.69595e-14	ENSMUSG00000059187	Tafa1	TAFA chemokine like family member 1	1.92779	1.01706e-12	1.43614e-10		Acp5	Cebpd	Tfcp2l1			Kdm5d	Kcna5	Frmd5
[truncated: 784 more rows]

## Sheet: GO BP_up_excl_T3RxrgKO vs vWT
Enrichment FDR,"nGenes","Pathway Genes","Fold Enrichment","Pathway","URL","Genes"
[truncated: 15 more rows]

## Sheet: GO BP_down vRxrgKO vs vWT
Enrichment FDR,"nGenes","Pathway Genes","Fold Enrichment","Pathway","URL","Genes"
[truncated: 15 more rows]

[truncated: 8 more sheets: GO BP_up vRxrgKO vs vWT, GO BP_down T3RxrgKO vs T3WT, GO BP_up T3RxrgKO vs T3WT, GO BP_T3WT vs vWT, GO BP_T3Xg vs vXg, GO BP_excl T3Xg vs vXg, DRAFT_vXg-vWT vs GOBPs genes, DRAFT_T3Xg-T3WT vs GOBPs]
