# Supplementary material for: RXR Gamma Enables Oligodendrocyte Differentiation by Suppressing Sonic Hedgehog Signaling
Source: Glia. 2026 Apr 3;74(6):e70151. doi: 10.1002/glia.70151 (PMC13049363; doi:10.1002/glia.70151)
Supplement: Supplementary file 3 — Table S2: Table. [file GLIA-74-0-s002.xlsx]

## Sheet: TRBS - Str Adult+P15
	T3 WT vs vehicle WT; p<0.05, Log2FC>1				RED= upregulated, BLUE = Downregulated			T3 Rxrg-/- vs vehicle Rxrg-/-; p<0.05, Log2FC>1							TRBS in GENEs
TBRS from AdultStr+P15 brain (from Zekre et al.)	T3WT vs vWT		Log2FC		TRBS in T3WT	TRBS in T3RxrgKO		T3RxrgKO vs vRxrgKO		Log2FC		TRBS in T3WT	TRBS in T3RxrgKO		exclusive in T3WT	common in T3WT & T3RxrgKO	exclusive in T3RxrgKO
Desi1	Clca3a1	chloride channel accessory 3A1	6.61694		#N/A	#N/A		Clca3a1	chloride channel accessory 3A1	6.18309		Lpo	Lpo		Ripply1	Lpo	Ddc
Hr	Rpe65	retinal pigment epithelium 65	4.71048		#N/A	#N/A		H19	H19, imprinted maternally expressed transcript	4.85895		Bcl3	Dio3		Klhl33	Bcl3	Slc24a2
Trp53inp2	Col20a1	collagen, type XX, alpha 1	4.62007		#N/A	#N/A		Opalin	oligodendrocytic myelin paranodal and inner loop protein	4.84636		Kcna1	Bcl3		Hspb1	Kcna1	Mbp
Hccs	Prph	peripherin	4.32077		#N/A	#N/A		Prph	peripherin	4.52762		Gbp3	Slc14a1		Ntng2	Gbp3	Syk
Nt5e	Lpo	lactoperoxidase	4.25088		Lpo	#N/A		Col20a1	collagen, type XX, alpha 1	3.67932		Cacng5	Hr		Pcp4l1	Cacng5	Cox7a1
Stat5a	H19	H19, imprinted maternally expressed transcript	4.16868		#N/A	Lpo		Lpo	lactoperoxidase	3.48904		Nt5e	Dusp26		Ildr2	Nt5e	Eml1
Acot11	Bcl3	B cell leukemia/lymphoma 3	4.16693		Bcl3	#N/A		Mog	myelin oligodendrocyte glycoprotein	3.43363		Slc14a1	Kcna1		Adamts2	Slc14a1	Fhl2
Angptl2	Kcna1	potassium voltage-gated channel, shaker-related subfamily, member 1	3.92747		Kcna1	Dio3		Dio3	deiodinase, iodothyronine type III	3.41032		Timp1	Nt5e		Wnt4	Timp1	Asap3
Apln	Gbp3	guanylate binding protein 3	3.90126		Gbp3	Bcl3		Bcl3	B cell leukemia/lymphoma 3	3.26624		Syt12	Cacng5		Stox1	Syt12	Cntn3
Atp1a2	Gm12530	predicted gene 12530	3.76209		#N/A	Slc14a1		Slc14a1	solute carrier family 14 (urea transporter), member 1	3.07749		Pcolce	Gbp3		Hsd17b7	Pcolce	Ttyh2
Cldn12	Cacng5	calcium channel, voltage-dependent, gamma subunit 5	3.68271		Cacng5	#N/A		2410080I02Rik	RIKEN cDNA 2410080I02 gene	3.01203		Hcn2	Socs3		Ncf2	Hcn2	Prickle1
Coq10a	Nt5e	5' nucleotidase, ecto	3.66394		Nt5e	#N/A		Rpe65	retinal pigment epithelium 65	2.99719		Socs3	Syt12		Acp5	Socs3	Tmeff2
Dhrs7	Prokr1	prokineticin receptor 1	3.35667		#N/A	#N/A		Vwc2	von Willebrand factor C domain containing 2	2.92079		Dysf	Sdk2		Fas	Dysf	Ephb1
Dot1l	Cldn14	claudin 14	3.26052		#N/A	#N/A		Ninj2	ninjurin 2	2.9156		Dio3	Timp1		Tmem71	Dio3	Tnfrsf19
Fndc5	Slc14a1	solute carrier family 14 (urea transporter), member 1	3.25396		Slc14a1	Hr		Hr	lysine demethylase and nuclear receptor corepressor	2.89184		Sdk2	Klf9		Sec16b	Sdk2	Cntn2
Gbp3	Serpina3n	serine (or cysteine) peptidase inhibitor, clade A, member 3N	3.15599		#N/A	Dusp26		Dusp26	dual specificity phosphatase 26 (putative)	2.88948		Cldn12	Rasgef1b		Ip6k3	Cldn12	Adamts4
Higd1a	Timp1	tissue inhibitor of metalloproteinase 1	3.15219		Timp1	#N/A		Trpc4	transient receptor potential cation channel, subfamily C, member 4	2.80253		Sucnr1	Ky		Tmtc1	Sucnr1	Fbxo32
Idh3a	Syt12	synaptotagmin XII	3.12148		Syt12	#N/A		Serpina3f	serine (or cysteine) peptidase inhibitor, clade A, member 3F	2.74606		Hr	Aldh1b1		Slc22a4	Hr	Tagln3
Klf9	Plau	plasminogen activator, urokinase	3.10774		#N/A	#N/A		Cldn11	claudin 11	2.71915		Tppp	Sorl1		S1pr5	Tppp	Zfp503
Letm1	Opalin	oligodendrocytic myelin paranodal and inner loop protein	3.08327		#N/A	#N/A		Serpina3n	serine (or cysteine) peptidase inhibitor, clade A, member 3N	2.7172		Stat5a	Kcna5		Pla2g5	Stat5a	Ptgs2
Loxl1	C1qtnf1	C1q and tumor necrosis factor related protein 1	3.05074		#N/A	#N/A		Gm12530	predicted gene 12530	2.66582		Bcar3	Stat5a		Irak3	Bcar3	Zadh2
Lynx1	Pcolce	procollagen C-endopeptidase enhancer protein	3.03831		Pcolce	Kcna1		Kcna1	potassium voltage-gated channel, shaker-related subfamily, member 1	2.62167		Kcna5	Cldn12		Arc	Kcna5	Frmd5
Map7d1	Hcn2	hyperpolarization-activated, cyclic nucleotide-gated K+ 2	3.00154		Hcn2	#N/A		Gm35455	predicted gene, 35455	2.61465		Lpin3	Dbp		Itga4	Lpin3	Sema4d
Nudt18	Serpina3m	serine (or cysteine) peptidase inhibitor, clade A, member 3M	2.98057		#N/A	#N/A		Serpina3m	serine (or cysteine) peptidase inhibitor, clade A, member 3M	2.56987		Sorl1	Trib1		Apln	Sorl1	Plxnd1
Slc25a33	Serpina3f	serine (or cysteine) peptidase inhibitor, clade A, member 3F	2.96672		#N/A	#N/A		Alox5	arachidonate 5-lipoxygenase	2.56931		Angptl2	Il1rap		Mfsd2a	Angptl2	Dock9
Slc35g1	Mog	myelin oligodendrocyte glycoprotein	2.96592		#N/A	Nt5e		Nt5e	5' nucleotidase, ecto	2.52043		Gldn	Fah		Adssl1	Gldn	Mpzl1
Sned1	Gm49618	predicted gene, 49618	2.95043		#N/A	Cacng5		Cacng5	calcium channel, voltage-dependent, gamma subunit 5	2.51446		Sned1	Aspg		Bmf	Sned1	Stx2
Syt12	Serpina3i	serine (or cysteine) peptidase inhibitor, clade A, member 3I	2.91597		#N/A	#N/A		Dio3os	deiodinase, iodothyronine type III, opposite strand	2.44861		Rab3b	Tgm1		Pkp2	Rab3b	Tspan17
Thy1	Gm35455	predicted gene, 35455	2.89255		#N/A	#N/A		Kif19a	kinesin family member 19A	2.44498		Ky	Junb		Dgat2	Ky	Gpr37l1
Tlcd2	Gna14	guanine nucleotide binding protein, alpha 14	2.84894		#N/A	Gbp3		Gbp3	guanylate binding protein 3	2.41946		Fos	Dysf		Cyp4f14	Fos	Rasl11a
1810055G02Rik	Socs3	suppressor of cytokine signaling 3	2.8378		Socs3	#N/A		Tmem163	transmembrane protein 163	2.40204		S100a6	Fos		Arhgap25	S100a6	Vgf
Abcd2	Gm49019	predicted gene, 49019	2.81532		#N/A	Socs3		Socs3	suppressor of cytokine signaling 3	2.38576		Dusp26	Angptl2		Cldn19	Dusp26	Mcam
Actr3	2410080I02Rik	RIKEN cDNA 2410080I02 gene	2.745		#N/A	#N/A		Gjc3	gap junction protein, gamma 3	2.38043		Gper1	Socs2		Snx7	Gper1	Slc25a34
Adam17	Trh	thyrotropin releasing hormone	2.73026		#N/A	Syt12		Syt12	synaptotagmin XII	2.36225		Trib1	S100a6		Cxcl14	Trib1	Hvcn1
Akirin1	Tnn	tenascin N	2.7005		#N/A	#N/A		Piezo2	piezo-type mechanosensitive ion channel component 2	2.33743		F3	Jak3		Wipf3	F3	Hcls1
Bak1	Dysf	dysferlin	2.69695		Dysf	#N/A		Gna14	guanine nucleotide binding protein, alpha 14	2.2366		Atp1a1	Sucnr1		Gcnt2	Atp1a1
Camta2	Rasgef1c	RasGEF domain family, member 1C	2.67632		#N/A	#N/A		Serpina3k	serine (or cysteine) peptidase inhibitor, clade A, member 3K	2.17867		Fah	Map6		Rhob	Fah
Cebpg	Ldlrap1	low density lipoprotein receptor adaptor protein 1	2.67249		#N/A	Sdk2		Sdk2	sidekick cell adhesion molecule 2	2.11677		Aldh1b1	Sbno2		Taf4b	Aldh1b1
Cgrrf1	Dio3os	deiodinase, iodothyronine type III, opposite strand	2.66974		#N/A	Ddc		Ddc	dopa decarboxylase	2.11381		Sbno2	Lpin3		Sulf1	Sbno2
Cipc	Serpina3k	serine (or cysteine) peptidase inhibitor, clade A, member 3K	2.64332		#N/A	#N/A		Prokr1	prokineticin receptor 1	2.10231		Tgm1	Trp53inp2		Avpi1	Tgm1
Cisd2	Dio3	deiodinase, iodothyronine type III	2.6422		Dio3	Timp1		Timp1	tissue inhibitor of metalloproteinase 1	2.0715		Klf9	Epb41l4b		Slc25a33	Klf9
Cox5a	Sdk2	sidekick cell adhesion molecule 2	2.63982		Sdk2	#N/A		Serpina3c	serine (or cysteine) peptidase inhibitor, clade A, member 3C	2.06889		Junb	Sned1		Litaf	Junb
Cox7a1	Casp12	caspase 12	2.61909		#N/A	Klf9		Klf9	Kruppel-like factor 9	2.0523		Irgm1	Gldn		Cyb5a	Irgm1
Ddt	Serpina3c	serine (or cysteine) peptidase inhibitor, clade A, member 3C	2.61235		#N/A	#N/A		Steap4	STEAP family member 4	2.0523		Epb41l4b	Tbc1d10a		Slc12a2	Epb41l4b
Dgat2	Steap4	STEAP family member 4	2.61016		#N/A	Rasgef1b		Rasgef1b	RasGEF domain family, member 1B	2.04824		Trp53inp2	Flywch2		Gk5	Trp53inp2
Dnaja4	Piezo2	piezo-type mechanosensitive ion channel component 2	2.60974		#N/A	#N/A		Col16a1	collagen, type XVI, alpha 1	2.04778		Map6	Tsc22d4		H2-D1	Map6
Dpf2	Glycam1	glycosylation dependent cell adhesion molecule 1	2.54266		#N/A	#N/A		Btbd17	BTB (POZ) domain containing 17	2.03591		Rgs4	Pcolce		Acta2	Rgs4
Dynlrb1	Trpc4	transient receptor potential cation channel, subfamily C, member 4	2.53197		#N/A	#N/A		Moxd1	monooxygenase, DBH-like 1	2.01892		Flywch2	Atp1a1		Them6	Flywch2
Eif4g3	Ccdc13	coiled-coil domain containing 13	2.51801		#N/A	Ky		Ky	kyphoscoliosis peptidase	1.99526		Wnt5b	Bcar3		Tnni1	Wnt5b
Faap100	Slc34a3	solute carrier family 34 (sodium phosphate), member 3	2.46873		#N/A	Slc24a2		Slc24a2	solute carrier family 24 (sodium/potassium/calcium exchanger), member 2	1.98944		Tsc22d4	Frmd8		Ehd2	Tsc22d4
Fam69a	Prxl2b	peroxiredoxin like 2B	2.4118		#N/A	#N/A		Gm3435	predicted gene 3435	1.96628		Maff	Gbp7		Akr1b8	Maff
Gpd2	Pramel3	preferentially expressed antigen in melanoma-like 3	2.39589		#N/A	Aldh1b1		Aldh1b1	aldehyde dehydrogenase 1 family, member B1	1.96293		Gbp7	Hcn2		Fam171a1	Gbp7
Hspa4l	Cldn12	claudin 12	2.38849		Cldn12	#N/A		9030025P20Rik	RIKEN cDNA 9030025P20 gene	1.95665		Dbp	Gper1		Lrrc8c	Dbp
Hsph1	Cfi	complement component factor i	2.38107		#N/A	#N/A		Neat1	nuclear paraspeckle assembly transcript 1 (non-protein coding)	1.95393		Pllp	Irgm1		Phlda1	Pllp
Itpk1	Ripply1	ripply transcriptional repressor 1	2.3635		Ripply1	#N/A		Barx2	BarH-like homeobox 2	1.94185		Layn	Wnt5b		Apba2	Layn
Jarid2	Neat1	nuclear paraspeckle assembly transcript 1 (non-protein coding)	2.34882		#N/A	Sorl1		Sorl1	sortilin-related receptor, LDLR class A repeats-containing	1.93599		Il1rap	Rab3b		Stk39	Il1rap
Klhl33	Hpgd	hydroxyprostaglandin dehydrogenase 15 (NAD)	2.33883		#N/A	Kcna5		Kcna5	potassium voltage-gated channel, shaker-related subfamily, member 5	1.93333		Rasgef1b	F3		Stk17b	Rasgef1b
Kmt5c	Alox5	arachidonate 5-lipoxygenase	2.33305		#N/A	#N/A		Tafa1	TAFA chemokine like family member 1	1.92779		Aspg	Irs1		Grb14	Aspg
Lpin3	Sucnr1	succinate receptor 1	2.32801		Sucnr1	#N/A		Lbp	lipopolysaccharide binding protein	1.92776		Frmd8	Fndc5		Tmem144	Frmd8
Lrp3	Nlrc5	NLR family, CARD domain containing 5	2.32533		#N/A	#N/A		Grm7	glutamate receptor, metabotropic 7	1.92748		Tbc1d10a	Rgs4		Myl9	Tbc1d10a
Ltbp4	Thbs2	thrombospondin 2	2.32123		#N/A	#N/A		Ermard	ER membrane associated RNA degradation	1.923		Socs2	Layn		Reck	Socs2
Mthfd2	Hr	lysine demethylase and nuclear receptor corepressor	2.31703		Hr	#N/A		Cnpy1	canopy FGF signaling regulator 1	1.91516		Jak3	Hs3st1		Ajap1	Jak3
Ncor2	Col16a1	collagen, type XVI, alpha 1	2.29446		#N/A	#N/A		Rab7b	RAB7B, member RAS oncogene family	1.89511		Irs1	Maff		Metrn	Irs1
Ndufaf4	Lbp	lipopolysaccharide binding protein	2.29379		#N/A	#N/A		Tnn	tenascin N	1.88194		Fndc5	Tppp		Osbp2	Fndc5
Nfic	Tppp	tubulin polymerization promoting protein	2.26833		Tppp	#N/A		Sfrp5	secreted frizzled-related sequence protein 5	1.87783		Hs3st1	Pllp		Hpdl	Hs3st1
Nolc1	Ninj2	ninjurin 2	2.26405		#N/A	Stat5a		Stat5a	signal transducer and activator of transcription 5A	1.8756		Hspa12b	Hspa12b		Skap2	Hspa12b
Nup62	Gm15912	predicted gene 15912	2.26401		#N/A	Cldn12		Cldn12	claudin 12	1.86149		Rac2	Rac2		Synpo	Rac2
P4ha1	Vwc2	von Willebrand factor C domain containing 2	2.24563		#N/A	#N/A		Ly6g6f	lymphocyte antigen 6 complex, locus G6F	1.86062		Ripply1	Ddc		Fam222a
Paqr9	Cebpd	CCAAT/enhancer binding protein (C/EBP), delta	2.23093		#N/A	#N/A		Lrrtm2	leucine rich repeat transmembrane neuronal 2	1.85486		2210011C24Rik	Slc24a2		Chd3
Pfkfb4	Stat5a	signal transducer and activator of transcription 5A	2.21283		Stat5a	#N/A		Fam205a1	family with sequence similarity 205, member A1	1.85187		Klhl33	Mbp		Epas1
Pgk1	Bcar3	breast cancer anti-estrogen resistance 3	2.20647		Bcar3	#N/A		Htr3a	5-hydroxytryptamine (serotonin) receptor 3A	1.82367		Hspb1	Syk		Eva1b
Prodh	Prex2	phosphatidylinositol-3,4,5-trisphosphate-dependent Rac exchange factor 2	2.20215		#N/A	Dbp		Dbp	D site albumin promoter binding protein	1.80872		Ntng2	Cox7a1		Itpk1
Raly	Aldh1a1	aldehyde dehydrogenase family 1, subfamily A1	2.20189		#N/A	#N/A		Tmem176a	transmembrane protein 176A	1.77798		Pcp4l1	Eml1		Myo1d
Rcl1	Kcna5	potassium voltage-gated channel, shaker-related subfamily, member 5	2.16595		Kcna5	#N/A		C1qtnf1	C1q and tumor necrosis factor related protein 1	1.76919		Ildr2	Fhl2		Retreg1
Rilp	Lpin3	lipin 3	2.14368		Lpin3	#N/A		Nkx6-2	NK6 homeobox 2	1.73663		Adamts2	Asap3		Rapgef4
Rrp12	Cnpy1	canopy FGF signaling regulator 1	2.11027		#N/A	Trib1		Trib1	tribbles pseudokinase 1	1.71844		Wnt4	Cntn3		Itgb3
Sc5d	Slc45a3	solute carrier family 45, member 3	2.10348		#N/A	#N/A		Trf	transferrin	1.71166		Stox1	Ttyh2		B3galt5
Sgk1	Prss32	protease, serine 32	2.0868		#N/A	#N/A		Serpina3i	serine (or cysteine) peptidase inhibitor, clade A, member 3I	1.70861		Hsd17b7	Prickle1		Rph3a
Slc12a4	Tmem182	transmembrane protein 182	2.08241		#N/A	#N/A		Fstl4	follistatin-like 4	1.69807		Ncf2	Tmeff2		Arl4d
Slc25a23	Kndc1	kinase non-catalytic C-lobe domain (KIND) containing 1	2.07765		#N/A	#N/A		A930003O13Rik	RIKEN cDNA A930003O13 gene	1.68525		Acp5	Ephb1		Calb1
Slc41a1	Erp27	endoplasmic reticulum protein 27	2.07592		#N/A	#N/A		Tmprss5	transmembrane protease, serine 5 (spinesin)	1.68254		Fas	Tnfrsf19		Agt
Slc43a2	2210011C24Rik	RIKEN cDNA 2210011C24 gene	2.07298		2210011C24Rik	#N/A		Folr2	folate receptor 2 (fetal)	1.68034		Tmem71	Cntn2		Hic1
Srm	Klhl33	kelch-like 33	2.0629		Klhl33	#N/A		Traf3ip3	TRAF3 interacting protein 3	1.66167		Sec16b	Adamts4		Kcnh4
Stat5b	A2m	alpha-2-macroglobulin	2.05804		#N/A	Il1rap		Il1rap	interleukin 1 receptor accessory protein	1.65599		Ip6k3	Fbxo32		Ablim3
Tcp11l2	Gm29650	predicted gene 29650	2.05543		#N/A	#N/A		Arpc1b	actin related protein 2/3 complex, subunit 1B	1.63608		Tmtc1	Tagln3		Txnip
Tpcn1	Sorl1	sortilin-related receptor, LDLR class A repeats-containing	2.04476		Sorl1	#N/A		9630009A06Rik	RIKEN cDNA 9630009A06 gene	1.61886		Slc22a4	Zfp503		Dhrs3
Tstd3	Ifitm10	interferon induced transmembrane protein 10	2.04399		#N/A	#N/A		Ifitm10	interferon induced transmembrane protein 10	1.61323		S1pr5	Ptgs2		Cmah
Uck2	Il23a	interleukin 23, alpha subunit p19	2.03698		#N/A	Fah		Fah	fumarylacetoacetate hydrolase	1.61278		Pla2g5	Zadh2		Alpl
Usp25	Kif19a	kinesin family member 19A	2.03546		#N/A	#N/A		Sgms2	sphingomyelin synthase 2	1.59112		Irak3	Frmd5		Ephx2
Vav2	Col11a1	collagen, type XI, alpha 1	2.03248		#N/A	Aspg		Aspg	asparaginase	1.57416		Arc	Sema4d		Klhl1
Yif1b	Gm49891	predicted gene, 49891	2.02559		#N/A	#N/A		Daam2	dishevelled associated activator of morphogenesis 2	1.57333		Itga4	Plxnd1		Ddn
Zfp386	Pcolce2	procollagen C-endopeptidase enhancer 2	2.01802		#N/A	#N/A		Adra1b	adrenergic receptor, alpha 1b	1.57053		Apln	Dock9		Lipg
2310061I04Rik	Hspb1	heat shock protein 1	2.00783		Hspb1	#N/A		Slc7a14	solute carrier family 7 (cationic amino acid transporter, y+ system), member 14	1.56544		Mfsd2a	Mpzl1		Spata18
Abca7	Tnfrsf11b	tumor necrosis factor receptor superfamily, member 11b (osteoprotegerin)	2.00486		#N/A	#N/A		Gm12394	predicted gene 12394	1.564		Adssl1	Stx2		Dlx1
Abcd3	Trf	transferrin	2.00148		#N/A	Tgm1		Tgm1	transglutaminase 1, K polypeptide	1.56326		Bmf	Tspan17		Hhipl1
Abhd11	Mmp13	matrix metallopeptidase 13	1.99588		#N/A	#N/A		Ccdc13	coiled-coil domain containing 13	1.55671		Pkp2	Gpr37l1		Gpr68
Abhd13	Gm3435	predicted gene 3435	1.98205		#N/A	#N/A		Pcolce2	procollagen C-endopeptidase enhancer 2	1.55613		Dgat2	Rasl11a		Rpp25
Acsf2	Il13ra1	interleukin 13 receptor, alpha 1	1.98024		#N/A	#N/A		Tex52	testis expressed 52	1.55221		Cyp4f14	Vgf		Gad1
Adarb1	Gm13293	predicted gene 13293	1.97534		#N/A	Junb		Junb	jun B proto-oncogene	1.54556		Arhgap25	Mcam		Sp9
Aen	Apobec1	apolipoprotein B mRNA editing enzyme, catalytic polypeptide 1	1.97292		#N/A	#N/A		Cdk18	cyclin-dependent kinase 18	1.52575		Cldn19	Slc25a34		Hpcal4
Ahsa1	Ifi202b	interferon activated gene 202B	1.96909		#N/A	Mbp		Mbp	myelin basic protein	1.51253		Snx7	Hvcn1		Tnc
Ahsa2	Fgf22	fibroblast growth factor 22	1.96776		#N/A	#N/A		Pros1	protein S (alpha)	1.50756		Cxcl14	Hcls1		Hsf4
Aimp2	Spink5	serine peptidase inhibitor, Kazal type 5	1.96438		#N/A	#N/A		Aldh1l2	aldehyde dehydrogenase 1 family, member L2	1.50479		Wipf3			Plin1
Akt1	Aldh1a7	aldehyde dehydrogenase family 1, subfamily A7	1.96345		#N/A	#N/A		AI115009	expressed sequence AI115009	1.50324		Gcnt2			Fabp3
Ampd2	9330175E14Rik	RIKEN cDNA 9330175E14 gene	1.96139		#N/A	Dysf		Dysf	dysferlin	1.49949		Rhob			Klf11
Anks1	1700019D03Rik	RIKEN cDNA 1700019D03 gene	1.95737		#N/A	#N/A		Cacna2d3	calcium channel, voltage-dependent, alpha2/delta subunit 3	1.49441		Taf4b			Trpv2
Arc	Ifi203-ps	interferon activated gene 203, pseudogene	1.9529		#N/A	Syk		Syk	spleen tyrosine kinase	1.48651		Sulf1			Hapln3
As3mt	Hhatl	hedgehog acyltransferase-like	1.95181		#N/A	#N/A		Ugt8a	UDP galactosyltransferase 8A	1.4815		Avpi1			Kcnc4
Asap3	9030025P20Rik	RIKEN cDNA 9030025P20 gene	1.94679		#N/A	#N/A		Tph2	tryptophan hydroxylase 2	1.48104		Slc25a33			Rasgrp2
Atp1b1	Rab7b	RAB7B, member RAS oncogene family	1.93872		#N/A	#N/A		Cnksr3	Cnksr family member 3	1.47759		Litaf			Mfge8
Atp1b3	Myo5b	myosin VB	1.93755		#N/A	#N/A		Tgm2	transglutaminase 2, C polypeptide	1.47307		Cyb5a			Tnxb
Atp5d	Ifi203	interferon activated gene 203	1.93546		#N/A	#N/A		Prxl2b	peroxiredoxin like 2B	1.46504		Slc12a2			Myh11
Bcl3	Fstl4	follistatin-like 4	1.93463		#N/A	Fos		Fos	FBJ osteosarcoma oncogene	1.4629		Gk5			Mycn
Bcl6	Kcnj12	potassium inwardly-rectifying channel, subfamily J, member 12	1.93223		#N/A	#N/A		S100a4	S100 calcium binding protein A4	1.45982		H2-D1			Trank1
Bhlhe40	Hfe	homeostatic iron regulator	1.93217		#N/A	#N/A		Bhlhe22	basic helix-loop-helix family, member e22	1.45952		Acta2			Dlx2
Bsg	Ntng2	netrin G2	1.92859		Ntng2	Angptl2		Angptl2	angiopoietin-like 2	1.45651		Them6			Slc30a10
Capn15	Gm29805	predicted gene, 29805	1.92652		#N/A	#N/A		Adamtsl1	ADAMTS-like 1	1.45591		Tnni1			Mpped1
Capns1	9530026F06Rik	RIKEN cDNA 9530026F06 gene	1.92519		#N/A	#N/A		Col11a1	collagen, type XI, alpha 1	1.45396		Ehd2			Penk
Ccdc86	Pcp4l1	Purkinje cell protein 4-like 1	1.91657		Pcp4l1	#N/A		Mcub	mitochondrial calcium uniporter dominant negative beta subunit	1.45355		Akr1b8			Kcnip1
Ccnd1	Aldh1l2	aldehyde dehydrogenase 1 family, member L2	1.91242		#N/A	#N/A		Mag	myelin-associated glycoprotein	1.45157		Fam171a1			Efnb1
Cdc42ep4	Ildr2	immunoglobulin-like domain containing receptor 2	1.91157		Ildr2	Socs2		Socs2	suppressor of cytokine signaling 2	1.44106		Lrrc8c			Fgf1
Cebpb	Angptl2	angiopoietin-like 2	1.91102		Angptl2	#N/A		Mobp	myelin-associated oligodendrocytic basic protein	1.44089		Phlda1			Neurl1b
Cend1	Banf2os	barrier to autointegration factor 2, opposite strand	1.90771		#N/A	Cox7a1		Cox7a1	cytochrome c oxidase subunit 7A1	1.43989		Apba2			Dnm1
Chchd10	Steap3	STEAP family member 3	1.89975		#N/A	#N/A		Tnfrsf11b	tumor necrosis factor receptor superfamily, member 11b (osteoprotegerin)	1.43138		Stk39			Efcab6
Chchd3	Rab38	RAB38, member RAS oncogene family	1.89972		#N/A	#N/A		Dnaic2	dynein, axonemal, intermediate chain 2	1.43042		Stk17b			Efs
Chordc1	Gldn	gliomedin	1.89802		Gldn	#N/A		Arhgef28	Rho guanine nucleotide exchange factor (GEF) 28	1.41643		Grb14			Cacng2
Cntfr	Sned1	sushi, nidogen and EGF-like domains 1	1.89402		Sned1	#N/A		Cebpd	CCAAT/enhancer binding protein (C/EBP), delta	1.40648		Tmem144			Disp3
Coa5	Rab3b	RAB3B, member RAS oncogene family	1.88418		Rab3b	Eml1		Eml1	echinoderm microtubule associated protein like 1	1.40609		Myl9
Coq10b	Chst8	carbohydrate sulfotransferase 8	1.88148		#N/A	#N/A		Ifi203	interferon activated gene 203	1.40411		Reck
Cpsf2	Ky	kyphoscoliosis peptidase	1.87942		Ky	#N/A		2610028E06Rik	RIKEN cDNA 2610028E06 gene	1.40109		Ajap1
Cs	Adamtsl1	ADAMTS-like 1	1.86705		#N/A	#N/A		Gm32531	predicted gene, 32531	1.39003		Metrn
Csf1	Cacna2d3	calcium channel, voltage-dependent, alpha2/delta subunit 3	1.8656		#N/A	#N/A		Itga7	integrin alpha 7	1.38243		Osbp2
Ctnnal1	Sfrp5	secreted frizzled-related sequence protein 5	1.86502		#N/A	Fhl2		Fhl2	four and a half LIM domains 2	1.37806		Hpdl
Ctsl	Adamtsl4	ADAMTS-like 4	1.85684		#N/A	#N/A		Tspan2	tetraspanin 2	1.36222		Skap2
Cuedc1	Gm29684	predicted gene, 29684	1.85663		#N/A	#N/A		Lrmda	leucine rich melanocyte differentiation associated	1.35608		Synpo
Cxcl14	Adamts2	a disintegrin-like and metallopeptidase (reprolysin type) with thrombospondin type 1 motif, 2	1.85459		Adamts2	#N/A		Cfi	complement component factor i	1.34439		Fam222a
Cyb561	Gm32296	predicted gene, 32296	1.84896		#N/A	#N/A		Cited1	Cbp/p300-interacting transactivator with Glu/Asp-rich carboxy-terminal domain 1	1.34384		Chd3
D430019H16Rik	Gjc2	gap junction protein, gamma 2	1.84856		#N/A	S100a6		S100a6	S100 calcium binding protein A6 (calcyclin)	1.34112		Epas1
Dbp	Gm33091	predicted gene, 33091	1.84568		#N/A	#N/A		Atp1b2	ATPase, Na+/K+ transporting, beta 2 polypeptide	1.33905		Eva1b
Dio3	Fos	FBJ osteosarcoma oncogene	1.83792		Fos	#N/A		Mroh3	maestro heat-like repeat family member 3	1.33703		Itpk1
Dirc2	2010320O07Rik	RIKEN cDNA 2010320O07 gene	1.83471		#N/A	#N/A		Hspb6	heat shock protein, alpha-crystallin-related, B6	1.33458		Myo1d
Dnaja2	Wnt4	wingless-type MMTV integration site family, member 4	1.82711		Wnt4	#N/A		1700019D03Rik	RIKEN cDNA 1700019D03 gene	1.33385		Retreg1
Dnaja3	Tmem176a	transmembrane protein 176A	1.82593		#N/A	Jak3		Jak3	Janus kinase 3	1.33285		Rapgef4
Ehd3	Nipal4	NIPA-like domain containing 4	1.82472		#N/A	#N/A		Fstl5	follistatin-like 5	1.3308		Itgb3
Eif2b4	9630009A06Rik	RIKEN cDNA 9630009A06 gene	1.8196		#N/A	Asap3		Asap3	ArfGAP with SH3 domain, ankyrin repeat and PH domain 3	1.31933		B3galt5
Eif4e3	Folr2	folate receptor 2 (fetal)	1.81816		#N/A	Sucnr1		Sucnr1	succinate receptor 1	1.31869		Rph3a
Esr1	Sema3c	sema domain, immunoglobulin domain (Ig), short basic domain, secreted, (semaphorin) 3C	1.8169		#N/A	#N/A		Gm16325	predicted gene 16325	1.31693		Arl4d
Extl1	Ermard	ER membrane associated RNA degradation	1.80247		#N/A	#N/A		Cela1	chymotrypsin-like elastase family, member 1	1.30308		Calb1
F3	Stox1	storkhead box 1	1.80215		Stox1	Cntn3		Cntn3	contactin 3	1.29809		Agt
Fam163b	S100a6	S100 calcium binding protein A6 (calcyclin)	1.79471		S100a6	#N/A		Sema3d	sema domain, immunoglobulin domain (Ig), short basic domain, secreted, (semaphorin) 3D	1.29645		Hic1
Fkbp4	Hsd17b7	hydroxysteroid (17-beta) dehydrogenase 7	1.79408		Hsd17b7	Map6		Map6	microtubule-associated protein 6	1.2964		Kcnh4
Foxk2	Kcnh1	potassium voltage-gated channel, subfamily H (eag-related), member 1	1.79211		#N/A	Sbno2		Sbno2	strawberry notch 2	1.29375		Ablim3
Foxn3	Plscr2	phospholipid scramblase 2	1.79194		#N/A	Ttyh2		Ttyh2	tweety family member 2	1.29194		Txnip
Fuom	Gm34312	predicted gene, 34312	1.77871		#N/A	#N/A		Ifitm1	interferon induced transmembrane protein 1	1.29022		Dhrs3
Furin	Cxcl5	chemokine (C-X-C motif) ligand 5	1.77458		#N/A	#N/A		A730036I17Rik	RIKEN cDNA A730036I17 gene	1.28085		Cmah
G3bp2	Ncf2	neutrophil cytosolic factor 2	1.76933		Ncf2	#N/A		Gbp2	guanylate binding protein 2	1.28041		Alpl
Gls	Pros1	protein S (alpha)	1.76513		#N/A	#N/A		P2ry12	purinergic receptor P2Y, G-protein coupled 12	1.27559		Ephx2
Glul	1500015L24Rik	RIKEN cDNA 1500015L24 gene	1.75602		#N/A	#N/A		Gm29684	predicted gene, 29684	1.27332		Klhl1
Got1	Dusp26	dual specificity phosphatase 26 (putative)	1.74299		Dusp26	#N/A		Cldn9	claudin 9	1.26576		Ddn
Gpt2	Gper1	G protein-coupled estrogen receptor 1	1.73626		Gper1	#N/A		Tmem176b	transmembrane protein 176B	1.26104		Lipg
Gpx1	Acp5	acid phosphatase 5, tartrate resistant	1.73382		Acp5	#N/A		Btbd16	BTB (POZ) domain containing 16	1.25947		Spata18
H13	Tnfsf11	tumor necrosis factor (ligand) superfamily, member 11	1.72773		#N/A	#N/A		Kndc1	kinase non-catalytic C-lobe domain (KIND) containing 1	1.25784		Dlx1
Hcn2	Fas	Fas (TNF receptor superfamily member 6)	1.72347		Fas	#N/A		En2	engrailed 2	1.25557		Hhipl1
Hdhd3	Trib1	tribbles pseudokinase 1	1.706		Trib1	Prickle1		Prickle1	prickle planar cell polarity protein 1	1.2531		Gpr68
Heg1	Gjc3	gap junction protein, gamma 3	1.70404		#N/A	#N/A		Hpgd	hydroxyprostaglandin dehydrogenase 15 (NAD)	1.25294		Rpp25
Hivep3	Tmem71	transmembrane protein 71	1.69653		Tmem71	Tmeff2		Tmeff2	transmembrane protein with EGF-like and two follistatin-like domains 2	1.25246		Gad1
Hlf	8030443G20Rik	RIKEN cDNA 8030443G20 gene	1.68809		#N/A	#N/A		Nfe2l3	nuclear factor, erythroid derived 2, like 3	1.25098		Sp9
Hs6st1	4632428C04Rik	RIKEN cDNA 4632428C04 gene	1.68708		#N/A	#N/A		Kcns3	potassium voltage-gated channel, delayed-rectifier, subfamily S, member 3	1.24993		Hpcal4
Hsd17b7	Kcns3	potassium voltage-gated channel, delayed-rectifier, subfamily S, member 3	1.68616		#N/A	#N/A		Gm20387	predicted gene 20387	1.24678		Tnc
Idh1	Gm12736	predicted gene 12736	1.68167		#N/A	Lpin3		Lpin3	lipin 3	1.24452		Hsf4
Ier5	Cd14	CD14 antigen	1.67545		#N/A	Trp53inp2		Trp53inp2	transformation related protein 53 inducible nuclear protein 2	1.24354		Plin1
Iglon5	Serpina3h	serine (or cysteine) peptidase inhibitor, clade A, member 3H	1.67456		#N/A	#N/A		Pigz	phosphatidylinositol glycan anchor biosynthesis, class Z	1.24321		Fabp3
Irf1	Dnaaf3	dynein, axonemal assembly factor 3	1.67344		#N/A	#N/A		Gfap	glial fibrillary acidic protein	1.23703		Klf11
Jmjd6	Cp	ceruloplasmin	1.66547		#N/A	Epb41l4b		Epb41l4b	erythrocyte membrane protein band 4.1 like 4b	1.23559		Trpv2
Kcna1	Sec16b	SEC16 homolog B (S. cerevisiae)	1.65544		Sec16b	#N/A		Sgk2	serum/glucocorticoid regulated kinase 2	1.23054		Hapln3
Klf13	Nkx6-2	NK6 homeobox 2	1.6534		#N/A	#N/A		Gm33091	predicted gene, 33091	1.23		Kcnc4
Lactb2	Ip6k3	inositol hexaphosphate kinase 3	1.64953		Ip6k3	Ephb1		Ephb1	Eph receptor B1	1.2263		Rasgrp2
Larp4	F3	coagulation factor III	1.63725		F3	#N/A		Rgs6	regulator of G-protein signaling 6	1.22598		Mfge8
Lcat	6530402F18Rik	RIKEN cDNA 6530402F18 gene	1.63578		#N/A	#N/A		Casp12	caspase 12	1.21665		Tnxb
Lgals9	Atp1a1	ATPase, Na+/K+ transporting, alpha 1 polypeptide	1.63518		Atp1a1	#N/A		Myo5b	myosin VB	1.21541		C130074G19Rik
Lgmn	Fah	fumarylacetoacetate hydrolase	1.63154		Fah	#N/A		Sema3e	sema domain, immunoglobulin domain (Ig), short basic domain, secreted, (semaphorin) 3E	1.21339		Myh11
Lipg	Aldh1b1	aldehyde dehydrogenase 1 family, member B1	1.63056		Aldh1b1	Sned1		Sned1	sushi, nidogen and EGF-like domains 1	1.2055		Mycn
Lrrc55	Arpc1b	actin related protein 2/3 complex, subunit 1B	1.63022		#N/A	Gldn		Gldn	gliomedin	1.20371		Trank1
Lsp1	4930567H12Rik	RIKEN cDNA 4930567H12 gene	1.62668		#N/A	#N/A		Gimap8	GTPase, IMAP family member 8	1.20053		Dlx2
Manf	Ctsc	cathepsin C	1.62143		#N/A	#N/A		Ehd1	EH-domain containing 1	1.19595		Slc30a10
Mcur1	Tph2	tryptophan hydroxylase 2	1.62085		#N/A	Tbc1d10a		Tbc1d10a	TBC1 domain family, member 10a	1.19549		Mpped1
Mdm2	Sbno2	strawberry notch 2	1.61928		Sbno2	Tnfrsf19		Tnfrsf19	tumor necrosis factor receptor superfamily, member 19	1.18775		Penk
Megf9	Cyp3a13	cytochrome P450, family 3, subfamily a, polypeptide 13	1.61448		#N/A	Flywch2		Flywch2	FLYWCH family member 2	1.18359		Kcnip1
Metrn	Kdm5d	lysine (K)-specific demethylase 5D	1.61196		#N/A	Tsc22d4		Tsc22d4	TSC22 domain family, member 4	1.183		Efnb1
Mlxipl	Itih3	inter-alpha trypsin inhibitor, heavy chain 3	1.60827		#N/A	Pcolce		Pcolce	procollagen C-endopeptidase enhancer protein	1.17441		Fgf1
Mpc2	Gbp2	guanylate binding protein 2	1.60348		#N/A	Cntn2		Cntn2	contactin 2	1.17426		Neurl1b
Mrpl12	Angpt4	angiopoietin 4	1.60307		#N/A	#N/A		Gm32296	predicted gene, 32296	1.17218		Dnm1
Mrpl34	A530076I17Rik	RIKEN cDNA A530076I17 gene	1.59699		#N/A	#N/A		Gm13293	predicted gene 13293	1.17169		Efcab6
Mrpl55	Tmtc1	transmembrane and tetratricopeptide repeat containing 1	1.59688		Tmtc1	#N/A		Ada	adenosine deaminase	1.17124		Efs
Mtch2	Sgk2	serum/glucocorticoid regulated kinase 2	1.5955		#N/A	#N/A		Pde3a	phosphodiesterase 3A, cGMP inhibited	1.16902		Cacng2
Myc	Mrgprf	MAS-related GPR, member F	1.59107		#N/A	Adamts4		Adamts4	a disintegrin-like and metallopeptidase (reprolysin type) with thrombospondin type 1 motif, 4	1.16785		Disp3
N4bp2l1	Dct	dopachrome tautomerase	1.58918		#N/A	Fbxo32		Fbxo32	F-box protein 32	1.15868
Nadk	Eif2s3y	eukaryotic translation initiation factor 2, subunit 3, structural gene Y-linked	1.58399		#N/A	Atp1a1		Atp1a1	ATPase, Na+/K+ transporting, alpha 1 polypeptide	1.15805
Nf2	Gm44751	predicted gene 44751	1.58345		#N/A	Tagln3		Tagln3	transgelin 3	1.15742
Ninj1	Gm5637	predicted pseudogene 5637	1.58018		#N/A	Bcar3		Bcar3	breast cancer anti-estrogen resistance 3	1.15729
Nrep	Slc22a4	solute carrier family 22 (organic cation transporter), member 4	1.57363		Slc22a4	#N/A		Slc34a3	solute carrier family 34 (sodium phosphate), member 3	1.15462
Nudt7	Gm37111	predicted gene, 37111	1.57361		#N/A	Frmd8		Frmd8	FERM domain containing 8	1.15229
Pafah2	Tgm1	transglutaminase 1, K polypeptide	1.57268		Tgm1	#N/A		Il13ra1	interleukin 13 receptor, alpha 1	1.15184
Pcolce	Srgn	serglycin	1.57064		#N/A	#N/A		Gap43	growth associated protein 43	1.1493
Pcyt2	Uty	ubiquitously transcribed tetratricopeptide repeat gene, Y chromosome	1.55649		#N/A	#N/A		Rasgef1c	RasGEF domain family, member 1C	1.14699
Pde4a	S1pr5	sphingosine-1-phosphate receptor 5	1.5541		S1pr5	#N/A		Osmr	oncostatin M receptor	1.14208
Pdhb	Hspb6	heat shock protein, alpha-crystallin-related, B6	1.55045		#N/A	Gbp7		Gbp7	guanylate binding protein 7	1.14168
Pdlim1	Klf9	Kruppel-like factor 9	1.54979		Klf9	#N/A		Ly6g6d	lymphocyte antigen 6 complex, locus G6D	1.13741
Pdp2	S1pr3	sphingosine-1-phosphate receptor 3	1.54761		#N/A	#N/A		Gdnf	glial cell line derived neurotrophic factor	1.13661
Phospho2	4930523C07Rik	RIKEN cDNA 4930523C07 gene	1.54719		#N/A	#N/A		Tmem88b	transmembrane protein 88B	1.13509
Pigq	Casr	calcium-sensing receptor	1.54573		#N/A	Zfp503		Zfp503	zinc finger protein 503	1.13486
Pitpna	S100a4	S100 calcium binding protein A4	1.54524		#N/A	Hcn2		Hcn2	hyperpolarization-activated, cyclic nucleotide-gated K+ 2	1.13284
Pkn1	P2ry12	purinergic receptor P2Y, G-protein coupled 12	1.5443		#N/A	#N/A		Col4a3	collagen, type IV, alpha 3	1.12916
Plbd1	Junb	jun B proto-oncogene	1.5417		Junb	#N/A		Gm39244	predicted gene, 39244	1.12885
Por	Ahnak2	AHNAK nucleoprotein 2	1.54029		#N/A	#N/A		Zfp185	zinc finger protein 185	1.12596
Ppard	Pla2g5	phospholipase A2, group V	1.53966		Pla2g5	#N/A		Tafa2	TAFA chemokine like family member 2	1.12406
Ppargc1a	Lrmda	leucine rich melanocyte differentiation associated	1.53945		#N/A	Gper1		Gper1	G protein-coupled estrogen receptor 1	1.11984
Ppp1r9b	Ddx3y	DEAD (Asp-Glu-Ala-Asp) box polypeptide 3, Y-linked	1.53895		#N/A	#N/A		Cemip	cell migration inducing protein, hyaluronan binding	1.11952
Ppp6r1	Tnfrsf12a	tumor necrosis factor receptor superfamily, member 12a	1.53617		#N/A	#N/A		Ptger1	prostaglandin E receptor 1 (subtype EP1)	1.11915
Ptges3l	Cela1	chymotrypsin-like elastase family, member 1	1.53547		#N/A	#N/A		Tfeb	transcription factor EB	1.11366
Pyurf	Gm5535	predicted gene 5535	1.53228		#N/A	#N/A		Chl1	cell adhesion molecule L1-like	1.11306
Qrsl1	Batf3	basic leucine zipper transcription factor, ATF-like 3	1.52676		#N/A	#N/A		Serping1	serine (or cysteine) peptidase inhibitor, clade G, member 1	1.11237
Rab34	9530053A07Rik	RIKEN cDNA 9530053A07 gene	1.51632		#N/A	#N/A		Gm12420	predicted gene 12420	1.11046
Rangap1	1700015F17Rik	RIKEN cDNA 1700015F17 gene	1.51436		#N/A	Ptgs2		Ptgs2	prostaglandin-endoperoxide synthase 2	1.10933
Rcan1	Nod1	nucleotide-binding oligomerization domain containing 1	1.51115		#N/A	Irgm1		Irgm1	immunity-related GTPase family M member 1	1.10645
Ret	Irak3	interleukin-1 receptor-associated kinase 3	1.51066		Irak3	#N/A		Mir219a-2	microRNA 219a-2	1.10512
Rgs7	Ngf	nerve growth factor	1.51036		#N/A	#N/A		Gm32633	predicted gene, 32633	1.10254
Rpl7l1	Arc	activity regulated cytoskeletal-associated protein	1.50472		Arc	Wnt5b		Wnt5b	wingless-type MMTV integration site family, member 5B	1.10091
Rrn3	A930003O13Rik	RIKEN cDNA A930003O13 gene	1.50265		#N/A	#N/A		Tnfrsf1a	tumor necrosis factor receptor superfamily, member 1a	1.1003
Sdc3	Htr3a	5-hydroxytryptamine (serotonin) receptor 3A	1.50005		#N/A	Zadh2		Zadh2	zinc binding alcohol dehydrogenase, domain containing 2	1.098
Sema7a	Itga4	integrin alpha 4	1.49753		Itga4	#N/A		Gpr88	G-protein coupled receptor 88	1.09604
Serpinh1	Apln	apelin	1.49569		Apln	#N/A		A930003A15Rik	RIKEN cDNA A930003A15 gene	1.09115
Sf3a1	Irgm1	immunity-related GTPase family M member 1	1.49204		Irgm1	#N/A		Tmem108	transmembrane protein 108	1.08537
Sipa1	Atp10b	ATPase, class V, type 10B	1.4919		#N/A	#N/A		Gm26834	predicted gene, 26834	1.08067
Slc20a1	Btbd16	BTB (POZ) domain containing 16	1.48986		#N/A	#N/A		Tfcp2l1	transcription factor CP2-like 1	1.07984
Slc22a4	Epb41l4b	erythrocyte membrane protein band 4.1 like 4b	1.48514		Epb41l4b	#N/A		Lgi4	leucine-rich repeat LGI family, member 4	1.07845
Slc25a15	Hapln2	hyaluronan and proteoglycan link protein 2	1.48339		#N/A	#N/A		Prima1	proline rich membrane anchor 1	1.07643
Slc25a17	Adra1b	adrenergic receptor, alpha 1b	1.48218		#N/A	Rab3b		Rab3b	RAB3B, member RAS oncogene family	1.0713
Slc25a22	Trp53inp2	transformation related protein 53 inducible nuclear protein 2	1.47991		Trp53inp2	#N/A		Pou4f1	POU domain, class 4, transcription factor 1	1.07106
Slc25a35	Map6	microtubule-associated protein 6	1.47949		Map6	#N/A		Vwa1	von Willebrand factor A domain containing 1	1.06852
Slc25a5	Gm44846	predicted gene 44846	1.47754		#N/A	#N/A		Cck	cholecystokinin	1.06767
Slc30a9	Mfsd2a	major facilitator superfamily domain containing 2A	1.47725		Mfsd2a	#N/A		Tmem151a	transmembrane protein 151A	1.06634
Slc35f6	Dlc1	deleted in liver cancer 1	1.47458		#N/A	#N/A		Rhbdl2	rhomboid like 2	1.06625
Slc46a3	Itga7	integrin alpha 7	1.47258		#N/A	#N/A		Sema3c	sema domain, immunoglobulin domain (Ig), short basic domain, secreted, (semaphorin) 3C	1.06499
Slc4a8	Wnt3	wingless-type MMTV integration site family, member 3	1.47178		#N/A	#N/A		Omd	osteomodulin	1.06477
Smc6	Cd109	CD109 antigen	1.4714		#N/A	F3		F3	coagulation factor III	1.06435
Smox	Adssl1	adenylosuccinate synthetase like 1	1.46473		Adssl1	#N/A		Tubb4a	tubulin, beta 4A class IVA	1.06306
Smpd1	Dock5	dedicator of cytokinesis 5	1.45986		#N/A	Frmd5		Frmd5	FERM domain containing 5	1.05946
Srp72	Bmf	BCL2 modifying factor	1.4597		Bmf	Sema4d		Sema4d	sema domain, immunoglobulin domain (Ig), transmembrane domain (TM) and short cytoplasmic domain, (semaphorin) 4D	1.05935
Stat2	Gm36855	predicted gene, 36855	1.45854		#N/A	#N/A		B230206H07Rik	RIKEN cDNA B230206H07 gene	1.05719
Stip1	Zfp536	zinc finger protein 536	1.45757		#N/A	#N/A		Stat3	signal transducer and activator of transcription 3	1.05697
Suclg1	Pkp2	plakophilin 2	1.45334		Pkp2	#N/A		4930522L14Rik	RIKEN cDNA 4930522L14 gene	1.05613
Synj2	Osmr	oncostatin M receptor	1.44473		#N/A	#N/A		Gm20634	predicted gene 20634	1.05505
Tatdn2	Dgat2	diacylglycerol O-acyltransferase 2	1.44259		Dgat2	Plxnd1		Plxnd1	plexin D1	1.05503
Tbcel	Pnma1	paraneoplastic antigen MA1	1.44201		#N/A	Dock9		Dock9	dedicator of cytokinesis 9	1.0542
Them4	Daam2	dishevelled associated activator of morphogenesis 2	1.44135		#N/A	#N/A		Apobec1	apolipoprotein B mRNA editing enzyme, catalytic polypeptide 1	1.05246
Tlcd1	Dnah5	dynein, axonemal, heavy chain 5	1.4398		#N/A	Irs1		Irs1	insulin receptor substrate 1	1.04746
Tmem147	Cyp4f14	cytochrome P450, family 4, subfamily f, polypeptide 14	1.43432		Cyp4f14	Mpzl1		Mpzl1	myelin protein zero-like 1	1.04716
Tnk2	Gfap	glial fibrillary acidic protein	1.43092		#N/A	Fndc5		Fndc5	fibronectin type III domain containing 5	1.0465
Tob2	Arhgap25	Rho GTPase activating protein 25	1.42978		Arhgap25	Rgs4		Rgs4	regulator of G-protein signaling 4	1.04189
Trak2	Il12rb1	interleukin 12 receptor, beta 1	1.42916		#N/A	Stx2		Stx2	syntaxin 2	1.04181
Trim7	Tgfbi	transforming growth factor, beta induced	1.42791		#N/A	Layn		Layn	layilin	1.04106
Trmt61a	Defb20	defensin beta 20	1.41765		#N/A	Hs3st1		Hs3st1	heparan sulfate (glucosamine) 3-O-sulfotransferase 1	1.04029
Tuba8	Cldn19	claudin 19	1.41042		Cldn19	#N/A		Stk32c	serine/threonine kinase 32C	1.03571
Txn2	Omd	osteomodulin	1.40877		#N/A	Tspan17		Tspan17	tetraspanin 17	1.03374
Ube2f	Hhat	hedgehog acyltransferase	1.40802		#N/A	#N/A		Gipc1	GIPC PDZ domain containing family, member 1	1.03126
Ublcp1	Net1	neuroepithelial cell transforming gene 1	1.40576		#N/A	Gpr37l1		Gpr37l1	G protein-coupled receptor 37-like 1	1.03001
Ung	Gm44148	predicted gene, 44148	1.4055		#N/A	#N/A		Podn	podocan	1.02938
Uqcrc1	Rgs4	regulator of G-protein signaling 4	1.39383		Rgs4	Maff		Maff	v-maf musculoaponeurotic fibrosarcoma oncogene family, protein F (avian)	1.02625
Usp12	Crybg1	crystallin beta-gamma domain containing 1	1.39368		#N/A	Rasl11a		Rasl11a	RAS-like, family 11, member A	1.02266
Vmp1	Ptprb	protein tyrosine phosphatase, receptor type, B	1.39202		#N/A	#N/A		Tubb4b	tubulin, beta 4B class IVB	1.02117
Zfp691	Snx7	sorting nexin 7	1.39033		Snx7	#N/A		Ripor3	RIPOR family member 3	1.02102
Zhx3	Cited1	Cbp/p300-interacting transactivator with Glu/Asp-rich carboxy-terminal domain 1	1.38882		#N/A	#N/A		Plau	plasminogen activator, urokinase	1.01775
0610030E20Rik	Gm42941	predicted gene 42941	1.38735		#N/A	#N/A		Ak5	adenylate kinase 5	1.01427
1110008P14Rik	Gm45869	predicted gene 45869	1.38391		#N/A	Vgf		Vgf	VGF nerve growth factor inducible	1.01384
1700021F05Rik	Flywch2	FLYWCH family member 2	1.38306		Flywch2	Mcam		Mcam	melanoma cell adhesion molecule	1.01173
2300009A05Rik	Cxcl14	chemokine (C-X-C motif) ligand 14	1.38149		Cxcl14	Tppp		Tppp	tubulin polymerization promoting protein	1.01167
2410131K14Rik	Tmprss5	transmembrane protease, serine 5 (spinesin)	1.37655		#N/A	#N/A		Batf3	basic leucine zipper transcription factor, ATF-like 3	1.00748
A830018L16Rik	Lrrc18	leucine rich repeat containing 18	1.37305		#N/A	#N/A		Grin2c	glutamate receptor, ionotropic, NMDA2C (epsilon 3)	1.00306
Aars	Relt	RELT tumor necrosis factor receptor	1.36994		#N/A	Pllp		Pllp	plasma membrane proteolipid	1.00121
Abcb9	Il1r1	interleukin 1 receptor, type I	1.3651		#N/A	#N/A		D030034A15Rik	RIKEN cDNA D030034A15 gene	1.00026
Abcc1	Plk3	polo like kinase 3	1.36437		#N/A	#N/A		Ngf	nerve growth factor	1.00012
Acaa1a	Ciita	class II transactivator	1.36153		#N/A	#N/A		Rmst	rhabdomyosarcoma 2 associated transcript (non-coding RNA)	-1.00854
Acacb	Wnt5b	wingless-type MMTV integration site family, member 5B	1.36137		Wnt5b	#N/A		Gm43633	predicted gene 43633	-1.00897
Acadvl	Grm5	glutamate receptor, metabotropic 5	1.35985		#N/A	#N/A		Phxr4	per-hexamer repeat gene 4	-1.01338
Acat2	Mobp	myelin-associated oligodendrocytic basic protein	1.35856		#N/A	#N/A		Asic4	acid-sensing (proton-gated) ion channel family member 4	-1.01467
Ace	Gm2721	predicted gene 2721	1.35821		#N/A	#N/A		Gm38115	predicted gene, 38115	-1.0162
Acp5	Atp1b2	ATPase, Na+/K+ transporting, beta 2 polypeptide	1.35797		#N/A	Slc25a34		Slc25a34	solute carrier family 25, member 34	-1.02033
Actn4	Gm43154	predicted gene 43154	1.35064		#N/A	#N/A		Gm45294	predicted gene 45294	-1.02217
Actr1a	Gm6166	predicted gene 6166	1.34771		#N/A	#N/A		2610001A08Rik	RIKEN cDNA 2610001A08 gene	-1.02276
Adamts2	Tsc22d4	TSC22 domain family, member 4	1.34238		Tsc22d4	#N/A		Gm37621	predicted gene, 37621	-1.02761
Adcy10	Ermn	ermin, ERM-like protein	1.33717		#N/A	#N/A		C1qtnf3	C1q and tumor necrosis factor related protein 3	-1.03254
Adcy7	Mmp28	matrix metallopeptidase 28 (epilysin)	1.33521		#N/A	#N/A		B3gat2	beta-1,3-glucuronyltransferase 2 (glucuronosyltransferase S)	-1.03719
Adk	Icam1	intercellular adhesion molecule 1	1.3295		#N/A	#N/A		Mc5r	melanocortin 5 receptor	-1.04468
Ado	Gm16325	predicted gene 16325	1.32921		#N/A	#N/A		Gm44240	predicted gene, 44240	-1.04845
Agap2	Arhgap28	Rho GTPase activating protein 28	1.3282		#N/A	#N/A		Gm49311	predicted gene, 49311	-1.05131
Agbl2	Ehhadh	enoyl-Coenzyme A, hydratase/3-hydroxyacyl Coenzyme A dehydrogenase	1.32603		#N/A	#N/A		Gm35576	predicted gene, 35576	-1.05824
Agpat1	Maff	v-maf musculoaponeurotic fibrosarcoma oncogene family, protein F (avian)	1.32577		Maff	#N/A		Grin3a	glutamate receptor ionotropic, NMDA3A	-1.05825
Agpat5	Ripk2	receptor (TNFRSF)-interacting serine-threonine kinase 2	1.32365		#N/A	#N/A		Gm38312	predicted gene, 38312	-1.06001
Ahcyl1	Sec14l5	SEC14-like lipid binding 5	1.3219		#N/A	#N/A		Gm31592	predicted gene, 31592	-1.06255
Aldoa	Tdo2	tryptophan 2,3-dioxygenase	1.32011		#N/A	#N/A		Gm12315	predicted gene 12315	-1.06747
Ammecr1l	Moxd1	monooxygenase, DBH-like 1	1.31776		#N/A	#N/A		Tafa4	TAFA chemokine like family member 4	-1.0702
Ampd3	Wipf3	WAS/WASL interacting protein family, member 3	1.31544		Wipf3	#N/A		B230317F23Rik	RIKEN cDNA B230317F23 gene	-1.08354
Ankrd35	Btbd17	BTB (POZ) domain containing 17	1.31488		#N/A	#N/A		Helt	helt bHLH transcription factor	-1.08644
Ankrd40	Wfdc2	WAP four-disulfide core domain 2	1.31466		#N/A	#N/A		Gm44663	predicted gene 44663	-1.0865
Ano8	9630002D21Rik	RIKEN cDNA 9630002D21 gene	1.31382		#N/A	#N/A		Pik3ap1	phosphoinositide-3-kinase adaptor protein 1	-1.08952
Ap2a1	Morrbid	myeloid RNA regulator of BCL2L11 induced cell death	1.31355		#N/A	#N/A		Gm42583	predicted gene 42583	-1.09067
Apex2	Prkg1	protein kinase, cGMP-dependent, type I	1.30871		#N/A	#N/A		Gm49197	predicted gene, 49197	-1.09266
Aph1b	Tgm2	transglutaminase 2, C polypeptide	1.30748		#N/A	#N/A		9630028B13Rik	RIKEN cDNA 9630028B13 gene	-1.09694
Apobr	Mbnl3	muscleblind like splicing factor 3	1.30605		#N/A	#N/A		Gm15941	predicted gene 15941	-1.09809
Arhgdib	Gbp7	guanylate binding protein 7	1.30333		Gbp7	#N/A		Gm48601	predicted gene, 48601	-1.09856
Arhgef12	Dbp	D site albumin promoter binding protein	1.29956		Dbp	#N/A		Slc6a11	solute carrier family 6 (neurotransmitter transporter, GABA), member 11	-1.09942
Atad2	Pllp	plasma membrane proteolipid	1.29894		Pllp	#N/A		A730061H03Rik	RIKEN cDNA A730061H03 gene	-1.10251
Atad3a	Layn	layilin	1.29723		Layn	#N/A		Myh3	myosin, heavy polypeptide 3, skeletal muscle, embryonic	-1.10562
Atf4	Gm44926	predicted gene 44926	1.29702		#N/A	#N/A		Fcrls	Fc receptor-like S, scavenger receptor	-1.10665
Atp1a1	Ehd1	EH-domain containing 1	1.29669		#N/A	#N/A		Gm15850	predicted gene 15850	-1.11089
Atp5g1	Lgi4	leucine-rich repeat LGI family, member 4	1.29559		#N/A	#N/A		Gm10647	predicted gene 10647	-1.11193
BC049352	Rgs6	regulator of G-protein signaling 6	1.29457		#N/A	#N/A		Gm48543	predicted gene, 48543	-1.11412
Bccip	Gm44441	predicted gene, 44441	1.2923		#N/A	#N/A		Lcp2	lymphocyte cytosolic protein 2	-1.12039
Bdh1	Ankrd34b	ankyrin repeat domain 34B	1.29227		#N/A	Hvcn1		Hvcn1	hydrogen voltage-gated channel 1	-1.12345
Bmf	Gcnt2	glucosaminyl (N-acetyl) transferase 2, I-branching enzyme	1.29217		Gcnt2	Hspa12b		Hspa12b	heat shock protein 12B	-1.12436
C1qbp	Rhob	ras homolog family member B	1.28864		Rhob	Rac2		Rac2	Rac family small GTPase 2	-1.12832
Cab39	Trbc2	T cell receptor beta, constant 2	1.28693		#N/A	#N/A		Tmem100	transmembrane protein 100	-1.1304
Cacna1a	Tubb4b	tubulin, beta 4B class IVB	1.2853		#N/A	#N/A		B230112G18Rik	RIKEN cDNA B230112G18 gene	-1.13824
Cad	Zfp185	zinc finger protein 185	1.28321		#N/A	#N/A		Gm50324	predicted gene, 50324	-1.14445
Caprin1	Serping1	serine (or cysteine) peptidase inhibitor, clade G, member 1	1.28148		#N/A	#N/A		Gm42727	predicted gene 42727	-1.14455
Ccnj	Mcub	mitochondrial calcium uniporter dominant negative beta subunit	1.27958		#N/A	#N/A		Gm37436	predicted gene, 37436	-1.1593
Cct7	Taf4b	TATA-box binding protein associated factor 4b	1.277		Taf4b	#N/A		Gm43577	predicted gene 43577	-1.16457
Cd38	Il1rap	interleukin 1 receptor accessory protein	1.27578		Il1rap	#N/A		Gucy2f	guanylate cyclase 2f	-1.16845
Cd68	Sulf1	sulfatase 1	1.2746		Sulf1	#N/A		Lhx6	LIM homeobox protein 6	-1.17103
Cdk16	Egln3	egl-9 family hypoxia-inducible factor 3	1.27338		#N/A	#N/A		Gm36638	predicted gene, 36638	-1.17495
Cenpa	Rasgef1b	RasGEF domain family, member 1B	1.27334		Rasgef1b	#N/A		Gm37769	predicted gene, 37769	-1.17846
Cfp	Grin2c	glutamate receptor, ionotropic, NMDA2C (epsilon 3)	1.27285		#N/A	#N/A		A430019L02Rik	RIKEN cDNA A430019L02 gene	-1.18066
Chd3	Atf3	activating transcription factor 3	1.27191		#N/A	#N/A		Gm37911	predicted gene, 37911	-1.18882
Chst12	Stat3	signal transducer and activator of transcription 3	1.26915		#N/A	#N/A		Clec4a2	C-type lectin domain family 4, member a2	-1.19662
Cisd1	Gm44847	predicted gene 44847	1.26755		#N/A	#N/A		Gm43727	predicted gene 43727	-1.19991
Clcn4	Crygs	crystallin, gamma S	1.26498		#N/A	#N/A		Cybb	cytochrome b-245, beta polypeptide	-1.20093
Cltb	Cldn9	claudin 9	1.26269		#N/A	#N/A		Matn1	matrilin 1, cartilage matrix protein	-1.24427
Coa3	Pdlim2	PDZ and LIM domain 2	1.26268		#N/A	#N/A		Neurod4	neurogenic differentiation 4	-1.27572
Col15a1	Aspg	asparaginase	1.26198		Aspg	#N/A		Gm37402	predicted gene, 37402	-1.27671
Cox10	Gm34256	predicted gene, 34256	1.26115		#N/A	#N/A		Vmn1r71	vomeronasal 1 receptor 71	-1.27969
Cox19	Cntn4	contactin 4	1.25644		#N/A	#N/A		5830487J09Rik	RIKEN cDNA 5830487J09 gene	-1.28239
Cpn2	Frmd8	FERM domain containing 8	1.25278		Frmd8	#N/A		Cps1	carbamoyl-phosphate synthetase 1	-1.30304
Csnk1e	Tbc1d10a	TBC1 domain family, member 10a	1.24256		Tbc1d10a	#N/A		Gm37999	predicted gene, 37999	-1.30527
Csnk2a1	Ppp2r2c	protein phosphatase 2, regulatory subunit B, gamma	1.24059		#N/A	#N/A		Adgre1	adhesion G protein-coupled receptor E1	-1.31821
Cst3	Tesk2	testis-specific kinase 2	1.23868		#N/A	#N/A		Irx1	Iroquois homeobox 1	-1.31839
Ctdnep1	Avpi1	arginine vasopressin-induced 1	1.23841		Avpi1	#N/A		Sstr1	somatostatin receptor 1	-1.34145
Cux1	Socs2	suppressor of cytokine signaling 2	1.23812		Socs2	#N/A		C030010L15Rik	RIKEN cDNA C030010L15 gene	-1.34926
Dab2ip	Slc25a33	solute carrier family 25, member 33	1.23708		Slc25a33	Hcls1		Hcls1	hematopoietic cell specific Lyn substrate 1	-1.35278
Dcun1d2	Pappa	pregnancy-associated plasma protein A	1.23645		#N/A	#N/A		C130021I20Rik	Riken cDNA C130021I20 gene	-1.38003
Ddx24	Gm32633	predicted gene, 32633	1.23363		#N/A	#N/A		Cpne6	copine VI	-1.39949
Ddx39	Litaf	LPS-induced TN factor	1.23339		Litaf	#N/A		Epor	erythropoietin receptor	-1.41702
Dgkq	Tmem125	transmembrane protein 125	1.23243		#N/A	#N/A		Marco	macrophage receptor with collagenous structure	-1.45311
Dhcr24	Adamtsl3	ADAMTS-like 3	1.23014		#N/A	#N/A		Zfp469	zinc finger protein 469	-1.50493
Dhcr7	Elobl	elongin B-like	1.22914		#N/A	#N/A		Gm37792	predicted gene, 37792	-1.50566
Dhx58	Cdh8	cadherin 8	1.22814		#N/A	#N/A		Gm37613	predicted gene, 37613	-1.50687
Dlat	Ucn2	urocortin 2	1.22551		#N/A	#N/A		Ebf2	early B cell factor 2	-1.59413
Dlst	3930402G23Rik	RIKEN cDNA 3930402G23 gene	1.22487		#N/A	#N/A		Gm43637	predicted gene 43637	-1.61048
Dmtn	Cyb5a	cytochrome b5 type A (microsomal)	1.22451		Cyb5a	#N/A		Ppp3r2	protein phosphatase 3, regulatory subunit B, alpha isoform (calcineurin B, type II)	-1.6548
Dnajc11	Gm44439	predicted gene, 44439	1.22431		#N/A	#N/A		Gm2622	predicted gene 2622	-2.7916
Dnmt3a	Oit3	oncoprotein induced transcript 3	1.22308		#N/A	#N/A
Dock9	Slc12a2	solute carrier family 12, member 2	1.22248		Slc12a2	#N/A
Dph2	Iqch	IQ motif containing H	1.2216		#N/A	#N/A
Dusp14	Ttll5	tubulin tyrosine ligase-like family, member 5	1.22069		#N/A	#N/A
Dusp7	Pvalb	parvalbumin	1.21763		#N/A	#N/A
Dyrk1b	Col4a6	collagen, type IV, alpha 6	1.21656		#N/A	#N/A
Dysf	Dmrtc1a	DMRT-like family C1a	1.2144		#N/A	#N/A
E2f4	Nkain4	Na+/K+ transporting ATPase interacting 4	1.21424		#N/A	#N/A
E2f6	Slc20a2	solute carrier family 20, member 2	1.21015		#N/A	#N/A
Efr3a	Gk5	glycerol kinase 5 (putative)	1.20861		Gk5	#N/A
Egln1	Dydc2	DPY30 domain containing 2	1.2078		#N/A	#N/A
Eif4g1	H2-D1	histocompatibility 2, D region locus 1	1.20701		H2-D1	#N/A
Elmo2	Dhrs1	dehydrogenase/reductase (SDR family) member 1	1.20477		#N/A	#N/A
Elof1	Acta2	actin, alpha 2, smooth muscle, aorta	1.20406		Acta2	#N/A
Elovl5	Cldn2	claudin 2	1.19776		#N/A	#N/A
Elovl6	Them6	thioesterase superfamily member 6	1.1976		Them6	#N/A
Emc10	Jak3	Janus kinase 3	1.19713		Jak3	#N/A
Emg1	Gm45591	predicted gene 45591	1.19654		#N/A	#N/A
Endog	Lrrtm2	leucine rich repeat transmembrane neuronal 2	1.19559		#N/A	#N/A
Eno1	Tnni1	troponin I, skeletal, slow 1	1.19443		Tnni1	#N/A
Epb41l2	Irs1	insulin receptor substrate 1	1.19107		Irs1	#N/A
Ephb1	Met	met proto-oncogene	1.19072		#N/A	#N/A
Epn2	Klf5	Kruppel-like factor 5	1.18808		#N/A	#N/A
Ergic1	Slc16a7	solute carrier family 16 (monocarboxylic acid transporters), member 7	1.18432		#N/A	#N/A
Ero1l	Tex33	testis expressed 33	1.18392		#N/A	#N/A
Esrra	Ehd2	EH-domain containing 2	1.18338		Ehd2	#N/A
Fads1	Cpne8	copine VIII	1.1832		#N/A	#N/A
Fam160b2	Gm42788	predicted gene 42788	1.18296		#N/A	#N/A
Fam214b	Slc26a3	solute carrier family 26, member 3	1.18004		#N/A	#N/A
Fam222b	Gpr88	G-protein coupled receptor 88	1.17986		#N/A	#N/A
Fam43a	B020031H02Rik	RIKEN cDNA B020031H02 gene	1.17836		#N/A	#N/A
Fam49a	Lacc1	laccase domain containing 1	1.17723		#N/A	#N/A
Fam69b	Angpt2	angiopoietin 2	1.17695		#N/A	#N/A
Fgd3	Akr1b8	aldo-keto reductase family 1, member B8	1.17245		Akr1b8	#N/A
Fgf1	Adra2a	adrenergic receptor, alpha 2a	1.17201		#N/A	#N/A
Filip1l	Fam171a1	family with sequence similarity 171, member A1	1.17057		Fam171a1	#N/A
Fkbp5	Lrrc8c	leucine rich repeat containing 8 family, member C	1.16919		Lrrc8c	#N/A
Flywch2	Tmem98	transmembrane protein 98	1.16884		#N/A	#N/A
Fosl2	Peg10	paternally expressed 10	1.16863		#N/A	#N/A
Foxo1	Sytl2	synaptotagmin-like 2	1.16837		#N/A	#N/A
Foxred2	Tmem176b	transmembrane protein 176B	1.16545		#N/A	#N/A
Fscn1	Cd82	CD82 antigen	1.16403		#N/A	#N/A
Fuca2	Scin	scinderin	1.16238		#N/A	#N/A
Gadd45a	Cyp1b1	cytochrome P450, family 1, subfamily b, polypeptide 1	1.16225		#N/A	#N/A
Gbe1	Tnfrsf1a	tumor necrosis factor receptor superfamily, member 1a	1.15805		#N/A	#N/A
Gbp7	Tent5c	terminal nucleotidyltransferase 5C	1.158		#N/A	#N/A
Gde1	Ucp2	uncoupling protein 2 (mitochondrial, proton carrier)	1.15604		#N/A	#N/A
Gemin5	Tafa1	TAFA chemokine like family member 1	1.15568		#N/A	#N/A
Glrx5	Phlda1	pleckstrin homology like domain, family A, member 1	1.1545		Phlda1	#N/A
Gm45716	Hopx	HOP homeobox	1.15025		#N/A	#N/A
Gpam	Cdc42ep1	CDC42 effector protein (Rho GTPase binding) 1	1.14849		#N/A	#N/A
Gpat4	Apba2	amyloid beta (A4) precursor protein-binding, family A, member 2	1.14779		Apba2	#N/A
Gpcpd1	Fndc5	fibronectin type III domain containing 5	1.1448		Fndc5	#N/A
Gpi1	Spata13	spermatogenesis associated 13	1.14465		#N/A	#N/A
Gpr4	Stk39	serine/threonine kinase 39	1.14457		Stk39	#N/A
Grb14	Stk17b	serine/threonine kinase 17b (apoptosis-inducing)	1.14409		Stk17b	#N/A
Gsk3a	Zfp36	zinc finger protein 36	1.14058		#N/A	#N/A
Gspt1	Grb14	growth factor receptor bound protein 14	1.14013		Grb14	#N/A
Gtf2ird2	Bfsp2	beaded filament structural protein 2, phakinin	1.13881		#N/A	#N/A
H2afy	Cldn11	claudin 11	1.13727		#N/A	#N/A
Hcls1	Acsbg1	acyl-CoA synthetase bubblegum family member 1	1.13601		#N/A	#N/A
Hirip3	Nkx3-1	NK3 homeobox 1	1.13577		#N/A	#N/A
Hivep2	Fam107a	family with sequence similarity 107, member A	1.13311		#N/A	#N/A
Hpdl	Syndig1l	synapse differentiation inducing 1 like	1.1322		#N/A	#N/A
Hras	Gm47629	predicted gene, 47629	1.13099		#N/A	#N/A
Hsp90aa1	AC163347.1	novel transcript	1.12944		#N/A	#N/A
Hsp90ab1	Gm10564	predicted gene 10564	1.12758		#N/A	#N/A
Hspa8	Cpox	coproporphyrinogen oxidase	1.12709		#N/A	#N/A
Hspa9	Tmem144	transmembrane protein 144	1.12606		Tmem144	#N/A
Hspd1	Gm42937	predicted gene 42937	1.12351		#N/A	#N/A
Ifit3	Rims2	regulating synaptic membrane exocytosis 2	1.12325		#N/A	#N/A
Ifitm3	A930003A15Rik	RIKEN cDNA A930003A15 gene	1.11866		#N/A	#N/A
Igsf21	Myl9	myosin, light polypeptide 9, regulatory	1.11774		Myl9	#N/A
Il6st	Plekha4	pleckstrin homology domain containing, family A (phosphoinositide binding specific) member 4	1.11224		#N/A	#N/A
Inpp1	Reck	reversion-inducing-cysteine-rich protein with kazal motifs	1.11219		Reck	#N/A
Ints7	Cracr2a	calcium release activated channel regulator 2A	1.10665		#N/A	#N/A
Intu	Pmp22	peripheral myelin protein 22	1.1042		#N/A	#N/A
Ip6k3	Phlda3	pleckstrin homology like domain, family A, member 3	1.1034		#N/A	#N/A
Ipo13	Ajap1	adherens junction associated protein 1	1.10219		Ajap1	#N/A
Irf7	En2	engrailed 2	1.10087		#N/A	#N/A
Irgm2	Sgms2	sphingomyelin synthase 2	1.10067		#N/A	#N/A
Isg15	Metrn	meteorin, glial cell differentiation regulator	1.09886		Metrn	#N/A
Isyna1	Olfr279	olfactory receptor 279	1.0988		#N/A	#N/A
Jak2	Osbp2	oxysterol binding protein 2	1.09836		Osbp2	#N/A
Kat2a	Csrp1	cysteine and glycine-rich protein 1	1.09799		#N/A	#N/A
Kcnk1	Man1a	mannosidase 1, alpha	1.09552		#N/A	#N/A
Kdm6b	Hpdl	4-hydroxyphenylpyruvate dioxygenase-like	1.09259		Hpdl	#N/A
Klf10	Cd44	CD44 antigen	1.09234		#N/A	#N/A
Klhdc10	S100a11	S100 calcium binding protein A11	1.08832		#N/A	#N/A
Klhl22	Gpnmb	glycoprotein (transmembrane) nmb	1.08786		#N/A	#N/A
Ky	Colec12	collectin sub-family member 12	1.08725		#N/A	#N/A
Lamtor1	AI115009	expressed sequence AI115009	1.08702		#N/A	#N/A
Lbh	Gjb2	gap junction protein, beta 2	1.08525		#N/A	#N/A
Ldlr	Mroh3	maestro heat-like repeat family member 3	1.08439		#N/A	#N/A
Leo1	Skap2	src family associated phosphoprotein 2	1.08163		Skap2	#N/A
Lifr	BC002163	cDNA sequence BC002163	1.08136		#N/A	#N/A
Lman1	Gm36480	predicted gene, 36480	1.07703		#N/A	#N/A
Lmf1	Synpo	synaptopodin	1.07524		Synpo	#N/A
Lrig1	Gdnf	glial cell line derived neurotrophic factor	1.07491		#N/A	#N/A
Lrp10	Gfra1	glial cell line derived neurotrophic factor family receptor alpha 1	1.07167		#N/A	#N/A
Lrrc8d	Fam222a	family with sequence similarity 222, member A	1.07107		Fam222a	#N/A
Maff	Fam168a	family with sequence similarity 168, member A	1.07104		#N/A	#N/A
Magt1	Pawr	PRKC, apoptosis, WT1, regulator	1.0695		#N/A	#N/A
Mal2	Morc4	microrchidia 4	1.06931		#N/A	#N/A
Mapk14	Azin2	antizyme inhibitor 2	1.06901		#N/A	#N/A
Mapk6	Cd9	CD9 antigen	1.06711		#N/A	#N/A
Mapkapk3	Igf2	insulin-like growth factor 2	1.06605		#N/A	#N/A
Mboat2	Chd3	chromodomain helicase DNA binding protein 3	1.0646		Chd3	#N/A
Mcrip2	Ebp	phenylalkylamine Ca2+ antagonist (emopamil) binding protein	1.06197		#N/A	#N/A
Mdh1	Fam205a1	family with sequence similarity 205, member A1	1.0606		#N/A	#N/A
Mef2d	Cacnb4	calcium channel, voltage-dependent, beta 4 subunit	1.06036		#N/A	#N/A
Mfap3l	Epas1	endothelial PAS domain protein 1	1.05975		Epas1	#N/A
Mfhas1	Pdk3	pyruvate dehydrogenase kinase, isoenzyme 3	1.05948		#N/A	#N/A
Mgat5	Loxl2	lysyl oxidase-like 2	1.05882		#N/A	#N/A
Mief2	Slc2a9	solute carrier family 2 (facilitated glucose transporter), member 9	1.05616		#N/A	#N/A
Mif	Nppc	natriuretic peptide type C	1.05451		#N/A	#N/A
Mki67	Map2k3	mitogen-activated protein kinase kinase 3	1.0543		#N/A	#N/A
Mknk1	Lsmem2	leucine-rich single-pass membrane protein 2	1.05418		#N/A	#N/A
Mon1a	Ada	adenosine deaminase	1.05326		#N/A	#N/A
Mpc1	Chl1	cell adhesion molecule L1-like	1.04953		#N/A	#N/A
Mphosph9	Adgrg6	adhesion G protein-coupled receptor G6	1.04682		#N/A	#N/A
Mpi	Gm44806	predicted gene 44806	1.04654		#N/A	#N/A
Mpp7	Liph	lipase, member H	1.04651		#N/A	#N/A
Mpv17l2	Sema3e	sema domain, immunoglobulin domain (Ig), short basic domain, secreted, (semaphorin) 3E	1.04535		#N/A	#N/A
Mrpl15	Sept4	septin 4	1.04392		#N/A	#N/A
Mrpl20	Rhoc	ras homolog family member C	1.04344		#N/A	#N/A
Mrpl35	Chst2	carbohydrate sulfotransferase 2	1.04145		#N/A	#N/A
Mrpl36	Eva1b	eva-1 homolog B (C. elegans)	1.04103		Eva1b	#N/A
Mrpl42	Itpk1	inositol 1,3,4-triphosphate 5/6 kinase	1.03861		Itpk1	#N/A
Mrps11	Tspan2	tetraspanin 2	1.0385		#N/A	#N/A
Mrps23	Myo1d	myosin ID	1.03426		Myo1d	#N/A
Mrps34	Gm26519	predicted gene, 26519	1.03394		#N/A	#N/A
Mrs2	Hs3st1	heparan sulfate (glucosamine) 3-O-sulfotransferase 1	1.03274		Hs3st1	#N/A
Msantd4	Tmem88b	transmembrane protein 88B	1.02898		#N/A	#N/A
Msrb1	Slc7a14	solute carrier family 7 (cationic amino acid transporter, y+ system), member 14	1.02614		#N/A	#N/A
Mtfp1	Myzap	myocardial zonula adherens protein	1.0253		#N/A	#N/A
Mthfd1	Plaur	plasminogen activator, urokinase receptor	1.0244		#N/A	#N/A
Naa20	Retreg1	reticulophagy regulator 1	1.02387		Retreg1	#N/A
Nabp2	P3h2	prolyl 3-hydroxylase 2	1.02296		#N/A	#N/A
Ncbp1	Pde3a	phosphodiesterase 3A, cGMP inhibited	1.02238		#N/A	#N/A
Ncf1	mt-Tl1	mitochondrially encoded tRNA leucine 1	1.01975		#N/A	#N/A
Ndufa11	Pstpip1	proline-serine-threonine phosphatase-interacting protein 1	1.01943		#N/A	#N/A
Ndufab1	Rpl31-ps15	ribosomal protein L31, pseudogene 15	1.01883		#N/A	#N/A
Ndufb10	Vim	vimentin	1.01628		#N/A	#N/A
Ndufs4	Gjb1	gap junction protein, beta 1	1.01607		#N/A	#N/A
Ndufs8	Emp3	epithelial membrane protein 3	1.01387		#N/A	#N/A
Ndufv2	Rapgef4	Rap guanine nucleotide exchange factor (GEF) 4	1.01345		Rapgef4	#N/A
Ndufv3	Cfap99	cilia and flagella associated protein 99	1.0107		#N/A	#N/A
Nipal3	4930522L14Rik	RIKEN cDNA 4930522L14 gene	1.00965		#N/A	#N/A
Nop2	Timm8a1	translocase of inner mitochondrial membrane 8A1	1.00916		#N/A	#N/A
Npc1	Cdh22	cadherin 22	1.00878		#N/A	#N/A
Npnt	Gsto1	glutathione S-transferase omega 1	1.00795		#N/A	#N/A
Nr3c1	Tppp3	tubulin polymerization-promoting protein family member 3	1.00286		#N/A	#N/A
Nrp1	Itgb3	integrin beta 3	1.00135		Itgb3	#N/A
Nrp2	Dnah10	dynein, axonemal, heavy chain 10	1.00112		#N/A	#N/A
Nsmf	Gm37277	predicted gene, 37277	1.00052		#N/A	#N/A
Nsun4	B3galt5	UDP-Gal:betaGlcNAc beta 1,3-galactosyltransferase, polypeptide 5	1.0004		B3galt5	#N/A
Ntrk2	Gm45169	predicted gene 45169	-2.23823		#N/A	#N/A
Oas2	Angptl4	angiopoietin-like 4	-2.19162		#N/A	#N/A
Ogdh	Cidea	cell death-inducing DNA fragmentation factor, alpha subunit-like effector A	-2.12426		#N/A	#N/A
Ogfr	Fam129a	family with sequence similarity 129, member A	-2.04502		#N/A	#N/A
Opa3	Gm40055	predicted gene, 40055	-2.04291		#N/A	#N/A
Osbp2	Hmgcs2	3-hydroxy-3-methylglutaryl-Coenzyme A synthase 2	-1.93263		#N/A	#N/A
Osbpl9	Gm48606	predicted gene, 48606	-1.85117		#N/A	#N/A
Oxnad1	9630001P10Rik	RIKEN cDNA 9630001P10 gene	-1.79925		#N/A	#N/A
Pacsin2	Sst	somatostatin	-1.79664		#N/A	#N/A
Paox	Slc17a8	solute carrier family 17 (sodium-dependent inorganic phosphate cotransporter), member 8	-1.77061		#N/A	#N/A
Parp6	Rph3a	rabphilin 3A	-1.74997		Rph3a	#N/A
Pcdh7	Slit1	slit guidance ligand 1	-1.6568		#N/A	#N/A
Pcdhgc3	Nxph2	neurexophilin 2	-1.65108		#N/A	#N/A
Pcp4l1	Hoxd9	homeobox D9	-1.64766		#N/A	#N/A
Pcyt1a	Gm31592	predicted gene, 31592	-1.63444		#N/A	#N/A
Pde4c	Sstr1	somatostatin receptor 1	-1.63123		#N/A	#N/A
Pde7b	Snhg11	small nucleolar RNA host gene 11	-1.62986		#N/A	#N/A
Pdss1	Gucy2f	guanylate cyclase 2f	-1.6255		#N/A	#N/A
Pdxk	Oprd1	opioid receptor, delta 1	-1.62177		#N/A	#N/A
Pepd	Cpne6	copine VI	-1.61973		#N/A	#N/A
Pfkp	Gm10710	predicted gene 10710	-1.61152		#N/A	#N/A
Pfn1	Arl4d	ADP-ribosylation factor-like 4D	-1.59669		Arl4d	#N/A
Pigo	Gm12295	predicted gene 12295	-1.58438		#N/A	#N/A
Pik3cd	Trpc5	transient receptor potential cation channel, subfamily C, member 5	-1.58426		#N/A	#N/A
Pim1	Helt	helt bHLH transcription factor	-1.581		#N/A	#N/A
Pim3	9630028B13Rik	RIKEN cDNA 9630028B13 gene	-1.57456		#N/A	#N/A
Pkm	Lhcgr	luteinizing hormone/choriogonadotropin receptor	-1.5697		#N/A	#N/A
Pla2g12a	Myocd	myocardin	-1.56719		#N/A	#N/A
Pla2g5	Gm32061	predicted gene, 32061	-1.56322		#N/A	#N/A
Plekha1	Calb1	calbindin 1	-1.55988		Calb1	#N/A
Plekha3	Hspa12b	heat shock protein 12B	-1.55924		Hspa12b	#N/A
Plppr4	Agt	angiotensinogen (serpin peptidase inhibitor, clade A, member 8)	-1.55285		Agt	#N/A
Pm20d1	Fam135b	family with sequence similarity 135, member B	-1.55014		#N/A	#N/A
Polr3c	Abca8a	ATP-binding cassette, sub-family A (ABC1), member 8a	-1.54905		#N/A	#N/A
Pop5	Cyp2j13	cytochrome P450, family 2, subfamily j, polypeptide 13	-1.53556		#N/A	#N/A
Ppargc1b	Bbox1	butyrobetaine (gamma), 2-oxoglutarate dioxygenase 1 (gamma-butyrobetaine hydroxylase)	-1.53256		#N/A	#N/A
Ppif	Lhx6	LIM homeobox protein 6	-1.52502		#N/A	#N/A
Ppme1	Notumos	notum palmitoleoyl-protein carboxylesterase, opposite strand	-1.50411		#N/A	#N/A
Ppp2r5a	Rhcg	Rhesus blood group-associated C glycoprotein	-1.50288		#N/A	#N/A
Pprc1	Gda	guanine deaminase	-1.49726		#N/A	#N/A
Prex1	Slc38a11	solute carrier family 38, member 11	-1.49571		#N/A	#N/A
Prkaa1	Eomes	eomesodermin	-1.48033		#N/A	#N/A
Prkar2a	Areg	amphiregulin	-1.47883		#N/A	#N/A
Proca1	Hic1	hypermethylated in cancer 1	-1.47043		Hic1	#N/A
Prss35	Ctxn2	cortexin 2	-1.47025		#N/A	#N/A
Psap	Baiap3	BAI1-associated protein 3	-1.46821		#N/A	#N/A
Psmc4	Gm15381	predicted gene 15381	-1.46729		#N/A	#N/A
Psph	Vsx1	visual system homeobox 1	-1.46534		#N/A	#N/A
Ptcd2	Cdh18	cadherin 18	-1.46329		#N/A	#N/A
Ptcd3	Rasgrf1	RAS protein-specific guanine nucleotide-releasing factor 1	-1.45173		#N/A	#N/A
Ptch2	Nxnl1	nucleoredoxin-like 1	-1.43732		#N/A	#N/A
Ptges2	Gm13425	predicted gene 13425	-1.42864		#N/A	#N/A
Ptp4a2	Slco4c1	solute carrier organic anion transporter family, member 4C1	-1.42794		#N/A	#N/A
Ptpdc1	Kcnh4	potassium voltage-gated channel, subfamily H (eag-related), member 4	-1.427		Kcnh4	#N/A
Ptpn11	Ablim3	actin binding LIM protein family, member 3	-1.42649		Ablim3	#N/A
Pxdn	Unc13c	unc-13 homolog C	-1.42373		#N/A	#N/A
Rab31	Tmem130	transmembrane protein 130	-1.41774		#N/A	#N/A
Rab3a	Txnip	thioredoxin interacting protein	-1.41109		Txnip	#N/A
Rab5c	Ptafr	platelet-activating factor receptor	-1.4081		#N/A	#N/A
Rabif	Dhrs3	dehydrogenase/reductase (SDR family) member 3	-1.40517		Dhrs3	#N/A
Rap1gap2	Trim30b	tripartite motif-containing 30B	-1.40136		#N/A	#N/A
Rasl10a	Rasgef1a	RasGEF domain family, member 1A	-1.40006		#N/A	#N/A
Rb1cc1	Gdf10	growth differentiation factor 10	-1.39872		#N/A	#N/A
Rbm38	Pdyn	prodynorphin	-1.39166		#N/A	#N/A
Rcc2	Gm48887	predicted gene, 48887	-1.38499		#N/A	#N/A
Reep4	Cmah	cytidine monophospho-N-acetylneuraminic acid hydroxylase	-1.38402		Cmah	#N/A
Rgma	Grin3a	glutamate receptor ionotropic, NMDA3A	-1.38303		#N/A	#N/A
Rgs4	Adra2b	adrenergic receptor, alpha 2b	-1.37391		#N/A	#N/A
Rhoq	Rac2	Rac family small GTPase 2	-1.37047		Rac2	#N/A
Rhot2	Slc35f3	solute carrier family 35, member F3	-1.36888		#N/A	#N/A
Rnd3	Gm29241	predicted gene 29241	-1.36868		#N/A	#N/A
Rpl10a	Alpl	alkaline phosphatase, liver/bone/kidney	-1.3686		Alpl	#N/A
Rsad1	Ppp3r2	protein phosphatase 3, regulatory subunit B, alpha isoform (calcineurin B, type II)	-1.36699		#N/A	#N/A
Sars	B230209E15Rik	RIKEN cDNA B230209E15 gene	-1.36529		#N/A	#N/A
Scarf1	Gpr101	G protein-coupled receptor 101	-1.36127		#N/A	#N/A
Sdhaf1	Tmem100	transmembrane protein 100	-1.35924		#N/A	#N/A
Sdhd	Apela	apelin receptor early endogenous ligand	-1.35877		#N/A	#N/A
Sec24a	Vsnl1	visinin-like 1	-1.35844		#N/A	#N/A
Sema3f	Ephx2	epoxide hydrolase 2, cytoplasmic	-1.35639		Ephx2	#N/A
Sepsecs	Dll3	delta like canonical Notch ligand 3	-1.35446		#N/A	#N/A
Setd7	Lhx9	LIM homeobox protein 9	-1.34716		#N/A	#N/A
Skil	Nwd1	NACHT and WD repeat domain containing 1	-1.33754		#N/A	#N/A
Slc11a2	Hoxa7	homeobox A7	-1.3346		#N/A	#N/A
Slc12a5	Gad2	glutamic acid decarboxylase 2	-1.33221		#N/A	#N/A
Slc16a1	Gm6961	predicted gene 6961	-1.33138		#N/A	#N/A
Slc16a6	Pax3	paired box 3	-1.3299		#N/A	#N/A
Slc1a1	Syt10	synaptotagmin X	-1.32847		#N/A	#N/A
Slc25a20	Klhl1	kelch-like 1	-1.3266		Klhl1	#N/A
Slc25a39	A230005M16Rik	RIKEN cDNA A230005M16 gene	-1.32638		#N/A	#N/A
Slc25a42	Slamf1	signaling lymphocytic activation molecule family member 1	-1.32582		#N/A	#N/A
Slc25a48	Ddn	dendrin	-1.32279		Ddn	#N/A
Slc25a51	Fmo4	flavin containing monooxygenase 4	-1.32212		#N/A	#N/A
Slc29a1	Gm15138	predicted gene 15138	-1.32203		#N/A	#N/A
Slc35c1	Olfr983	olfactory receptor 983	-1.32162		#N/A	#N/A
Slc36a1	A530084C06Rik	RIKEN cDNA A530084C06 gene	-1.31942		#N/A	#N/A
Slc38a2	Lipg	lipase, endothelial	-1.31661		Lipg	#N/A
Slc4a2	Nkx1-1	NK1 homeobox 1	-1.31304		#N/A	#N/A
Slco5a1	Asic4	acid-sensing (proton-gated) ion channel family member 4	-1.31191		#N/A	#N/A
Sod2	Trdn	triadin	-1.30834		#N/A	#N/A
Sorl1	Gpr26	G protein-coupled receptor 26	-1.30241		#N/A	#N/A
Spon1	Gm44094	predicted gene, 44094	-1.29955		#N/A	#N/A
Spsb1	Eya2	EYA transcriptional coactivator and phosphatase 2	-1.29833		#N/A	#N/A
Srebf2	Kcnk6	potassium inwardly-rectifying channel, subfamily K, member 6	-1.29674		#N/A	#N/A
Ssbp4	Gm43808	predicted gene 43808	-1.29641		#N/A	#N/A
St3gal2	Spata18	spermatogenesis associated 18	-1.29475		Spata18	#N/A
St3gal3	Dlx1	distal-less homeobox 1	-1.29174		Dlx1	#N/A
St3gal5	Adra2c	adrenergic receptor, alpha 2c	-1.29127		#N/A	#N/A
Stard7	Neurod4	neurogenic differentiation 4	-1.28955		#N/A	#N/A
Stat6	Gm49124	predicted gene, 49124	-1.28831		#N/A	#N/A
Stc2	Gm37642	predicted gene, 37642	-1.287		#N/A	#N/A
Stk10	Shox2	short stature homeobox 2	-1.28364		#N/A	#N/A
Stk17b	Pax8	paired box 8	-1.28184		#N/A	#N/A
Sucla2	Il1rapl2	interleukin 1 receptor accessory protein-like 2	-1.28112		#N/A	#N/A
Sult5a1	Hhipl1	hedgehog interacting protein-like 1	-1.28099		Hhipl1	#N/A
Syn2	Gm34425	predicted gene, 34425	-1.27982		#N/A	#N/A
Synpo	Gm38576	predicted gene, 38576	-1.2792		#N/A	#N/A
Taco1	Trav3-3	T cell receptor alpha variable 3-3	-1.27865		#N/A	#N/A
Taf4b	Gpr68	G protein-coupled receptor 68	-1.2765		Gpr68	#N/A
Tagln2	Nlrp9c	NLR family, pyrin domain containing 9C	-1.27553		#N/A	#N/A
Tapbpl	Rit2	Ras-like without CAAX 2	-1.27503		#N/A	#N/A
Tbc1d22b	Hs3st2	heparan sulfate (glucosamine) 3-O-sulfotransferase 2	-1.27477		#N/A	#N/A
Tbl3	Olfr849	olfactory receptor 849	-1.27436		#N/A	#N/A
Tbrg1	Gm38562	predicted gene, 38562	-1.27322		#N/A	#N/A
Tbrg4	Cldn7	claudin 7	-1.27242		#N/A	#N/A
Tecpr2	Gm29036	predicted gene 29036	-1.27229		#N/A	#N/A
Tecr	Capn12	calpain 12	-1.27202		#N/A	#N/A
Tep1	Rpp25	ribonuclease P/MRP 25 subunit	-1.2682		Rpp25	#N/A
Them6	Gad1	glutamate decarboxylase 1	-1.2677		Gad1	#N/A
Thrb	Atp12a	ATPase, H+/K+ transporting, nongastric, alpha polypeptide	-1.26541		#N/A	#N/A
Timm44	Sp9	trans-acting transcription factor 9	-1.26517		Sp9	#N/A
Timmdc1	Vmn1r77	vomeronasal 1 receptor 77	-1.26415		#N/A	#N/A
Tm9sf3	Olfr1219	olfactory receptor 1219	-1.26326		#N/A	#N/A
Tmco4	1190005I06Rik	RIKEN cDNA 1190005I06 gene	-1.26268		#N/A	#N/A
Tmem135	Hpcal4	hippocalcin-like 4	-1.26238		Hpcal4	#N/A
Tmem144	Gm49085	predicted gene, 49085	-1.25887		#N/A	#N/A
Tmem150a	Col6a6	collagen, type VI, alpha 6	-1.25306		#N/A	#N/A
Tmem186	Pnma3	paraneoplastic antigen MA3	-1.25158		#N/A	#N/A
Tmem201	Heph	hephaestin	-1.25156		#N/A	#N/A
Tmem41b	Cd22	CD22 antigen	-1.25049		#N/A	#N/A
Tmem45a	Cadps2	Ca2+-dependent activator protein for secretion 2	-1.25025		#N/A	#N/A
Tmem50b	Sowahb	sosondowah ankyrin repeat domain family member B	-1.24791		#N/A	#N/A
Tmem86a	B230303A05Rik	RIKEN cDNA B230303A05 gene	-1.24741		#N/A	#N/A
Tomm40	Mdga1	MAM domain containing glycosylphosphatidylinositol anchor 1	-1.24635		#N/A	#N/A
Traf3	Fyb2	FYN binding protein 2	-1.24586		#N/A	#N/A
Trak1	Gm49494	predicted gene, 49494	-1.24571		#N/A	#N/A
Trim26	Zfp831	zinc finger protein 831	-1.24471		#N/A	#N/A
Trpv2	Cpne4	copine IV	-1.23286		#N/A	#N/A
Tsc22d1	BC018473	cDNA sequence BC018473	-1.23198		#N/A	#N/A
Tspan4	Fam71e2	family with sequence similarity 71, member E2	-1.2313		#N/A	#N/A
Tspan5	Gm30400	predicted gene, 30400	-1.22922		#N/A	#N/A
Ttc7b	Mybpc1	myosin binding protein C, slow-type	-1.22715		#N/A	#N/A
Tubb5	Gm10614	predicted gene 10614	-1.22547		#N/A	#N/A
Txndc11	Tnc	tenascin C	-1.22409		Tnc	#N/A
Txnrd1	Pik3cg	phosphatidylinositol-4,5-bisphosphate 3-kinase catalytic subunit gamma	-1.22337		#N/A	#N/A
Txnrd3	Gm15337	predicted gene 15337	-1.22184		#N/A	#N/A
Uba7	Hsf4	heat shock transcription factor 4	-1.22165		Hsf4	#N/A
Ubxn1	D930020B18Rik	RIKEN cDNA D930020B18 gene	-1.22162		#N/A	#N/A
Uck1	Spon2	spondin 2, extracellular matrix protein	-1.22123		#N/A	#N/A
Ulk2	Gm9768	predicted gene 9768	-1.22025		#N/A	#N/A
Uqcc1	Kcnk3	potassium channel, subfamily K, member 3	-1.21997		#N/A	#N/A
Urgcp	Plin1	perilipin 1	-1.21718		Plin1	#N/A
Usp16	A830073O21Rik	RIKEN cDNA A830073O21 gene	-1.21706		#N/A	#N/A
Usp2	Zfp92	zinc finger protein 92	-1.21583		#N/A	#N/A
Vegfa	Vmn1r-ps140	vomeronasal 1 receptor, pseudogene 140	-1.21412		#N/A	#N/A
Wdr4	Spint1	serine protease inhibitor, Kunitz type 1	-1.21364		#N/A	#N/A
Wdr43	Adad2	adenosine deaminase domain containing 2	-1.20947		#N/A	#N/A
Wdr81	Kcnc2	potassium voltage gated channel, Shaw-related subfamily, member 2	-1.20925		#N/A	#N/A
Zc3h7b	Gm26604	predicted gene, 26604	-1.20923		#N/A	#N/A
Zfp131	Fabp3	fatty acid binding protein 3, muscle and heart	-1.20806		Fabp3	#N/A
Zfp142	Abcc9	ATP-binding cassette, sub-family C (CFTR/MRP), member 9	-1.20476		#N/A	#N/A
Zfp27	Inhba	inhibin beta-A	-1.20436		#N/A	#N/A
Zfp672	Gm44647	predicted gene 44647	-1.20373		#N/A	#N/A
Zfp809	Nfatc4	nuclear factor of activated T cells, cytoplasmic, calcineurin dependent 4	-1.20265		#N/A	#N/A
Zmiz2	Dusp9	dual specificity phosphatase 9	-1.20129		#N/A	#N/A
Znfx1	Galntl6	UDP-N-acetyl-alpha-D-galactosamine:polypeptide N-acetylgalactosaminyltransferase-like 6	-1.20114		#N/A	#N/A
Zyg11b	Gucy1b2	guanylate cyclase 1, soluble, beta 2	-1.20038		#N/A	#N/A
2010003K11Rik	Gm27544	predicted gene, 27544	-1.20033		#N/A	#N/A
2210011C24Rik	2310002F09Rik	RIKEN cDNA 2310002F09 gene	-1.19964		#N/A	#N/A
2410015M20Rik	1700030C12Rik	RIKEN cDNA 1700030C12 gene	-1.19959		#N/A	#N/A
2610507B11Rik	Spock3	sparc/osteonectin, cwcv and kazal-like domains proteoglycan 3	-1.19787		#N/A	#N/A
2810006K23Rik	Gm47096	predicted gene, 47096	-1.19702		#N/A	#N/A
4930453N24Rik	Klf11	Kruppel-like factor 11	-1.19481		Klf11	#N/A
6430571L13Rik	Wt1	Wilms tumor 1 homolog	-1.19377		#N/A	#N/A
Aak1	Trpv2	transient receptor potential cation channel, subfamily V, member 2	-1.19042		Trpv2	#N/A
Aatk	Draxin	dorsal inhibitory axon guidance protein	-1.18978		#N/A	#N/A
Abcb10	Hapln3	hyaluronan and proteoglycan link protein 3	-1.18887		Hapln3	#N/A
Abcd4	Avpr1a	arginine vasopressin receptor 1A	-1.18798		#N/A	#N/A
Abcf1	Kcnc4	potassium voltage gated channel, Shaw-related subfamily, member 4	-1.18649		Kcnc4	#N/A
Abhd5	Fgd5	FYVE, RhoGEF and PH domain containing 5	-1.18629		#N/A	#N/A
Abhd6	A830019P07Rik	RIKEN cDNA A830019P07 gene	-1.18584		#N/A	#N/A
Abhd8	Adamts18	a disintegrin-like and metallopeptidase (reprolysin type) with thrombospondin type 1 motif, 18	-1.18491		#N/A	#N/A
Acaa2	B3gnt7	UDP-GlcNAc:betaGal beta-1,3-N-acetylglucosaminyltransferase 7	-1.18301		#N/A	#N/A
Acap3	Ebf2	early B cell factor 2	-1.18208		#N/A	#N/A
Ackr3	Matn1	matrilin 1, cartilage matrix protein	-1.18074		#N/A	#N/A
Acot13	Gm20554	predicted gene, 20554	-1.17972		#N/A	#N/A
Acot7	A230081H15Rik	Riken cDNA A230081H15 gene	-1.17879		#N/A	#N/A
Acox3	Ranbp3l	RAN binding protein 3-like	-1.17623		#N/A	#N/A
Acp6	Prtg	protogenin	-1.17578		#N/A	#N/A
Acsl3	Rasgrp2	RAS, guanyl releasing protein 2	-1.17557		Rasgrp2	#N/A
Acsl4	A330076C08Rik	RIKEN cDNA A330076C08 gene	-1.17493		#N/A	#N/A
Acss2	B130024G19Rik	RIKEN cDNA B130024G19 gene	-1.17248		#N/A	#N/A
Acta2	Ikzf3	IKAROS family zinc finger 3	-1.17178		#N/A	#N/A
Adam11	Rubcnl	RUN and cysteine rich domain containing beclin 1 interacting protein like	-1.17143		#N/A	#N/A
Adam19	P2rx2	purinergic receptor P2X, ligand-gated ion channel, 2	-1.17058		#N/A	#N/A
Adamts5	Vmn1r85	vomeronasal 1 receptor 85	-1.17023		#N/A	#N/A
Adap1	Gm48718	predicted gene, 48718	-1.16984		#N/A	#N/A
Adck1	Gm49492	predicted gene, 49492	-1.16906		#N/A	#N/A
Adcy3	Vstm2a	V-set and transmembrane domain containing 2A	-1.16826		#N/A	#N/A
Adgrg1	Mfge8	milk fat globule-EGF factor 8 protein	-1.16807		Mfge8	#N/A
Adora1	Gm13380	predicted gene 13380	-1.16798		#N/A	#N/A
Adsl	Olfr287	olfactory receptor 287	-1.16776		#N/A	#N/A
Aes	Lims2	LIM and senescent cell antigen like domains 2	-1.16712		#N/A	#N/A
Afap1l1	Dsp	desmoplakin	-1.16412		#N/A	#N/A
Afg1l	D930019O06Rik	RIKEN cDNA D930019O06	-1.15903		#N/A	#N/A
Afg3l2	Atp2b3	ATPase, Ca++ transporting, plasma membrane 3	-1.15832		#N/A	#N/A
Ago2	Tnxb	tenascin XB	-1.15811		Tnxb	#N/A
Ago3	1500035N22Rik	RIKEN cDNA 1500035N22 gene	-1.15808		#N/A	#N/A
Agpat3	Gm38342	predicted gene, 38342	-1.15588		#N/A	#N/A
Ahctf1	Nrsn2	neurensin 2	-1.15586		#N/A	#N/A
Aifm1	Dlx6os2	distal-less homeobox 6, opposite strand 2	-1.15445		#N/A	#N/A
Akap10	C4bp	complement component 4 binding protein	-1.15429		#N/A	#N/A
Akna	Gm14204	predicted gene 14204	-1.15377		#N/A	#N/A
Akt2	A730062M13Rik	RIKEN cDNA A730062M13 gene	-1.15266		#N/A	#N/A
Alkbh2	0610005C13Rik	RIKEN cDNA 0610005C13 gene	-1.15154		#N/A	#N/A
Alkbh5	C130074G19Rik	RIKEN cDNA C130074G19 gene	-1.15059		C130074G19Rik	#N/A
Alkbh6	Myh11	myosin, heavy polypeptide 11, smooth muscle	-1.15018		Myh11	#N/A
Alkbh7	Mycn	v-myc avian myelocytomatosis viral related oncogene, neuroblastoma derived	-1.14974		Mycn	#N/A
Alpl	Tekt5	tektin 5	-1.14972		#N/A	#N/A
Ank	Gm37911	predicted gene, 37911	-1.14801		#N/A	#N/A
Ank3	Vstm2l	V-set and transmembrane domain containing 2-like	-1.14777		#N/A	#N/A
Ankrd33b	Trank1	tetratricopeptide repeat and ankyrin repeat containing 1	-1.14685		Trank1	#N/A
Ankrd52	AC154328.1	leucine rich repeat containing 70 (LRRC70) pseudogene	-1.14604		#N/A	#N/A
Ap1g2	Pir	pirin	-1.14141		#N/A	#N/A
Apobec3	Rgs13	regulator of G-protein signaling 13	-1.14134		#N/A	#N/A
Aprt	Gm44644	predicted gene 44644	-1.14128		#N/A	#N/A
Arf1	Lhx8	LIM homeobox protein 8	-1.14112		#N/A	#N/A
Arf6	Pdk4	pyruvate dehydrogenase kinase, isoenzyme 4	-1.14		#N/A	#N/A
Arhgap11a	Tfap2b	transcription factor AP-2 beta	-1.13486		#N/A	#N/A
Arhgap12	Gm38217	predicted gene, 38217	-1.13039		#N/A	#N/A
Arhgap21	Rprl3	ribonuclease P RNA-like 3	-1.12721		#N/A	#N/A
Arhgap23	Gm45447	predicted gene 45447	-1.12282		#N/A	#N/A
Arhgef2	Pgm5	phosphoglucomutase 5	-1.12221		#N/A	#N/A
Arhgef7	Dlx2	distal-less homeobox 2	-1.12029		Dlx2	#N/A
Arl4d	Tex11	testis expressed gene 11	-1.11978		#N/A	#N/A
Arl6	Ldb2	LIM domain binding 2	-1.11751		#N/A	#N/A
Arl8a	Slco1c1	solute carrier organic anion transporter family, member 1c1	-1.11538		#N/A	#N/A
Arrdc3	Gabra3	gamma-aminobutyric acid (GABA) A receptor, subunit alpha 3	-1.11402		#N/A	#N/A
Arsb	Gm27032	predicted gene, 27032	-1.11402		#N/A	#N/A
Asb8	Ptger3	prostaglandin E receptor 3 (subtype EP3)	-1.1137		#N/A	#N/A
Aspg	Gm38259	predicted gene, 38259	-1.11204		#N/A	#N/A
Atg4d	Dleu7	deleted in lymphocytic leukemia, 7	-1.10986		#N/A	#N/A
Atox1	Bmp3	bone morphogenetic protein 3	-1.10634		#N/A	#N/A
Atp2a2	Spag6	sperm associated antigen 6	-1.10627		#N/A	#N/A
Atp5a1	Gm13986	predicted gene 13986	-1.1062		#N/A	#N/A
Atp6v0a1	Gm38187	predicted gene, 38187	-1.1057		#N/A	#N/A
Atp6v0e	Dlx1as	distal-less homeobox 1, antisense	-1.10387		#N/A	#N/A
Atpaf1	Slc30a10	solute carrier family 30, member 10	-1.10296		Slc30a10	#N/A
Atxn1	6330403K07Rik	RIKEN cDNA 6330403K07 gene	-1.10125		#N/A	#N/A
Atxn2	Gm36037	predicted gene, 36037	-1.10121		#N/A	#N/A
Avpi1	Tdrd9	tudor domain containing 9	-1.10106		#N/A	#N/A
Axin2	Rxfp1	relaxin/insulin-like family peptide receptor 1	-1.10039		#N/A	#N/A
Azi2	Cpne5	copine V	-1.0999		#N/A	#N/A
B2m	Mpped1	metallophosphoesterase domain containing 1	-1.09942		Mpped1	#N/A
B430306N03Rik	Gm37176	predicted gene, 37176	-1.09845		#N/A	#N/A
B4galnt1	Cntnap3	contactin associated protein-like 3	-1.09803		#N/A	#N/A
B9d2	Penk	preproenkephalin	-1.0947		Penk	#N/A
Baz1a	Gm37960	predicted gene, 37960	-1.09439		#N/A	#N/A
Baz1b	Tal1	T cell acute lymphocytic leukemia 1	-1.09129		#N/A	#N/A
BC005537	Gm42725	predicted gene 42725	-1.09007		#N/A	#N/A
BC029722	Appl2	adaptor protein, phosphotyrosine interaction, PH domain and leucine zipper containing 2	-1.0885		#N/A	#N/A
Bcar3	Tnfrsf14	tumor necrosis factor receptor superfamily, member 14 (herpesvirus entry mediator)	-1.08775		#N/A	#N/A
Bcl2l11	Gm9930	predicted gene 9930	-1.08603		#N/A	#N/A
Bmp1	Ptprc	protein tyrosine phosphatase, receptor type, C	-1.08378		#N/A	#N/A
Bop1	Gm49949	predicted gene, 49949	-1.08145		#N/A	#N/A
Brd4	Rhov	ras homolog family member V	-1.08106		#N/A	#N/A
Brinp1	D630023F18Rik	RIKEN cDNA D630023F18 gene	-1.07976		#N/A	#N/A
Bscl2	Gsg1l	GSG1-like	-1.07606		#N/A	#N/A
C330018D20Rik	Alkal2	ALK and LTK ligand 2	-1.07306		#N/A	#N/A
C3ar1	Zfp469	zinc finger protein 469	-1.06969		#N/A	#N/A
Cacnb3	Grin2d	glutamate receptor, ionotropic, NMDA2D (epsilon 4)	-1.06683		#N/A	#N/A
Cacng2	Kcnip1	Kv channel-interacting protein 1	-1.06608		Kcnip1	#N/A
Cacng5	Gm33680	predicted gene, 33680	-1.06515		#N/A	#N/A
Cactin	Efnb1	ephrin B1	-1.06503		Efnb1	#N/A
Cadm2	Grm4	glutamate receptor, metabotropic 4	-1.06473		#N/A	#N/A
Camk2b	Fgf1	fibroblast growth factor 1	-1.06174		Fgf1	#N/A
Cbfb	Slc17a7	solute carrier family 17 (sodium-dependent inorganic phosphate cotransporter), member 7	-1.05953		#N/A	#N/A
Ccdc138	Gm36988	predicted gene, 36988	-1.05417		#N/A	#N/A
Ccdc163	A330084C13Rik	RIKEN cDNA A330084C13 gene	-1.05393		#N/A	#N/A
Ccdc28b	Zim1	zinc finger, imprinted 1	-1.05352		#N/A	#N/A
Ccdc6	Syne1	spectrin repeat containing, nuclear envelope 1	-1.05265		#N/A	#N/A
Ccdc97	Gm32834	predicted gene, 32834	-1.0524		#N/A	#N/A
Ccna2	Neurl1b	neuralized E3 ubiquitin protein ligase 1B	-1.05049		Neurl1b	#N/A
Ccr5	Fli1	Friend leukemia integration 1	-1.04899		#N/A	#N/A
Cct8	E130102H24Rik	RIKEN cDNA E130102H24 gene	-1.0489		#N/A	#N/A
Cd163	Gm49871	predicted gene, 49871	-1.04805		#N/A	#N/A
Cd200	Mfsd4b1	major facilitator superfamily domain containing 4B1	-1.0442		#N/A	#N/A
Cd276	Six6	sine oculis-related homeobox 6	-1.04403		#N/A	#N/A
Cd37	Gm2061	predicted gene 2061	-1.04002		#N/A	#N/A
Cd52	Gm4577	predicted gene 4577	-1.03974		#N/A	#N/A
Cd72	Cyp2j8	cytochrome P450, family 2, subfamily j, polypeptide 8	-1.03725		#N/A	#N/A
Cd81	B230206I08Rik	RIKEN cDNA B230206I08 gene	-1.03612		#N/A	#N/A
Cdh2	Irx1	Iroquois homeobox 1	-1.03235		#N/A	#N/A
Cdip1	Chd5	chromodomain helicase DNA binding protein 5	-1.03169		#N/A	#N/A
Cdkn1a	Hepacam2	HEPACAM family member 2	-1.02739		#N/A	#N/A
Cdr2	Dnm1	dynamin 1	-1.02613		Dnm1	#N/A
Cds1	Gabrq	gamma-aminobutyric acid (GABA) A receptor, subunit theta	-1.02492		#N/A	#N/A
Cebpa	Scn1a	sodium channel, voltage-gated, type I, alpha	-1.02357		#N/A	#N/A
Cebpz	Efcab6	EF-hand calcium binding domain 6	-1.02298		Efcab6	#N/A
Cep126	Aifm3	apoptosis-inducing factor, mitochondrion-associated 3	-1.02148		#N/A	#N/A
Cep85l	Slc32a1	solute carrier family 32 (GABA vesicular transporter), member 1	-1.02078		#N/A	#N/A
Cerk	Gm26871	predicted gene, 26871	-1.01794		#N/A	#N/A
Cfl1	Gm49586	predicted gene, 49586	-1.0166		#N/A	#N/A
Cgnl1	Gm1043	predicted gene 1043	-1.01621		#N/A	#N/A
Chd9	Gm12108	predicted gene 12108	-1.01485		#N/A	#N/A
Chmp1a	Cntn5	contactin 5	-1.01436		#N/A	#N/A
Chn1	Syt5	synaptotagmin V	-1.01379		#N/A	#N/A
Chrm3	Ass1	argininosuccinate synthetase 1	-1.01052		#N/A	#N/A
Chrnb1	A330048O09Rik	RIKEN cDNA A330048O09 gene	-1.0068		#N/A	#N/A
Chst1	Efs	embryonal Fyn-associated substrate	-1.00668		Efs	#N/A
Chst11	Nhlh2	nescient helix loop helix 2	-1.00626		#N/A	#N/A
Ciart	Cacng2	calcium channel, voltage-dependent, gamma subunit 2	-1.00614		Cacng2	#N/A
Cib2	Htr2a	5-hydroxytryptamine (serotonin) receptor 2A	-1.0044		#N/A	#N/A
Cilp2	BC024139	cDNA sequence BC024139	-1.0028		#N/A	#N/A
Cisd3	Ryr1	ryanodine receptor 1, skeletal muscle	-1.00206		#N/A	#N/A
Ckb	Disp3	dispatched RND transporter family member 3	-1.00008		Disp3	#N/A
Cldn1					#N/A	#N/A
Clec16a					#N/A	#N/A
Clip3					#N/A	#N/A
Cluh					#N/A	#N/A
Cmah					#N/A	#N/A
Cnnm2					#N/A	#N/A
Cntn2					#N/A	#N/A
Cntnap1					#N/A	#N/A
Coa4					#N/A	#N/A
Coa7					#N/A	#N/A
Cope					#N/A	#N/A
Copg1					#N/A	#N/A
Coq7					#N/A	#N/A
Cotl1					#N/A	#N/A
Cox5b					#N/A	#N/A
Cox8b					#N/A	#N/A
Cpe					#N/A	#N/A
Cpne2					#N/A	#N/A
Crip2					#N/A	#N/A
Crlf3					#N/A	#N/A
Crtac1					#N/A	#N/A
Cryba4					#N/A	#N/A
Csdc2					#N/A	#N/A
Csl					#N/A	#N/A
Csnk2b					#N/A	#N/A
Cthrc1					#N/A	#N/A
Ctif					#N/A	#N/A
Ctnnd2					#N/A	#N/A
Ctsb					#N/A	#N/A
Ctss					#N/A	#N/A
Cuta					#N/A	#N/A
Cux2					#N/A	#N/A
Cxcl9					#N/A	#N/A
Cxxc1					#N/A	#N/A
Cxxc5					#N/A	#N/A
Cyb5r4					#N/A	#N/A
Cycs					#N/A	#N/A
Cyp11a1					#N/A	#N/A
Cyp26b1					#N/A	#N/A
Cyp2b10					#N/A	#N/A
Cystm1					#N/A	#N/A
Cyth1					#N/A	#N/A
Cyth4					#N/A	#N/A
D17H6S53E					#N/A	#N/A
D5Ertd579e					#N/A	#N/A
D8Ertd738e					#N/A	#N/A
Dab2					#N/A	#N/A
Daxx					#N/A	#N/A
Dcaf12					#N/A	#N/A
Dcaf6					#N/A	#N/A
Dck					#N/A	#N/A
Ddhd1					#N/A	#N/A
Ddit3					#N/A	#N/A
Ddit4					#N/A	#N/A
Ddr1					#N/A	#N/A
Def8					#N/A	#N/A
Desi2					#N/A	#N/A
Dhrs13					#N/A	#N/A
Dhx16					#N/A	#N/A
Dhx30					#N/A	#N/A
Diexf					#N/A	#N/A
Dlgap4					#N/A	#N/A
Dlx1					#N/A	#N/A
Dnaja1					#N/A	#N/A
Dnajb1					#N/A	#N/A
Dnajb13					#N/A	#N/A
Dnajb5					#N/A	#N/A
Dnajc18					#N/A	#N/A
Dnajc3					#N/A	#N/A
Dnajc5					#N/A	#N/A
Dnajc7					#N/A	#N/A
Dnm1l					#N/A	#N/A
Dnm2					#N/A	#N/A
Dpep1					#N/A	#N/A
Dpf3					#N/A	#N/A
Dph1					#N/A	#N/A
Dtna					#N/A	#N/A
Dus1l					#N/A	#N/A
Dusp11					#N/A	#N/A
Dusp4					#N/A	#N/A
Dusp6					#N/A	#N/A
Dusp8					#N/A	#N/A
Dvl1					#N/A	#N/A
Dynll1					#N/A	#N/A
Dynll2					#N/A	#N/A
Ecsit					#N/A	#N/A
Edem1					#N/A	#N/A
Eef1akmt1					#N/A	#N/A
Eef2					#N/A	#N/A
Egr3					#N/A	#N/A
Ehbp1l1					#N/A	#N/A
Eif1ad					#N/A	#N/A
Eif3b					#N/A	#N/A
Eif3d					#N/A	#N/A
Ell2					#N/A	#N/A
Emilin2					#N/A	#N/A
Engase					#N/A	#N/A
Eogt					#N/A	#N/A
Epas1					#N/A	#N/A
Eps8l1					#N/A	#N/A
Epsti1					#N/A	#N/A
Erbb3					#N/A	#N/A
Ercc6					#N/A	#N/A
Etfdh					#N/A	#N/A
Etv6					#N/A	#N/A
Fah					#N/A	#N/A
Fam111a					#N/A	#N/A
Fam120a					#N/A	#N/A
Fam161a					#N/A	#N/A
Fam162a					#N/A	#N/A
Fam210a					#N/A	#N/A
Fam214a					#N/A	#N/A
Fam81a					#N/A	#N/A
Fam84b					#N/A	#N/A
Fam98a					#N/A	#N/A
Fas					#N/A	#N/A
Fasn					#N/A	#N/A
Fastk					#N/A	#N/A
Fbxo3					#N/A	#N/A
Fbxo31					#N/A	#N/A
Fcgr1					#N/A	#N/A
Fcgr3					#N/A	#N/A
Fdx1					#N/A	#N/A
Fem1a					#N/A	#N/A
Fermt3					#N/A	#N/A
Fgd4					#N/A	#N/A
Fgfrl1					#N/A	#N/A
Fgr					#N/A	#N/A
Fh1					#N/A	#N/A
Fignl1					#N/A	#N/A
Fitm2					#N/A	#N/A
Fkbp1a					#N/A	#N/A
Flad1					#N/A	#N/A
Flt4					#N/A	#N/A
Fmn1					#N/A	#N/A
Fmnl1					#N/A	#N/A
Fn3k					#N/A	#N/A
Fndc3b					#N/A	#N/A
Fntb					#N/A	#N/A
Foxo6					#N/A	#N/A
Foxp4					#N/A	#N/A
Fras1					#N/A	#N/A
Frmd4b					#N/A	#N/A
Fxyd5					#N/A	#N/A
Fzd4					#N/A	#N/A
G6pdx					#N/A	#N/A
Gabbr2					#N/A	#N/A
Galnt14					#N/A	#N/A
Gapdh					#N/A	#N/A
Gas6					#N/A	#N/A
Gbf1					#N/A	#N/A
Gfod1					#N/A	#N/A
Git1					#N/A	#N/A
Gk					#N/A	#N/A
Gk5					#N/A	#N/A
Glis2					#N/A	#N/A
Gls2					#N/A	#N/A
Gmnn					#N/A	#N/A
Gnao1					#N/A	#N/A
Golph3					#N/A	#N/A
Gpd1					#N/A	#N/A
Gpr146					#N/A	#N/A
Gpr158					#N/A	#N/A
Gpr37l1					#N/A	#N/A
Grhpr					#N/A	#N/A
Grk6					#N/A	#N/A
Grn					#N/A	#N/A
Grpel1					#N/A	#N/A
Gsap					#N/A	#N/A
Gse1					#N/A	#N/A
Gsn					#N/A	#N/A
Gss					#N/A	#N/A
Gtf2ird1					#N/A	#N/A
Gtf3a					#N/A	#N/A
H2-D1					#N/A	#N/A
H2-K1					#N/A	#N/A
Hacd1					#N/A	#N/A
Hcrtr1					#N/A	#N/A
Herc1					#N/A	#N/A
Herpud1					#N/A	#N/A
Hey1					#N/A	#N/A
Hibch					#N/A	#N/A
Higd2a					#N/A	#N/A
Hip1					#N/A	#N/A
Hmgcr					#N/A	#N/A
Hmgcs1					#N/A	#N/A
Hmgxb3					#N/A	#N/A
Hmox1					#N/A	#N/A
Hnrnpab					#N/A	#N/A
Hnrnpul1					#N/A	#N/A
Homer1					#N/A	#N/A
Homer2					#N/A	#N/A
Hsbp1l1					#N/A	#N/A
Hspa4					#N/A	#N/A
Hspb1					#N/A	#N/A
Iba57					#N/A	#N/A
Iffo2					#N/A	#N/A
Ifih1					#N/A	#N/A
Ifngr2					#N/A	#N/A
Ifrd1					#N/A	#N/A
Ifrd2					#N/A	#N/A
Igsf6					#N/A	#N/A
Il10ra					#N/A	#N/A
Il10rb					#N/A	#N/A
Il11ra1					#N/A	#N/A
Il17d					#N/A	#N/A
Inpp5d					#N/A	#N/A
Ints10					#N/A	#N/A
Iqsec1					#N/A	#N/A
Iqsec3					#N/A	#N/A
Irak2					#N/A	#N/A
Irak3					#N/A	#N/A
Irf2bpl					#N/A	#N/A
Irgm1					#N/A	#N/A
Irgq					#N/A	#N/A
Irs1					#N/A	#N/A
Isca2					#N/A	#N/A
Itgae					#N/A	#N/A
Itpr1					#N/A	#N/A
Ivns1abp					#N/A	#N/A
Jdp2					#N/A	#N/A
Josd2					#N/A	#N/A
Jup					#N/A	#N/A
Kansl3					#N/A	#N/A
Katna1					#N/A	#N/A
Kazn					#N/A	#N/A
Kbtbd11					#N/A	#N/A
Kbtbd8					#N/A	#N/A
Kcna2					#N/A	#N/A
Kcna5					#N/A	#N/A
Kcnc1					#N/A	#N/A
Kcng4					#N/A	#N/A
Kcnn1					#N/A	#N/A
Kctd1					#N/A	#N/A
Kctd17					#N/A	#N/A
Kctd7					#N/A	#N/A
Kdelc1					#N/A	#N/A
Kdelr3					#N/A	#N/A
Kdm2a					#N/A	#N/A
Kif11					#N/A	#N/A
Kif23					#N/A	#N/A
Kif5b					#N/A	#N/A
Kifc3					#N/A	#N/A
Kin					#N/A	#N/A
Klc1					#N/A	#N/A
Klhl2					#N/A	#N/A
Kmt2b					#N/A	#N/A
Lamc3					#N/A	#N/A
Larp1b					#N/A	#N/A
Lats1					#N/A	#N/A
Ldhb					#N/A	#N/A
Leprotl1					#N/A	#N/A
Letmd1					#N/A	#N/A
Lgi3					#N/A	#N/A
Lingo3					#N/A	#N/A
Litaf					#N/A	#N/A
Lix1					#N/A	#N/A
Lpl					#N/A	#N/A
Lrfn3					#N/A	#N/A
Lrp2bp					#N/A	#N/A
Lrp5					#N/A	#N/A
Lrpprc					#N/A	#N/A
Lrrc25					#N/A	#N/A
Lrrc47					#N/A	#N/A
Lrrc59					#N/A	#N/A
Lrrc75a					#N/A	#N/A
Lrrc8b					#N/A	#N/A
Lrrfip2					#N/A	#N/A
Lsg1					#N/A	#N/A
Lyrm7					#N/A	#N/A
Macf1					#N/A	#N/A
Mafb					#N/A	#N/A
Manea					#N/A	#N/A
Map1s					#N/A	#N/A
Map2k5					#N/A	#N/A
Map3k10					#N/A	#N/A
Map3k13					#N/A	#N/A
Map3k5					#N/A	#N/A
Map3k6					#N/A	#N/A
Map4k4					#N/A	#N/A
Mapk8ip3					#N/A	#N/A
Mapt					#N/A	#N/A
March5					#N/A	#N/A
Mark2					#N/A	#N/A
Mark3					#N/A	#N/A
Marveld1					#N/A	#N/A
Mast2					#N/A	#N/A
Mbd6					#N/A	#N/A
Mcfd2					#N/A	#N/A
Mcm5					#N/A	#N/A
Mcm6					#N/A	#N/A
Mcts2					#N/A	#N/A
Mcu					#N/A	#N/A
Mdh2					#N/A	#N/A
Mdn1					#N/A	#N/A
Me1					#N/A	#N/A
Me3					#N/A	#N/A
Med1					#N/A	#N/A
Med27					#N/A	#N/A
Mettl21e					#N/A	#N/A
Mettl26					#N/A	#N/A
Mettl3					#N/A	#N/A
Mfsd2a					#N/A	#N/A
Mfsd5					#N/A	#N/A
Mfsd6					#N/A	#N/A
Mgat4b					#N/A	#N/A
Mgll					#N/A	#N/A
Midn					#N/A	#N/A
Mindy2					#N/A	#N/A
Mllt11					#N/A	#N/A
Mmaa					#N/A	#N/A
Mmachc					#N/A	#N/A
Mmd					#N/A	#N/A
Mme					#N/A	#N/A
Mmgt1					#N/A	#N/A
Morf4l2					#N/A	#N/A
Mpnd					#N/A	#N/A
Mrpl10					#N/A	#N/A
Mrpl18					#N/A	#N/A
Mrpl19					#N/A	#N/A
Mrpl38					#N/A	#N/A
Mrpl43					#N/A	#N/A
Mrpl45					#N/A	#N/A
Mrps16					#N/A	#N/A
Mrps25					#N/A	#N/A
Mrps35					#N/A	#N/A
Mrps36					#N/A	#N/A
Msrb2					#N/A	#N/A
Mterf2					#N/A	#N/A
Mtm1					#N/A	#N/A
Mtss1					#N/A	#N/A
Mul1					#N/A	#N/A
Mxra7					#N/A	#N/A
Mycn					#N/A	#N/A
Myd88					#N/A	#N/A
Mydgf					#N/A	#N/A
Myh9					#N/A	#N/A
Mylk4					#N/A	#N/A
Myo1c					#N/A	#N/A
Myo1g					#N/A	#N/A
Myo5c					#N/A	#N/A
N4bp2l2					#N/A	#N/A
Naa40					#N/A	#N/A
Nab1					#N/A	#N/A
Nacc1					#N/A	#N/A
Narfl					#N/A	#N/A
Ncdn					#N/A	#N/A
Nceh1					#N/A	#N/A
Ncln					#N/A	#N/A
Ncoa3					#N/A	#N/A
Ndc1					#N/A	#N/A
Ndfip2					#N/A	#N/A
Ndrg3					#N/A	#N/A
Ndufa12					#N/A	#N/A
Ndufaf5					#N/A	#N/A
Nenf					#N/A	#N/A
Neto2					#N/A	#N/A
Nhp2					#N/A	#N/A
Nit2					#N/A	#N/A
Nkiras1					#N/A	#N/A
Nme1					#N/A	#N/A
Nmrk2					#N/A	#N/A
Nmt2					#N/A	#N/A
Nob1					#N/A	#N/A
Noct					#N/A	#N/A
Nop56					#N/A	#N/A
Notch2					#N/A	#N/A
Noxred1					#N/A	#N/A
Nptn					#N/A	#N/A
Nradd					#N/A	#N/A
Nrip1					#N/A	#N/A
Nsun2					#N/A	#N/A
Nt5c3b					#N/A	#N/A
Nt5dc3					#N/A	#N/A
Ntmt1					#N/A	#N/A
Ntsr2					#N/A	#N/A
Nubp1					#N/A	#N/A
Nudc					#N/A	#N/A
Nudt19					#N/A	#N/A
Nudt6					#N/A	#N/A
Nup50					#N/A	#N/A
Nus1					#N/A	#N/A
Oaf					#N/A	#N/A
Odc1					#N/A	#N/A
Orai1					#N/A	#N/A
Osbpl11					#N/A	#N/A
Osbpl2					#N/A	#N/A
Osbpl6					#N/A	#N/A
Ostc					#N/A	#N/A
Ostm1					#N/A	#N/A
Otub1					#N/A	#N/A
Oxa1l					#N/A	#N/A
Pa2g4					#N/A	#N/A
Pabpc1					#N/A	#N/A
Pank1					#N/A	#N/A
Pank4					#N/A	#N/A
Paqr7					#N/A	#N/A
Patl1					#N/A	#N/A
Pcdh1					#N/A	#N/A
Pcsk4					#N/A	#N/A
Pde12					#N/A	#N/A
Pdgfb					#N/A	#N/A
Pdlim7					#N/A	#N/A
Pdpr					#N/A	#N/A
Pdss2					#N/A	#N/A
Per2					#N/A	#N/A
Per3					#N/A	#N/A
Pes1					#N/A	#N/A
Pex26					#N/A	#N/A
Pfdn6					#N/A	#N/A
Pfkm					#N/A	#N/A
Pgs1					#N/A	#N/A
Phc2					#N/A	#N/A
Phf19					#N/A	#N/A
Phka1					#N/A	#N/A
Phospho1					#N/A	#N/A
Phrf1					#N/A	#N/A
Pigt					#N/A	#N/A
Pigyl					#N/A	#N/A
Pik3r3					#N/A	#N/A
Pitpnc1					#N/A	#N/A
Pitpnm2					#N/A	#N/A
Plcd1					#N/A	#N/A
Plcg1					#N/A	#N/A
Plek					#N/A	#N/A
Plppr3					#N/A	#N/A
Plxna1					#N/A	#N/A
Plxna2					#N/A	#N/A
Pmm1					#N/A	#N/A
Pnldc1					#N/A	#N/A
Pnp					#N/A	#N/A
Pnpla7					#N/A	#N/A
Pofut2					#N/A	#N/A
Pold2					#N/A	#N/A
Polg					#N/A	#N/A
Polr2i					#N/A	#N/A
Polr2m					#N/A	#N/A
Polrmt					#N/A	#N/A
Pomt1					#N/A	#N/A
Pon2					#N/A	#N/A
Ppat					#N/A	#N/A
Ppfia1					#N/A	#N/A
Ppfia4					#N/A	#N/A
Ppib					#N/A	#N/A
Ppil4					#N/A	#N/A
Ppp1r10					#N/A	#N/A
Ppp1r11					#N/A	#N/A
Ppp1r14b					#N/A	#N/A
Ppp1r3g					#N/A	#N/A
Ppp2r5b					#N/A	#N/A
Ppp5c					#N/A	#N/A
Prdm15					#N/A	#N/A
Preb					#N/A	#N/A
Prep					#N/A	#N/A
Prkce					#N/A	#N/A
Prkci					#N/A	#N/A
Prmt1					#N/A	#N/A
Prmt5					#N/A	#N/A
Proser2					#N/A	#N/A
Prr14					#N/A	#N/A
Prss36					#N/A	#N/A
Psmc3					#N/A	#N/A
Ptbp1					#N/A	#N/A
Ptger2					#N/A	#N/A
Ptp4a3					#N/A	#N/A
Ptpre					#N/A	#N/A
Ptprm					#N/A	#N/A
Pura					#N/A	#N/A
Pvr					#N/A	#N/A
Pwwp2b					#N/A	#N/A
Rab12					#N/A	#N/A
Rab3ip					#N/A	#N/A
Rab44					#N/A	#N/A
Rac2					#N/A	#N/A
Racgap1					#N/A	#N/A
Ralgapb					#N/A	#N/A
Ralgds					#N/A	#N/A
Rap1gap					#N/A	#N/A
Rapgef4					#N/A	#N/A
Rara					#N/A	#N/A
Rasgrp1					#N/A	#N/A
Rbck1					#N/A	#N/A
Rbl2					#N/A	#N/A
Rbm28					#N/A	#N/A
Rcan2					#N/A	#N/A
Rcsd1					#N/A	#N/A
Rdh13					#N/A	#N/A
Rel					#N/A	#N/A
Rev1					#N/A	#N/A
Rexo2					#N/A	#N/A
Rgcc					#N/A	#N/A
Rgl3					#N/A	#N/A
Rgs2					#N/A	#N/A
Rhbdd1					#N/A	#N/A
Rhob					#N/A	#N/A
Rhobtb2					#N/A	#N/A
Ric8b					#N/A	#N/A
Rilpl1					#N/A	#N/A
Rin3					#N/A	#N/A
Ripor1					#N/A	#N/A
Rnf126					#N/A	#N/A
Rnf138					#N/A	#N/A
Rnf14					#N/A	#N/A
Rnf144b					#N/A	#N/A
Rom1					#N/A	#N/A
Rpe					#N/A	#N/A
Rpl27					#N/A	#N/A
Rpn1					#N/A	#N/A
Rps6ka5					#N/A	#N/A
Rrm2					#N/A	#N/A
Rsl24d1					#N/A	#N/A
Rusc2					#N/A	#N/A
Rxrb					#N/A	#N/A
Samd12					#N/A	#N/A
Samm50					#N/A	#N/A
Sardh					#N/A	#N/A
Sbk1					#N/A	#N/A
Sbno2					#N/A	#N/A
Scamp3					#N/A	#N/A
Scarb1					#N/A	#N/A
Scd1					#N/A	#N/A
Scg2					#N/A	#N/A
Scml4					#N/A	#N/A
Scn4b					#N/A	#N/A
Scn5a					#N/A	#N/A
Scrn1					#N/A	#N/A
Scyl1					#N/A	#N/A
Sdf2l1					#N/A	#N/A
Sdhaf2					#N/A	#N/A
Sdhaf4					#N/A	#N/A
Sdk2					#N/A	#N/A
Sec13					#N/A	#N/A
Sec24b					#N/A	#N/A
Sec61a1					#N/A	#N/A
Sema4a					#N/A	#N/A
Serp1					#N/A	#N/A
Sf3b2					#N/A	#N/A
Sfxn5					#N/A	#N/A
Sgf29					#N/A	#N/A
Sh3bgrl3					#N/A	#N/A
Sh3bp2					#N/A	#N/A
Sh3glb1					#N/A	#N/A
Shb					#N/A	#N/A
Shh					#N/A	#N/A
Shisa6					#N/A	#N/A
Shpk					#N/A	#N/A
Siglec1					#N/A	#N/A
Slc12a2					#N/A	#N/A
Slc22a5					#N/A	#N/A
Slc23a2					#N/A	#N/A
Slc25a12					#N/A	#N/A
Slc25a28					#N/A	#N/A
Slc25a29					#N/A	#N/A
Slc25a44					#N/A	#N/A
Slc33a1					#N/A	#N/A
Slc35a4					#N/A	#N/A
Slc35b4					#N/A	#N/A
Slc35e1					#N/A	#N/A
Slc35e2					#N/A	#N/A
Slc37a1					#N/A	#N/A
Slc41a2					#N/A	#N/A
Slc45a4					#N/A	#N/A
Slc7a10					#N/A	#N/A
Slc7a6					#N/A	#N/A
Slc7a8					#N/A	#N/A
Slc9a3r1					#N/A	#N/A
Slfn2					#N/A	#N/A
Slmap					#N/A	#N/A
Smarca4					#N/A	#N/A
Smarcd3					#N/A	#N/A
Smg5					#N/A	#N/A
Smg7					#N/A	#N/A
Snrk					#N/A	#N/A
Snrpd3					#N/A	#N/A
Snrpf					#N/A	#N/A
Snx21					#N/A	#N/A
Specc1l					#N/A	#N/A
Speg					#N/A	#N/A
Spop					#N/A	#N/A
Spred2					#N/A	#N/A
Srd5a1					#N/A	#N/A
Srf					#N/A	#N/A
Srpr					#N/A	#N/A
Srprb					#N/A	#N/A
Srsf4					#N/A	#N/A
Srxn1					#N/A	#N/A
Ssh1					#N/A	#N/A
Sstr2					#N/A	#N/A
St3gal6					#N/A	#N/A
St7l					#N/A	#N/A
Stab1					#N/A	#N/A
Stac2					#N/A	#N/A
Stard4					#N/A	#N/A
Stim1					#N/A	#N/A
Stim2					#N/A	#N/A
Stk11					#N/A	#N/A
Ston2					#N/A	#N/A
Stx1a					#N/A	#N/A
Sulf1					#N/A	#N/A
Sun1					#N/A	#N/A
Susd6					#N/A	#N/A
Sybu					#N/A	#N/A
Syk					#N/A	#N/A
Synpo2					#N/A	#N/A
Syt3					#N/A	#N/A
Tacc1					#N/A	#N/A
Taok2					#N/A	#N/A
Taok3					#N/A	#N/A
Tecpr1					#N/A	#N/A
Tef					#N/A	#N/A
Tesc					#N/A	#N/A
Tet3					#N/A	#N/A
Tex264					#N/A	#N/A
Tfg					#N/A	#N/A
Tfrc					#N/A	#N/A
Tgfa					#N/A	#N/A
Tgfbr3					#N/A	#N/A
Thbs4					#N/A	#N/A
Thop1					#N/A	#N/A
Timm10					#N/A	#N/A
Timm13					#N/A	#N/A
Timm22					#N/A	#N/A
Timm50					#N/A	#N/A
Timm9					#N/A	#N/A
Tiparp					#N/A	#N/A
Tkt					#N/A	#N/A
Tlr13					#N/A	#N/A
Tlr2					#N/A	#N/A
Tmed9					#N/A	#N/A
Tmem117					#N/A	#N/A
Tmem126a					#N/A	#N/A
Tmem132a					#N/A	#N/A
Tmem14c					#N/A	#N/A
Tmem185a					#N/A	#N/A
Tmem189					#N/A	#N/A
Tmem218					#N/A	#N/A
Tmem222					#N/A	#N/A
Tmem259					#N/A	#N/A
Tmem268					#N/A	#N/A
Tmem41a					#N/A	#N/A
Tmem52					#N/A	#N/A
Tmem64					#N/A	#N/A
Tmod1					#N/A	#N/A
Tmtc1					#N/A	#N/A
Tnc					#N/A	#N/A
Tnik					#N/A	#N/A
Tnxb					#N/A	#N/A
Tomm22					#N/A	#N/A
Tomm40l					#N/A	#N/A
Tor1aip1					#N/A	#N/A
Tor1b					#N/A	#N/A
Tpm1					#N/A	#N/A
Tpst1					#N/A	#N/A
Trappc1					#N/A	#N/A
Trib1					#N/A	#N/A
Trim65					#N/A	#N/A
Trim66					#N/A	#N/A
Trim68					#N/A	#N/A
Trip11					#N/A	#N/A
Trp53					#N/A	#N/A
Trp53inp1					#N/A	#N/A
Trub1					#N/A	#N/A
Tsc22d4					#N/A	#N/A
Tspan9					#N/A	#N/A
Tsr1					#N/A	#N/A
Ttc38					#N/A	#N/A
Ttll4					#N/A	#N/A
Ttll7					#N/A	#N/A
Tuba1b					#N/A	#N/A
Tuba4a					#N/A	#N/A
Tubb3					#N/A	#N/A
Tufm					#N/A	#N/A
Tulp3					#N/A	#N/A
Txlna					#N/A	#N/A
Txnrd2					#N/A	#N/A
U2af2					#N/A	#N/A
Uba1					#N/A	#N/A
Ube2m					#N/A	#N/A
Ube2n					#N/A	#N/A
Ube3b					#N/A	#N/A
Ubl7					#N/A	#N/A
Uhrf1					#N/A	#N/A
Uhrf1bp1					#N/A	#N/A
Unc5a					#N/A	#N/A
Unc5b					#N/A	#N/A
Upf1					#N/A	#N/A
Urm1					#N/A	#N/A
Usf2					#N/A	#N/A
Usp1					#N/A	#N/A
Uspl1					#N/A	#N/A
Ust					#N/A	#N/A
Vcam1					#N/A	#N/A
Vezf1					#N/A	#N/A
Vipas39					#N/A	#N/A
Vopp1					#N/A	#N/A
Vwa8					#N/A	#N/A
Wdr46					#N/A	#N/A
Wfs1					#N/A	#N/A
Wipf2					#N/A	#N/A
Wipf3					#N/A	#N/A
Wnk1					#N/A	#N/A
Wnt4					#N/A	#N/A
Wnt5a					#N/A	#N/A
Xrcc6					#N/A	#N/A
Yae1d1					#N/A	#N/A
Ythdf3					#N/A	#N/A
Ywhag					#N/A	#N/A
Zbp1					#N/A	#N/A
Zbtb40					#N/A	#N/A
Zbtb43					#N/A	#N/A
Zbtb7a					#N/A	#N/A
Zc3h8					#N/A	#N/A
Zcchc8					#N/A	#N/A
Zdhhc7					#N/A	#N/A
Zeb1					#N/A	#N/A
Zfhx2					#N/A	#N/A
Zfp12					#N/A	#N/A
Zfp383					#N/A	#N/A
Zfp385a					#N/A	#N/A
Zfp428					#N/A	#N/A
Zfp579					#N/A	#N/A
Zfp629					#N/A	#N/A
Zfp703					#N/A	#N/A
Zfp768					#N/A	#N/A
Zfp91					#N/A	#N/A
Zfp970					#N/A	#N/A
Zfyve16					#N/A	#N/A
Zgpat					#N/A	#N/A
Zhx1					#N/A	#N/A
Zmiz1					#N/A	#N/A
Znrf1					#N/A	#N/A
Zswim4					#N/A	#N/A
1110008F13Rik					#N/A	#N/A
1110059E24Rik					#N/A	#N/A
1190007I07Rik					#N/A	#N/A
2210407C18Rik					#N/A	#N/A
2310022B05Rik					#N/A	#N/A
2310039H08Rik					#N/A	#N/A
2410004B18Rik					#N/A	#N/A
2410004P03Rik					#N/A	#N/A
2510009E07Rik					#N/A	#N/A
2610044O15Rik8					#N/A	#N/A
2700081O15Rik					#N/A	#N/A
3110001I22Rik					#N/A	#N/A
3110002H16Rik					#N/A	#N/A
3110082I17Rik					#N/A	#N/A
3425401B19Rik					#N/A	#N/A
4833439L19Rik					#N/A	#N/A
4931406P16Rik					#N/A	#N/A
4932438A13Rik					#N/A	#N/A
6430573F11Rik					#N/A	#N/A
9030617O03Rik					#N/A	#N/A
9530068E07Rik					#N/A	#N/A
A930018M24Rik					#N/A	#N/A
Aagab					#N/A	#N/A
Aars2					#N/A	#N/A
Aarsd1					#N/A	#N/A
Abca3					#N/A	#N/A
Abcc10					#N/A	#N/A
Abcf3					#N/A	#N/A
Abcg5					#N/A	#N/A
Abhd17a					#N/A	#N/A
Abhd17b					#N/A	#N/A
Abhd17c					#N/A	#N/A
Abhd2					#N/A	#N/A
Abr					#N/A	#N/A
Acaa1b					#N/A	#N/A
Acaca					#N/A	#N/A
Acbd6					#N/A	#N/A
Ackr1					#N/A	#N/A
Ackr4					#N/A	#N/A
Aco1					#N/A	#N/A
Aco2					#N/A	#N/A
Acot12					#N/A	#N/A
Acsf3					#N/A	#N/A
Acsl1					#N/A	#N/A
Acta1					#N/A	#N/A
Actg1					#N/A	#N/A
Actn1					#N/A	#N/A
Actr1b					#N/A	#N/A
Actr3b					#N/A	#N/A
Actr8					#N/A	#N/A
Acvrl1					#N/A	#N/A
Acyp2					#N/A	#N/A
Adam10					#N/A	#N/A
Adamtsl5					#N/A	#N/A
Adat1					#N/A	#N/A
Adcy9					#N/A	#N/A
Add3					#N/A	#N/A
Adgra1					#N/A	#N/A
Adgrd1					#N/A	#N/A
Adgrg3					#N/A	#N/A
Adgrl1					#N/A	#N/A
Adgrl2					#N/A	#N/A
Adipor1					#N/A	#N/A
Adpgk					#N/A	#N/A
Adprh					#N/A	#N/A
Adra1a					#N/A	#N/A
Adrb1					#N/A	#N/A
Adss					#N/A	#N/A
Adssl1					#N/A	#N/A
Aff1					#N/A	#N/A
Aff3					#N/A	#N/A
Aggf1					#N/A	#N/A
Agtpbp1					#N/A	#N/A
Ahdc1					#N/A	#N/A
Ahr					#N/A	#N/A
AI464131					#N/A	#N/A
AI987944					#N/A	#N/A
Aig1					#N/A	#N/A
Aim2					#N/A	#N/A
Ajap1					#N/A	#N/A
Ak1					#N/A	#N/A
Akap1					#N/A	#N/A
Akap5					#N/A	#N/A
Akap8					#N/A	#N/A
Alas1					#N/A	#N/A
Alas2					#N/A	#N/A
Aldh18a1					#N/A	#N/A
Aldh3b1					#N/A	#N/A
Alkbh3					#N/A	#N/A
Alox5ap					#N/A	#N/A
Amacr					#N/A	#N/A
Amd1					#N/A	#N/A
Amigo1					#N/A	#N/A
Amigo2					#N/A	#N/A
Ammecr1					#N/A	#N/A
Anapc15					#N/A	#N/A
Angel2					#N/A	#N/A
Ank1					#N/A	#N/A
Ankhd1					#N/A	#N/A
Ankrd10					#N/A	#N/A
Ankrd13a					#N/A	#N/A
Ankrd13b					#N/A	#N/A
Ankrd17					#N/A	#N/A
Ankrd2					#N/A	#N/A
Ankrd28					#N/A	#N/A
Ankrd42					#N/A	#N/A
Ano6					#N/A	#N/A
Anp32e					#N/A	#N/A
Anxa11					#N/A	#N/A
Anxa5					#N/A	#N/A
Ap1g1					#N/A	#N/A
Ap1s1					#N/A	#N/A
Ap1s2					#N/A	#N/A
Apba2					#N/A	#N/A
Apbb1					#N/A	#N/A
Apbb1ip					#N/A	#N/A
Apc					#N/A	#N/A
Aph1a					#N/A	#N/A
Apoa1					#N/A	#N/A
Apoe					#N/A	#N/A
Apof					#N/A	#N/A
Apom					#N/A	#N/A
Arf2					#N/A	#N/A
Arfgef2					#N/A	#N/A
Arfip2					#N/A	#N/A
Arhgap10					#N/A	#N/A
Arhgap25					#N/A	#N/A
Arhgap26					#N/A	#N/A
Arhgap44					#N/A	#N/A
Arhgap45					#N/A	#N/A
Arhgap9					#N/A	#N/A
Arhgef10					#N/A	#N/A
Arhgef15					#N/A	#N/A
Arhgef18					#N/A	#N/A
Arhgef9					#N/A	#N/A
Arid2					#N/A	#N/A
Arid3b					#N/A	#N/A
Arl1					#N/A	#N/A
Arl5c					#N/A	#N/A
Arl6ip6					#N/A	#N/A
Armc6					#N/A	#N/A
Arpc3					#N/A	#N/A
Arpp19					#N/A	#N/A
Arrb1					#N/A	#N/A
Arrb2					#N/A	#N/A
Arrdc2					#N/A	#N/A
Arsa					#N/A	#N/A
Arsi					#N/A	#N/A
Arvcf					#N/A	#N/A
Asah1					#N/A	#N/A
Asb2					#N/A	#N/A
Aspdh					#N/A	#N/A
Asph					#N/A	#N/A
Asphd2					#N/A	#N/A
Aspm					#N/A	#N/A
Astn2					#N/A	#N/A
Asxl2					#N/A	#N/A
Atad1					#N/A	#N/A
Atad2b					#N/A	#N/A
Atf6b					#N/A	#N/A
Atg4a-ps					#N/A	#N/A
Atoh8					#N/A	#N/A
Atp10a					#N/A	#N/A
Atp1a3					#N/A	#N/A
Atp2a3					#N/A	#N/A
Atp2b1					#N/A	#N/A
Atp2b2					#N/A	#N/A
Atp5b					#N/A	#N/A
Atp5g3					#N/A	#N/A
Atp5h					#N/A	#N/A
Atp5sl					#N/A	#N/A
Atp6v0a2					#N/A	#N/A
Atp6v0b					#N/A	#N/A
Atp6v0e2					#N/A	#N/A
Atp6v1d					#N/A	#N/A
Atp6v1e1					#N/A	#N/A
Aup1					#N/A	#N/A
Aurkaip1					#N/A	#N/A
Auts2					#N/A	#N/A
Axl					#N/A	#N/A
Azin1					#N/A	#N/A
B230219D22Rik					#N/A	#N/A
B3galnt2					#N/A	#N/A
B3gnt3					#N/A	#N/A
B4galt5					#N/A	#N/A
Bace2					#N/A	#N/A
Bach2					#N/A	#N/A
Bad					#N/A	#N/A
Bag3					#N/A	#N/A
Bag6					#N/A	#N/A
Baiap2					#N/A	#N/A
Banp					#N/A	#N/A
Basp1					#N/A	#N/A
Baz2a					#N/A	#N/A
BC025920					#N/A	#N/A
BC028528					#N/A	#N/A
Bcas3					#N/A	#N/A
Bcat2					#N/A	#N/A
Bcdin3d					#N/A	#N/A
Bche					#N/A	#N/A
Bcl11a					#N/A	#N/A
Bcr					#N/A	#N/A
Bdnf					#N/A	#N/A
Becn1					#N/A	#N/A
Bfar					#N/A	#N/A
Bicra					#N/A	#N/A
Birc6					#N/A	#N/A
Bivm					#N/A	#N/A
Bmp7					#N/A	#N/A
Bmpr1a					#N/A	#N/A
Bms1					#N/A	#N/A
Bnip1					#N/A	#N/A
Bnip2					#N/A	#N/A
Bola3					#N/A	#N/A
Borcs6					#N/A	#N/A
Brca2					#N/A	#N/A
Brd1					#N/A	#N/A
Brd3					#N/A	#N/A
Bri3					#N/A	#N/A
Bri3bp					#N/A	#N/A
Brinp2					#N/A	#N/A
Brpf1					#N/A	#N/A
Brwd1					#N/A	#N/A
Btbd1					#N/A	#N/A
Btg2					#N/A	#N/A
C2cd5					#N/A	#N/A
C5ar1					#N/A	#N/A
Cabin1					#N/A	#N/A
Cacna1c					#N/A	#N/A
Cacna2d2					#N/A	#N/A
Cacng4					#N/A	#N/A
Cacng7					#N/A	#N/A
Cacybp					#N/A	#N/A
Calm1					#N/A	#N/A
Calm2					#N/A	#N/A
Calm3					#N/A	#N/A
Caly					#N/A	#N/A
Camk2n1					#N/A	#N/A
Camk4					#N/A	#N/A
Camkk2					#N/A	#N/A
Camsap1					#N/A	#N/A
Cap1					#N/A	#N/A
Capzb					#N/A	#N/A
Car11					#N/A	#N/A
Car14					#N/A	#N/A
Car7					#N/A	#N/A
Card19					#N/A	#N/A
Cartpt					#N/A	#N/A
Catip					#N/A	#N/A
Cbll1					#N/A	#N/A
Cbln1					#N/A	#N/A
Cbr1					#N/A	#N/A
Cbr3					#N/A	#N/A
Ccar1					#N/A	#N/A
Ccbe1					#N/A	#N/A
Ccdc107					#N/A	#N/A
Ccdc149					#N/A	#N/A
Ccdc184					#N/A	#N/A
Ccdc3					#N/A	#N/A
Ccdc47					#N/A	#N/A
Ccdc58					#N/A	#N/A
Ccdc66					#N/A	#N/A
Ccdc69					#N/A	#N/A
Ccdc85a					#N/A	#N/A
Ccdc92					#N/A	#N/A
Ccdc93					#N/A	#N/A
Ccl11					#N/A	#N/A
Ccl24					#N/A	#N/A
Ccnc					#N/A	#N/A
Ccnd3					#N/A	#N/A
Ccne1					#N/A	#N/A
Ccne2					#N/A	#N/A
Ccnk					#N/A	#N/A
Ccnyl1					#N/A	#N/A
Ccp110					#N/A	#N/A
Ccr10					#N/A	#N/A
Ccr7					#N/A	#N/A
Ccs					#N/A	#N/A
Ccser2					#N/A	#N/A
Cd320					#N/A	#N/A
Cd59a					#N/A	#N/A
Cd74					#N/A	#N/A
Cd8a					#N/A	#N/A
Cdadc1					#N/A	#N/A
Cdc20					#N/A	#N/A
Cdc27					#N/A	#N/A
Cdc34					#N/A	#N/A
Cdc34b					#N/A	#N/A
Cdc37					#N/A	#N/A
Cdc42					#N/A	#N/A
Cdc42bpb					#N/A	#N/A
Cdc42ep2					#N/A	#N/A
Cdc42ep3					#N/A	#N/A
Cdc5l					#N/A	#N/A
Cdcp1					#N/A	#N/A
Cdh20					#N/A	#N/A
Cdh4					#N/A	#N/A
Cdhr1					#N/A	#N/A
Cdk11b					#N/A	#N/A
Cdk12					#N/A	#N/A
Cdk17					#N/A	#N/A
Cdk20					#N/A	#N/A
Cdk5r2					#N/A	#N/A
Cdv3					#N/A	#N/A
Ceacam16					#N/A	#N/A
Celsr1					#N/A	#N/A
Cenpb					#N/A	#N/A
Cep104					#N/A	#N/A
Cep152					#N/A	#N/A
Cep250					#N/A	#N/A
Cep350					#N/A	#N/A
Cep85					#N/A	#N/A
Cep95					#N/A	#N/A
Cep97					#N/A	#N/A
Cfap161					#N/A	#N/A
Cfap54					#N/A	#N/A
Cgref1					#N/A	#N/A
Chad					#N/A	#N/A
Chchd1					#N/A	#N/A
Chchd7					#N/A	#N/A
Chd1					#N/A	#N/A
Chd6					#N/A	#N/A
Chdh					#N/A	#N/A
Cherp					#N/A	#N/A
Chga					#N/A	#N/A
Chgb					#N/A	#N/A
Chkb					#N/A	#N/A
Chpf					#N/A	#N/A
Chpt1					#N/A	#N/A
Chrna3					#N/A	#N/A
Chrna4					#N/A	#N/A
Chrna7					#N/A	#N/A
Chrnb2					#N/A	#N/A
Chuk					#N/A	#N/A
Churc1					#N/A	#N/A
Ciao1					#N/A	#N/A
Cic					#N/A	#N/A
Cited4					#N/A	#N/A
Ckap4					#N/A	#N/A
Ckmt2					#N/A	#N/A
Clasp1					#N/A	#N/A
Clasp2					#N/A	#N/A
Clcn2					#N/A	#N/A
Clcn6					#N/A	#N/A
Cldnd1					#N/A	#N/A
Clec4f					#N/A	#N/A
Clic4					#N/A	#N/A
Clip1					#N/A	#N/A
Clip4					#N/A	#N/A
Clk3					#N/A	#N/A
Clmp					#N/A	#N/A
Clock					#N/A	#N/A
Clpp					#N/A	#N/A
Clptm1					#N/A	#N/A
Clstn3					#N/A	#N/A
Cmip					#N/A	#N/A
Cmpk2					#N/A	#N/A
Cndp2					#N/A	#N/A
Cnnm4					#N/A	#N/A
Cnot8					#N/A	#N/A
Cntn3					#N/A	#N/A
Cntnap2					#N/A	#N/A
Cntrl					#N/A	#N/A
Coa6					#N/A	#N/A
Cobl					#N/A	#N/A
Col11a2					#N/A	#N/A
Col6a3					#N/A	#N/A
Col9a2					#N/A	#N/A
Col9a3					#N/A	#N/A
Colgalt1					#N/A	#N/A
Coq3					#N/A	#N/A
Coq9					#N/A	#N/A
Coro1b					#N/A	#N/A
Coro1c					#N/A	#N/A
Coro6					#N/A	#N/A
Cox11					#N/A	#N/A
Cox18					#N/A	#N/A
Cox6a1					#N/A	#N/A
Cox7a2l					#N/A	#N/A
Cox7b					#N/A	#N/A
Cox8a					#N/A	#N/A
Cpb2					#N/A	#N/A
Cplx2					#N/A	#N/A
Cpne7					#N/A	#N/A
Cradd					#N/A	#N/A
Creld2					#N/A	#N/A
Crhr2					#N/A	#N/A
Cry1					#N/A	#N/A
Cry2					#N/A	#N/A
Csad					#N/A	#N/A
Cse1l					#N/A	#N/A
Csf2ra					#N/A	#N/A
Csrp2					#N/A	#N/A
Ctdspl					#N/A	#N/A
Ctnna1					#N/A	#N/A
Ctnnb1					#N/A	#N/A
Ctnnbip1					#N/A	#N/A
Ctnnbl1					#N/A	#N/A
Ctsd					#N/A	#N/A
Ctsf					#N/A	#N/A
Ctxn1					#N/A	#N/A
Cul2					#N/A	#N/A
Cul4b					#N/A	#N/A
Cwh43					#N/A	#N/A
Cx3cl1					#N/A	#N/A
Cxadr					#N/A	#N/A
Cyb5r1					#N/A	#N/A
Cyp2c38					#N/A	#N/A
Cyp2s1					#N/A	#N/A
Cyp46a1					#N/A	#N/A
Cyp4a31					#N/A	#N/A
Cyp7b1					#N/A	#N/A
Cys1					#N/A	#N/A
D17Wsu92e					#N/A	#N/A
D1Ertd622e					#N/A	#N/A
D430041D05Rik					#N/A	#N/A
D630045J12Rik					#N/A	#N/A
Daam1					#N/A	#N/A
Dact1					#N/A	#N/A
Dag1					#N/A	#N/A
Dagla					#N/A	#N/A
Daglb					#N/A	#N/A
Dap					#N/A	#N/A
Dbndd2					#N/A	#N/A
[truncated: 3,855 more rows]

## Sheet: GO BP_allT3Xg+TRBS_StrP15
Enrichment FDR,"nGenes","Pathway Genes","Fold Enrichment","Pathway","URL","Genes"
0.0010139989899074,4,21,41.0270774976657,"GO:0002281 macrophage activation involved in immune response "," http://amigo.geneontology.org/amigo/term/GO:0002281"," Syk Dysf Sbno2 Sucnr1"
0.00130337816116121,4,23,37.459505541347,"GO:0046426 negative reg. of receptor signaling pathway via JAK-STAT "," http://amigo.geneontology.org/amigo/term/GO:0046426"," Socs2 Socs3 Bcl3 Gbp7"
0.000618691837678636,12,453,5.70575249967537,"GO:0043434 response to peptide hormone "," http://amigo.geneontology.org/amigo/term/GO:0043434"," Stat5a Lpin3 Sorl1 Socs3 Timp1 Socs2 Fos Bcar3 Ptgs2 Gper1 Irs1 Vgf"
0.00153579424716488,12,525,4.92324929971989,"GO:1901652 response to peptide "," http://amigo.geneontology.org/amigo/term/GO:1901652"," Stat5a Lpin3 Sorl1 Socs3 Timp1 Socs2 Fos Bcar3 Ptgs2 Gper1 Irs1 Vgf"
0.000318699795011471,18,921,4.20961870090056,"GO:0009725 response to hormone "," http://amigo.geneontology.org/amigo/term/GO:0009725"," Timp1 Stat5a Lpin3 Gper1 Fbxo32 Hcls1 Sorl1 Socs3 Fhl2 Socs2 Fos Bcar3 Ptgs2 Atp1a1 Klf9 Irs1 Vgf Mbp"
0.00157356567910473,14,736,4.09713341858483,"GO:0043269 reg. of ion transport "," http://amigo.geneontology.org/amigo/term/GO:0043269"," Cacng5 Syt12 Hcn2 Rab3b Jak3 Ptgs2 Rgs4 Kcna5 Kcna1 Gper1 Hvcn1 Syk Dysf Atp1a1"
0.000422656559052172,22,1444,3.28159795774265,"GO:0007155 cell adhesion "," http://amigo.geneontology.org/amigo/term/GO:0007155"," Syk Tmeff2 Plxnd1 Sdk2 Cntn2 Stat5a Il1rap Sema4d Frmd5 Epb41l4b Cntn3 Jak3 Mcam Nt5e Ephb1 Rac2 Dusp26 Mbp Gldn Sned1 Dysf Cldn12"
0.000422656559052172,24,1708,3.02658768425403,"GO:0045595 reg. of cell differentiation "," http://amigo.geneontology.org/amigo/term/GO:0045595"," Fndc5 Sema4d Syk Plxnd1 Maff Map6 Socs2 Fos Junb Socs3 Gper1 Hcls1 Prickle1 Rgs4 Stat5a Wnt5b Cntn2 Gpr37l1 Ptgs2 Trib1 Ephb1 Zadh2 Sorl1 Mbp"
0.00153579424716488,22,1652,2.86841855386222,"GO:0009719 response to endogenous stimulus "," http://amigo.geneontology.org/amigo/term/GO:0009719"," Timp1 Stat5a Lpin3 Gper1 Hcn2 Syk Fbxo32 Hcls1 Sorl1 Socs3 Fhl2 Socs2 Ddc Fos Bcar3 Ptgs2 Atp1a1 Klf9 Rgs4 Irs1 Vgf Mbp"
0.00157356567910473,23,1825,2.71453129196884,"GO:1901700 response to oxygen-containing compound "," http://amigo.geneontology.org/amigo/term/GO:1901700"," Stat5a Lpin3 Gper1 Hcn2 Fbxo32 Sbno2 Sorl1 Socs3 Timp1 Socs2 Fos Bcar3 Nt5e Ptgs2 Trib1 Klf9 Vgf Rgs4 Kcna5 Irs1 Gpr37l1 Mbp Irgm1"
0.000359958085169485,33,2872,2.47490988038669,"GO:0051239 reg. of multicellular organismal proc. "," http://amigo.geneontology.org/amigo/term/GO:0051239"," Sema4d Syk Plxnd1 Maff Map6 Hcn2 Fos Fbxo32 Il1rap Ptgs2 Gper1 Timp1 Stat5a Hcls1 Frmd8 F3 Epb41l4b Prickle1 Rgs4 Cacng5 Mbp Kcna5 Kcna1 Sorl1 Bcl3 Socs2 Tppp Gpr37l1 Trib1 Ephb1 Atp1a1 Dio3 Gbp7"
0.000309072600055753,36,3162,2.45228262082822,"GO:0070887 cellular response to chemical stimulus "," http://amigo.geneontology.org/amigo/term/GO:0070887"," Stat5a Lpin3 Gbp3 Sbno2 Gbp7 Irgm1 Syt12 Gper1 Hcn2 Fos Fbxo32 Il1rap Sorl1 Junb Socs3 Lpo Socs2 Ddc Syk Hcls1 Bcar3 Stx2 Jak3 Ptgs2 Trib1 Ephb1 Atp1a1 Rac2 Klf9 Rgs4 Irs1 Hvcn1 Pcolce Gpr37l1 Dysf Kcna1"
0.00157356567910473,29,2651,2.35623257224429,"GO:0050793 reg. of developmental proc. "," http://amigo.geneontology.org/amigo/term/GO:0050793"," Fndc5 Sema4d Syk Plxnd1 Rac2 Maff Map6 Socs2 Fos Il1rap Junb Socs3 Gper1 Hcls1 F3 Prickle1 Rgs4 Sorl1 Stat5a Wnt5b Cntn2 Tppp Gpr37l1 Ptgs2 Trib1 Ephb1 Zadh2 Dio3 Mbp"
0.00157356567910473,43,4944,1.87335411510883,"GO:0007275 multicellular organism development "," http://amigo.geneontology.org/amigo/term/GO:0007275"," Sema4d Syk Plxnd1 Wnt5b Pllp Mcam Ephb1 Rac2 Sbno2 Sdk2 Mbp Maff Cntn2 Map6 Socs2 Fos Il1rap Junb Gper1 Timp1 Ddc Hcls1 F3 Ptgs2 Prickle1 Rgs4 Gldn Eml1 Fhl2 Stat5a Tppp Gpr37l1 Bcar3 Trib1 Dysf Vgf Slc25a34 Kcna1 Sorl1 Socs3 Bcl3 Dio3 Cntn3"

## Sheet: GO BP_allT3WT+TRBS_Str+P15
Enrichment FDR,"nGenes","Pathway Genes","Fold Enrichment","Pathway","URL","Genes"
6.88440000785479e-05,11,155,7.99569892473118,"GO:0035637 multicellular organismal signaling "," http://amigo.geneontology.org/amigo/term/GO:0035637"," Cacng2 Cacng5 Pkp2 Hcn2 Agt Kcna5 Kcna1 Cldn19 Kcnc4 Rapgef4 Gper1"
8.09430838054024e-05,13,243,6.02743484224966,"GO:0098657 import into cell "," http://amigo.geneontology.org/amigo/term/GO:0098657"," Trpv2 Atp1a1 Neurl1b Fabp3 Rab3b Hcn2 Slc22a4 Slc12a2 Itga4 Agt Rgs4 Lrrc8c Itgb3"
2.58969203608874e-05,28,956,3.29986052998605,"GO:0030334 reg. of cell migration "," http://amigo.geneontology.org/amigo/term/GO:0030334"," Rac2 Fgf1 Tnc Itgb3 Timp1 Stat5a Hspb1 Sulf1 Gcnt2 Itga4 Stk39 Epb41l4b Reck Wnt5b Agt Trib1 Acta2 Sorl1 Gper1 Rhob Cldn19 Wnt4 Cxcl14 Dysf Ntng2 Acp5 Fas Rapgef4"
5.23653083566598e-05,28,1014,3.11111111111111,"GO:2000145 reg. of cell motility "," http://amigo.geneontology.org/amigo/term/GO:2000145"," Rac2 Fgf1 Tnc Itgb3 Timp1 Stat5a Hspb1 Sulf1 Gcnt2 Itga4 Stk39 Epb41l4b Reck Wnt5b Agt Trib1 Acta2 Sorl1 Gper1 Rhob Cldn19 Wnt4 Cxcl14 Dysf Ntng2 Acp5 Fas Rapgef4"
2.58969203608874e-05,30,1090,3.10091743119266,"GO:0051270 reg. of cellular component movement "," http://amigo.geneontology.org/amigo/term/GO:0051270"," Rac2 Fgf1 Tnc Itgb3 Timp1 Stat5a Hspb1 Sulf1 Gcnt2 Itga4 Stk39 Epb41l4b Reck Wnt5b Agt Trib1 Acta2 Pkp2 Sorl1 Gper1 Rhob Cldn19 Wnt4 Cxcl14 Dysf Ntng2 Acp5 Fas Atp1a1 Rapgef4"
4.44982457134178e-05,29,1062,3.07658505963591,"GO:0040012 reg. of locomotion "," http://amigo.geneontology.org/amigo/term/GO:0040012"," Rac2 Fgf1 Tnc Itgb3 Timp1 Stat5a Hspb1 Sulf1 Gcnt2 Itga4 Stk39 Epb41l4b Reck Wnt5b Agt Trib1 Acta2 Sorl1 Gper1 Rhob Cldn19 Wnt4 Cxcl14 Sucnr1 Dysf Ntng2 Acp5 Fas Rapgef4"
8.09430838054024e-05,35,1534,2.57062146892655,"GO:0007267 cell-cell signaling "," http://amigo.geneontology.org/amigo/term/GO:0007267"," Sulf1 Cacng2 Arc Frmd8 Calb1 Wnt5b Apba2 Wnt4 Cacng5 Pkp2 Penk Syt12 Hcn2 Il1rap Reck Rapgef4 Gper1 Rab3b Slc12a2 Agt Rgs4 Hic1 Kcna5 Irs1 Rph3a Dnm1 Sucnr1 Kcnc4 Tnc Ntng2 Ildr2 Synpo Gpr68 Cmah Apln"
6.5979473299478e-06,57,2872,2.23607242339833,"GO:0051239 reg. of multicellular organismal proc. "," http://amigo.geneontology.org/amigo/term/GO:0051239"," Metrn Sulf1 Irak3 Litaf Fgf1 Pkp2 Maff Map6 Cacng2 Hcn2 Itgb3 Hspb1 Fos Il1rap Tnni1 Alpl Wnt4 Mycn Gper1 Timp1 Stat5a Gcnt2 Frmd8 F3 Epb41l4b Agt Rgs4 Ajap1 Cacng5 Kcna5 Penk Kcna1 Sorl1 Bcl3 Lipg Rhob Socs2 Dlx2 Dlx1 Acp5 Trpv2 Tppp Epas1 Fas…
6.5979473299478e-06,57,2914,2.20384351407001,"GO:0032879 reg. of localization "," http://amigo.geneontology.org/amigo/term/GO:0032879"," Rab3b Cacng2 Arc Rac2 Dysf Fgf1 Cacng5 Syt12 Kcnip1 Hcn2 Tnc Itgb3 Fabp3 Mfge8 Apln Trp53inp2 Rapgef4 Gper1 Timp1 Stat5a Hspb1 Sulf1 Gcnt2 Sec16b Slc30a10 Itga4 Stk39 Kcnc4 Epb41l4b Reck Wnt5b Jak3 Agt Trib1 Kcnh4 Acta2 Rgs4 Pkp2 Kcna5 Kcna1 Sorl1 Lipg Rhob Irs1…
2.58969203608874e-05,58,3162,2.06662449926207,"GO:0070887 cellular response to chemical stimulus "," http://amigo.geneontology.org/amigo/term/GO:0070887"," Stat5a Sulf1 Irak3 Gcnt2 Epas1 Grb14 Lpin3 Gbp3 Sbno2 Fgf1 Gbp7 Irgm1 Syt12 Gper1 Hspb1 Hcn2 Fos Il1rap Stk39 Calb1 Alpl Sorl1 Junb Socs3 Lpo Socs2 Klf11 Itgb3 Cxcl14 Slc12a2 Fas Slc30a10 Itga4 Bcar3 Slc25a33 Jak3 Agt Trib1 Rasgrp2 Atp1a1 Rac2…
8.09430838054024e-05,64,3902,1.84794122672134,"GO:0065008 reg. of biological quality "," http://amigo.geneontology.org/amigo/term/GO:0065008"," Acp5 Trpv2 Cacng2 Ephx2 Arc Fas Slc30a10 Calb1 Atp1a1 Rac2 Kcnh4 Acta2 Cacng5 Fam171a1 Rhob Dio3 Hcn2 Itgb3 Il1rap Hsd17b7 Alpl Ntng2 Synpo Rapgef4 Gper1 Rab3b Stat5a Gcnt2 Slc12a2 Kcnc4 F3 Mfsd2a Slc25a33 Akr1b8 Dgat2 Jak3 Agt Wnt4 Stox1 Rgs4 Pkp2 Kcna5 …
8.09430838054024e-05,70,4467,1.7655398850832,"GO:0048731 system development "," http://amigo.geneontology.org/amigo/term/GO:0048731"," Metrn Sulf1 Klhl1 Reck Wnt5b Hapln3 Efnb1 Pllp Rac2 Sbno2 Fgf1 Wnt4 Sdk2 Pkp2 Map6 Itgb3 Socs2 Fos Il1rap Mfsd2a Ntng2 Mycn Gper1 H2-D1 Timp1 Hspb1 Myh11 Arc Epas1 Itga4 F3 Mfge8 Agt Acta2 Apln Rgs4 Disp3 S1pr5 Penk Gldn Rhob Calb1 Stat5a Dlx2 Dlx1 Ripply1 Acp5 Tr…
8.09430838054024e-05,71,4532,1.76507796410709,"GO:0030154 cell differentiation "," http://amigo.geneontology.org/amigo/term/GO:0030154"," Fndc5 Metrn Klhl1 Dlx2 Wnt5b Efnb1 Rac2 Dysf Ntng2 Sbno2 Fgf1 Wnt4 Dlx1 Maff Map6 Myl9 Chd3 Itgb3 Socs2 Fos Retreg1 Fabp3 Mycn Sdk2 Junb Socs3 Gper1 Lrrc8c H2-D1 Myh11 Gcnt2 Tgm1 Arc Epas1 Itga4 Spata18 Agt Acta2 Txnip Rgs4 Ajap1 Disp3 Pkp2 S1pr5 Penk Gldn Rhob…
8.09430838054024e-05,71,4564,1.75270230791703,"GO:0048869 cellular developmental proc. "," http://amigo.geneontology.org/amigo/term/GO:0048869"," Fndc5 Metrn Klhl1 Dlx2 Wnt5b Efnb1 Rac2 Dysf Ntng2 Sbno2 Fgf1 Wnt4 Dlx1 Maff Map6 Myl9 Chd3 Itgb3 Socs2 Fos Retreg1 Fabp3 Mycn Sdk2 Junb Socs3 Gper1 Lrrc8c H2-D1 Myh11 Gcnt2 Tgm1 Arc Epas1 Itga4 Spata18 Agt Acta2 Txnip Rgs4 Ajap1 Disp3 Pkp2 S1pr5 Penk G…
8.09430838054024e-05,75,4944,1.70914239482201,"GO:0007275 multicellular organism development "," http://amigo.geneontology.org/amigo/term/GO:0007275"," Metrn Sulf1 Klhl1 Reck Wnt5b Hapln3 Efnb1 Pllp Rac2 Sbno2 Fgf1 Wnt4 Sdk2 Pkp2 Maff Map6 Ripply1 Itgb3 Socs2 Fos Il1rap Mfsd2a Ntng2 Mycn Junb Gper1 H2-D1 Timp1 Hspb1 Myh11 Arc Epas1 Itga4 F3 Mfge8 Agt Acta2 Apln Rgs4 Ajap1 Disp3 S1pr5 Penk Gldn Rh…

## Sheet: GO BP_exclT3WT+TRBS_Str+P15
Enrichment FDR,"nGenes","Pathway Genes","Fold Enrichment","Pathway","URL","Genes"
0.0039362495334557,9,243,6.35706018518519,"GO:0098657 import into cell "," http://amigo.geneontology.org/amigo/term/GO:0098657"," Trpv2 Neurl1b Fabp3 Slc22a4 Slc12a2 Itga4 Agt Lrrc8c Itgb3"
0.00238134942875412,19,956,3.41126765167364,"GO:0030334 reg. of cell migration "," http://amigo.geneontology.org/amigo/term/GO:0030334"," Fgf1 Tnc Itgb3 Hspb1 Sulf1 Gcnt2 Itga4 Stk39 Reck Agt Acta2 Rhob Cldn19 Wnt4 Cxcl14 Ntng2 Acp5 Fas Rapgef4"
0.00238134942875412,20,1063,3.22936265286924,"GO:0009887 animal organ morphogenesis "," http://amigo.geneontology.org/amigo/term/GO:0009887"," Ntng2 Fgf1 Sulf1 Wnt4 Alpl Agt Ajap1 Pkp2 Calb1 Dlx2 Dlx1 Ripply1 Acp5 Tnni1 Tnc Mfsd2a Stox1 Mycn Dhrs3 Acta2"
0.00284488488223399,19,1014,3.21614583333333,"GO:2000145 reg. of cell motility "," http://amigo.geneontology.org/amigo/term/GO:2000145"," Fgf1 Tnc Itgb3 Hspb1 Sulf1 Gcnt2 Itga4 Stk39 Reck Agt Acta2 Rhob Cldn19 Wnt4 Cxcl14 Ntng2 Acp5 Fas Rapgef4"
0.00252127974880268,20,1090,3.14936926605505,"GO:0051270 reg. of cellular component movement "," http://amigo.geneontology.org/amigo/term/GO:0051270"," Fgf1 Tnc Itgb3 Hspb1 Sulf1 Gcnt2 Itga4 Stk39 Reck Agt Acta2 Pkp2 Rhob Cldn19 Wnt4 Cxcl14 Ntng2 Acp5 Fas Rapgef4"
0.0039362495334557,19,1062,3.07078330979284,"GO:0040012 reg. of locomotion "," http://amigo.geneontology.org/amigo/term/GO:0040012"," Fgf1 Tnc Itgb3 Hspb1 Sulf1 Gcnt2 Itga4 Stk39 Reck Agt Acta2 Rhob Cldn19 Wnt4 Cxcl14 Ntng2 Acp5 Fas Rapgef4"
0.00464850837427479,23,1533,2.57516919439008,"GO:0016477 cell migration "," http://amigo.geneontology.org/amigo/term/GO:0016477"," Itgb3 Efs Ntng2 Fgf1 Rhob Tnc Hspb1 Sulf1 Gcnt2 Cxcl14 Arc Slc12a2 Itga4 Stk39 Reck Agt Acta2 Cldn19 Wnt4 Efnb1 Acp5 Fas Rapgef4"
0.00464850837427479,23,1534,2.5734904661017,"GO:0007267 cell-cell signaling "," http://amigo.geneontology.org/amigo/term/GO:0007267"," Sulf1 Cacng2 Arc Calb1 Apba2 Wnt4 Pkp2 Penk Reck Rapgef4 Slc12a2 Agt Hic1 Rph3a Dnm1 Kcnc4 Tnc Ntng2 Ildr2 Synpo Gpr68 Cmah Apln"
0.00238134942875412,29,2018,2.46658975470763,"GO:0009888 tissue development "," http://amigo.geneontology.org/amigo/term/GO:0009888"," Ntng2 Sulf1 Wnt4 Myh11 Itgb3 Gcnt2 Itga4 Alpl Agt Acta2 Fgf1 Txnip Ajap1 Pkp2 Rhob Calb1 Mycn Ripply1 Arc Dlx2 Epas1 Tnni1 Tnc Mfsd2a Dgat2 Efnb1 Stox1 Itpk1 Hsf4"
0.00238134942875412,36,2751,2.24611504907306,"GO:0009653 anatomical structure morphogenesis "," http://amigo.geneontology.org/amigo/term/GO:0009653"," Metrn Reck Efnb1 Ntng2 Fgf1 Fam171a1 Rhob Myl9 Itgb3 Sulf1 Wnt4 Hspb1 Arc Epas1 Itga4 Alpl Mfge8 Agt Apln Ajap1 Pkp2 Calb1 Dlx2 Dlx1 Ripply1 Acp5 Trpv2 Tnni1 Tnc Mfsd2a Stox1 Mycn Dhrs3 Sp9 Ehd2 Acta2"
0.00238134942875412,37,2914,2.17937650137268,"GO:0032879 reg. of localization "," http://amigo.geneontology.org/amigo/term/GO:0032879"," Cacng2 Arc Fgf1 Kcnip1 Tnc Itgb3 Fabp3 Mfge8 Apln Rapgef4 Hspb1 Sulf1 Gcnt2 Sec16b Slc30a10 Itga4 Stk39 Kcnc4 Reck Agt Kcnh4 Acta2 Pkp2 Lipg Rhob Cldn19 Wnt4 Trpv2 Cxcl14 Apba2 Ntng2 Gpr68 Ehd2 Acp5 Fas Dnm1 Rph3a"
0.00464850837427479,38,3340,1.95279752994012,"GO:0010646 reg. of cell communication "," http://amigo.geneontology.org/amigo/term/GO:0010646"," Sulf1 Cacng2 Irak3 Arc Fas Grb14 Calb1 Arhgap25 Fgf1 Dhrs3 Hspb1 Avpi1 Reck Apln Bmf Itgb3 Gcnt2 Slc12a2 Slc30a10 Stk39 Agt Acta2 Pla2g5 Dlx1 Hic1 Dlx2 Wnt4 Litaf Dnm1 Kcnc4 Apba2 Ntng2 Stox1 Synpo Gpr68 Cmah Rph3a Rapgef4"
0.00464850837427479,38,3349,1.94754964168408,"GO:0023051 reg. of signaling "," http://amigo.geneontology.org/amigo/term/GO:0023051"," Sulf1 Cacng2 Irak3 Arc Fas Grb14 Calb1 Arhgap25 Fgf1 Dhrs3 Hspb1 Avpi1 Reck Apln Bmf Itgb3 Gcnt2 Slc12a2 Slc30a10 Stk39 Agt Acta2 Pla2g5 Dlx1 Hic1 Dlx2 Wnt4 Litaf Dnm1 Kcnc4 Apba2 Ntng2 Stox1 Synpo Gpr68 Cmah Rph3a Rapgef4"
0.0039362495334557,43,3902,1.89147792798565,"GO:0065008 reg. of biological quality "," http://amigo.geneontology.org/amigo/term/GO:0065008"," Acp5 Trpv2 Cacng2 Ephx2 Arc Fas Slc30a10 Calb1 Kcnh4 Acta2 Fam171a1 Rhob Itgb3 Hsd17b7 Alpl Ntng2 Synpo Rapgef4 Gcnt2 Slc12a2 Kcnc4 Mfsd2a Slc25a33 Akr1b8 Dgat2 Agt Wnt4 Stox1 Pkp2 Lipg Dhrs3 Gad1 Epas1 Stk39 Rph3a Fabp3 Apba2 Ildr2 Gpr68 Cldn19 Ncf2 Apln K…
0.00464850837427479,47,4532,1.78003296006178,"GO:0030154 cell differentiation "," http://amigo.geneontology.org/amigo/term/GO:0030154"," Metrn Klhl1 Dlx2 Efnb1 Ntng2 Fgf1 Wnt4 Dlx1 Myl9 Chd3 Itgb3 Retreg1 Fabp3 Mycn Lrrc8c H2-D1 Myh11 Gcnt2 Arc Epas1 Itga4 Spata18 Agt Acta2 Txnip Ajap1 Disp3 Pkp2 S1pr5 Penk Rhob Sulf1 Trpv2 Osbp2 Cxcl14 Fas Hsd17b7 Tnc Reck Mfsd2a Hsf4 Ildr2 Gpr68 Ehd2 Hspb1 Grb1…

## Sheet: GO BP_exclT3Xg+TRBS_Str+P15
Enrichment FDR,"nGenes","Pathway Genes","Fold Enrichment","Pathway","URL","Genes"
0.0436552617260966,2,16,78.4642857142857,"GO:0035633 maintenance of blood-brain barrier "," http://amigo.geneontology.org/amigo/term/GO:0035633"," Ptgs2 Mbp"
0.0420967297996546,4,169,14.8571428571429,"GO:0050770 reg. of axonogenesis "," http://amigo.geneontology.org/amigo/term/GO:0050770"," Sema4d Plxnd1 Cntn2 Mbp"
0.0420967297996546,4,177,14.1856335754641,"GO:0006606 protein import into nucleus "," http://amigo.geneontology.org/amigo/term/GO:0006606"," Syk Hcls1 Ptgs2 Prickle1"
0.0420967297996546,4,182,13.7959183673469,"GO:0051170 import into nucleus "," http://amigo.geneontology.org/amigo/term/GO:0051170"," Syk Hcls1 Ptgs2 Prickle1"
0.0420967297996546,4,191,13.1458489154824,"GO:0061351 neural precursor cell proliferation "," http://amigo.geneontology.org/amigo/term/GO:0061351"," Gpr37l1 Ephb1 Zfp503 Eml1"
0.0420967297996546,7,776,5.66237113402062,"GO:0045596 negative reg. of cell differentiation "," http://amigo.geneontology.org/amigo/term/GO:0045596"," Sema4d Prickle1 Cntn2 Gpr37l1 Ephb1 Zadh2 Mbp"
0.0420967297996546,10,1444,4.34705184012663,"GO:0007155 cell adhesion "," http://amigo.geneontology.org/amigo/term/GO:0007155"," Syk Tmeff2 Plxnd1 Cntn2 Sema4d Frmd5 Cntn3 Mcam Ephb1 Mbp"
0.0420967297996546,10,1533,4.0946789674774,"GO:0016477 cell migration "," http://amigo.geneontology.org/amigo/term/GO:0016477"," Sema4d Tmeff2 Plxnd1 Syk Frmd5 Mcam Ptgs2 Ephb1 Asap3 Cntn2"
0.0420967297996546,11,1708,4.04265640682503,"GO:0045595 reg. of cell differentiation "," http://amigo.geneontology.org/amigo/term/GO:0045595"," Sema4d Syk Plxnd1 Hcls1 Prickle1 Cntn2 Gpr37l1 Ptgs2 Ephb1 Zadh2 Mbp"
0.0420967297996546,10,1724,3.64103413987405,"GO:0048870 cell motility "," http://amigo.geneontology.org/amigo/term/GO:0048870"," Sema4d Tmeff2 Plxnd1 Syk Frmd5 Mcam Ptgs2 Ephb1 Asap3 Cntn2"
0.0420967297996546,10,1724,3.64103413987405,"GO:0051674 localization of cell "," http://amigo.geneontology.org/amigo/term/GO:0051674"," Sema4d Tmeff2 Plxnd1 Syk Frmd5 Mcam Ptgs2 Ephb1 Asap3 Cntn2"

## Sheet: GO BP_commT3WT&Xg+TRBS_Str+P15
Enrichment FDR,"nGenes","Pathway Genes","Fold Enrichment","Pathway","URL","Genes"
0.0131753594621569,3,48,20.4944029850746,"Path:mmu04930 Type II diabetes mellitus","http://www.genome.jp/kegg-bin/show_pathway?mmu04930 "," Socs3 Irs1 Socs2"
0.00599869097559436,4,74,17.7248890681727,"Path:mmu04917 Prolactin signaling pathway","http://www.genome.jp/kegg-bin/show_pathway?mmu04917 "," Socs3 Fos Stat5a Socs2"
0.00023794599909204,6,117,16.81592039801,"Path:mmu04935 Growth hormone synthesis secretion and action","http://www.genome.jp/kegg-bin/show_pathway?mmu04935 "," Socs3 Fos Irs1 Junb Stat5a Socs2"
0.0131753594621569,4,104,12.6119402985075,"Path:mmu04659 Th17 cell differentiation","http://www.genome.jp/kegg-bin/show_pathway?mmu04659 "," Fos Il1rap Jak3 Stat5a"
0.0131753594621569,4,113,11.6074494782724,"Path:mmu04668 TNF signaling pathway","http://www.genome.jp/kegg-bin/show_pathway?mmu04668 "," Bcl3 Socs3 Fos Junb"
0.0463659536508362,3,87,11.3072568193515,"Path:mmu04658 Th1 and Th2 cell differentiation","http://www.genome.jp/kegg-bin/show_pathway?mmu04658 "," Fos Jak3 Stat5a"
0.0384911832353593,4,168,7.80739161336176,"Path:mmu04630 JAK-STAT signaling pathway","http://www.genome.jp/kegg-bin/show_pathway?mmu04630 "," Socs3 Jak3 Stat5a Socs2"
0.0141975936471312,5,219,7.48653990322361,"Path:mmu04024 cAMP signaling pathway","http://www.genome.jp/kegg-bin/show_pathway?mmu04024 "," Atp1a1 Fos Hcn2 Rac2 Sucnr1"
